# Supplementary material for: Deep sequencing of circulating exosomal microRNA allows non-invasive glioblastoma diagnosis
Source: NPJ Precis Oncol. 2018 Dec 12;2:28. doi: 10.1038/s41698-018-0071-0 (PMC6290767; doi:10.1038/s41698-018-0071-0)
Supplement: Supplementary file 2 — Supplementary Tables [file 41698_2018_71_MOESM2_ESM.xlsx]

## Sheet: Supp.Table 1A
Supplementary Table 1A: Patient demographics, clinical and molecular tumour characteristics. NP, not performed; codel, 1p/19q codeletion
Patient Code	Gender	Age	Diagnosis	IDH1	ATRX	MGMT	1p/19q	Pre-op radiology	Treatment effects
GBM1	M	45	GBM, WHO(2007) Grade IV	wt	+	Unmeth	NP	T2 hyperintense; FLAIR high signal; contrast enhancement (recurrence)	Focal radionecrosis
GBM2	M	67	GBM, WHO(2007) Grade IV	wt	+	Unmeth	NP	Heterogeneous lesions with subtle diffusion restriction; extensive peri-tumor edema	No prior Rx
GBM3	M	47	GBM, WHO(2007) Grade IV	wt	+	Unmeth	NP	T2 hyperintense; contrast enhancement (recurrence)	Focal radionecrosis
GBM4	F	75	GBM, WHO(2016) Grade IV	wt	+	Meth	NP	Contrast enhancement - post surgical change	No prior Rx
GBM5	M	73	GBM, WHO(2016) Grade IV	wt	+	Unmeth	NP	T2 - hyperintense; T1 heterogenous intensity; contrast enhancing	No prior Rx
GBM6	M	75	GBM, WHO(2016) Grade IV	wt	+	borderline	NP	T2 hyperintense; central restricted diffusion; rim enhancing	No prior Rx
GBM7	M	74	GBM, WHO(2016) Grade IV	wt	+	Unmeth	NP	T2 hyperintense; T1 hypointense; rim enhancing lesion	No prior Rx
GBM8	M	65	GBM, WHO(2016) Grade IV	wt	+	Unmeth	NP	T2 hyperintense; FLAIR high signal; contrast enhancement	No prior Rx
GBM9	F	60	GBM, WHO(2016) Grade IV	wt	+	Meth	NP	Rim enhancing lesion	No prior Rx
GBM10	F	69	GBM, WHO(2016) Grade IV	wt	+	Meth	NP	Rim enhancing lesion with central restricted diffusion	No prior Rx
GBM11	F	46	GBM, WHO(2016) Grade IV	wt	+	Unmeth	NP	Rim enhancing lesion with central restricted diffusion	Treatment effects (tumour necrosis with mineralisation and hyalinised vessels)
GBM12	F	64	GBM, WHO(2016) Grade IV	wt	+	Unmeth	NP	Heterogenously enhancing mass	No prior Rx
GII-III.1	F	57	Diffuse astrocytoma, WHO(2016) Grade II	mut	+	Meth	-	High FLAIR signal	No prior Rx
GII-III.2	M	42	Diffuse astrocytoma WHO(2016) Grade II	mut	-	Meth	19q loss	T2 - hyperintense; T1 hypointense; rim peripheral restricted diffusion	No prior Rx
GII-III.3	F	37	Diffuse astrocytoma, WHO(2016) Grade II	mut	-	Meth	NP	T2 - hyperintense; FLAIR - high signal; no contrast enhancement (recurrence)	No Rx effects
GII-III.4	F	27	Anaplastic astrocytoma WHO(2016) Grade III	mut	-	borderline	NP	T2 - hyperintense; FLAIR - patchy suppression	No prior Rx
GII-III.5	M	31	Anaplastic astrocytoma WHO(2016) Grade III	mut	-	Meth	-	T2 - hyperintense; T1 - isointense; no contrast enhancement (recurrence)	Rare hyalinised vessels
GII-III.6	M	63	Anaplastic oligoastrocytoma, WHO(2007) Grade III	mut	+/-	Meth	NP	T1 - hyperintense; contrast enhancing (recurrence)	Radionecrosis
GII-III.7	M	41	Anaplastic oligodendroglioma WHO(2016) Grade III	mut	+	Meth	codel	Contrast enhancement; central diffusion restriction	Coagulative necrosis with microCa2+
GII-III.8	M	38	Anaplastic oligodendroglioma WHO(2016) Grade III	mut	+	Meth	codel	T2 hyperintense; contrast enhancement (recurrence)	No Rx effects
GII-III.9	M	33	Anaplastic oligodendroglioma, WHO (2016) Grade III	mut	+	Meth	codel	T2 hyperintense; contrast enhancement anteriorly	No prior Rx
GII-III.10	F	60	Anaplastic oligodendroglioma, WHO (2016) Grade III	mut (IDH2 R172K )	+	Unmeth	codel	T2 hyperintensity; FLAIR high signal; contrast enhancement (recurrence)	Hyalinised vessels; siderophages

## Sheet: Supp.Table 1B
Supplementary Table 1B: Healthy controls (HC) used for discovery, differential miRNA expression analyses
Glioblastoma, GBM; Glioma grades II-III, GII-III
No.	Gender	Age	vs. GBM	vs. GII-III
HC1	F	56	X
HC2	M	50	X	X
HC3	M	53	X	X
HC4	F	63	X
HC5	M	38	X	X
HC6	M	39	X	X
HC7	M	80	X
HC8	F	75	X
HC9	M	62	X
HC10	F	55	X
HC11	F	53	X	X
HC12	M	52	X	X
HC13	M	31		X
HC14	F	47		X
HC15	F	23		X
HC16	F	41		X

## Sheet: Suppl.Table 1C
Supplementary Table 1C: Additional specimens/participants for validation studies
Abbreviation: F, female; M, male
Specimen/Participant Code	Age	Gender	Diagnosis	Notes
GBM1_relapse	46	M	Glioblastoma IV	Pre-operative blood taken after recurrence of GBM1 (8 month relapse)
GBM12_prior	45	F	Glioblastoma IV	Pre-operative blood taken before removal of earlier GBM lesion (GBM12; 4.6 months prior)
GBM13	33	M	Glioblastoma IV	Glioblastoma, IDHMUT, WHO (2016) grade IV
GBM14	56	M	High-grade glioma	No surgery/tissue pathology performed, diagnosis based on repeat MRIs. Overall survival of 8.1 months.
GI_C	24	F	Ganglioglioma grade I	GFAP+ in glial component/ NeuN+ in neuronal component , IDH1WT, ATRX+, BRAF(V600E)+++
HC-17	37	F	Healthy controls
HC-18	19	F	Healthy controls
HC-19	48	F	Healthy controls
HC-20	40	F	Healthy controls
HC-21	41	F	Healthy controls
HC-22	52	M	Healthy controls
HC-23	27	M	Healthy controls
HC-24	31	M	Healthy controls
HC-25	31	M	Healthy controls
Validation healthy control cohort	36.2± 10.3	5F, 4M
MS-C1	27	F	Relapse remitting multiple sclerosis	Active phase not treated
MS-C2	35	M	Relapse remitting multiple sclerosis	Active phase not treated
MS-C3	22	F	Relapse remitting multiple sclerosis	Active phase not treated
MS-C4	45	M	Relapse remitting multiple sclerosis	Active phase not treated
MS-C5	50	M	Relapse remitting multiple sclerosis	Active phase not treated
MS-C6	45	M	Relapse remitting multiple sclerosis	Active phase with treatment
MS-C7	38	F	Relapse remitting multiple sclerosis	Active phase with treatment
MS-C8	32	F	Relapse remitting multiple sclerosis	Active phase with treatment
MS-C9	24	M	Relapse remitting multiple sclerosis	Active phase with treatment
Validation non-tumour control cohort	35.3±10.4	5M, 4F

## Sheet: Supp.Table 2
Supplementary Table 2: Proteomic characterisation of serum fractions (8-10) containing exosomes. Top 100 proteins commonly identified in exosomes (http://exocarta.org/exosome_markers_new).
Accession	Protein Name	Gene name	Fraction 8	Fraction 9	Fraction 10	Top10 Exo
1433B_HUMAN	14-3-3 protein beta/alpha	YWHAB	X	X	X	X
1433E_HUMAN	14-3-3 protein epsilon	YWHAE	X	X	X	X
1433F_HUMAN	14-3-3 protein eta	YWHAH	X	X	X	X
1433G_HUMAN	14-3-3 protein gamma	YWHAG	X	X	X	X
1433S_HUMAN	14-3-3 protein sigma	SFN	X	X
1433T_HUMAN	14-3-3 protein theta	YWHAQ	X	X		X
1433Z_HUMAN	14-3-3 protein zeta/delta	YWHAZ	X	X	X	X
1A01_HUMAN	HLA class I histocompatibility antigen, A-1 alpha chain	HLA-A	X	X
1A02_HUMAN	HLA class I histocompatibility antigen, A-2 alpha chain	HLA-A	X	X
1A03_HUMAN	HLA class I histocompatibility antigen, A-3 alpha chain	HLA-A		X
1A25_HUMAN	HLA class I histocompatibility antigen, A-25 alpha chain	HLA-A	X	X
1A29_HUMAN	HLA class I histocompatibility antigen, A-29 alpha chain	HLA-A	X
1A33_HUMAN	HLA class I histocompatibility antigen, A-33 alpha chain	HLA-A	X	X
1A43_HUMAN	HLA class I histocompatibility antigen, A-43 alpha chain	HLA-A	X
1A68_HUMAN	HLA class I histocompatibility antigen, A-68 alpha chain	HLA-A	X
1A69_HUMAN	HLA class I histocompatibility antigen, A-69 alpha chain	HLA-A	X
1A80_HUMAN	HLA class I histocompatibility antigen, A-80 alpha chain	HLA-A	X	X
1B07_HUMAN	HLA class I histocompatibility antigen, B-7 alpha chain	HLA-B	X	X
1B13_HUMAN	HLA class I histocompatibility antigen, B-13 alpha chain	HLA-B	X	X
1B14_HUMAN	HLA class I histocompatibility antigen, B-14 alpha chain	HLA-B	X
1B15_HUMAN	HLA class I histocompatibility antigen, B-15 alpha chain	HLA-B	X	X
1B18_HUMAN	HLA class I histocompatibility antigen, B-18 alpha chain	HLA-B	X	X
1B27_HUMAN	HLA class I histocompatibility antigen, B-27 alpha chain	HLA-B	X	X
1B35_HUMAN	HLA class I histocompatibility antigen, B-35 alpha chain	HLA-B	X	X
1B37_HUMAN	HLA class I histocompatibility antigen, B-37 alpha chain	HLA-B	X
1B38_HUMAN	HLA class I histocompatibility antigen, B-38 alpha chain	HLA-B	X	X
1B40_HUMAN	HLA class I histocompatibility antigen, B-40 alpha chain	HLA-B	X
1B41_HUMAN	HLA class I histocompatibility antigen, B-41 alpha chain	HLA-B	X	X
1B44_HUMAN	HLA class I histocompatibility antigen, B-44 alpha chain	HLA-B	X	X
1B45_HUMAN	HLA class I histocompatibility antigen, B-45 alpha chain	HLA-B	X
1B48_HUMAN	HLA class I histocompatibility antigen, B-48 alpha chain	HLA-B	X
1B51_HUMAN	HLA class I histocompatibility antigen, B-51 alpha chain	HLA-B	X	X
1B54_HUMAN	HLA class I histocompatibility antigen, B-54 alpha chain	HLA-B	X	X
1B55_HUMAN	HLA class I histocompatibility antigen, B-55 alpha chain	HLA-B	X
1B57_HUMAN	HLA class I histocompatibility antigen, B-57 alpha chain	HLA-B	X
1B58_HUMAN	HLA class I histocompatibility antigen, B-58 alpha chain	HLA-B	X
1B73_HUMAN	HLA class I histocompatibility antigen, B-73 alpha chain	HLA-B	X		X
1B82_HUMAN	HLA class I histocompatibility antigen, B-82 alpha chain	HLA-B	X
1C01_HUMAN	HLA class I histocompatibility antigen, Cw-1 alpha chain	HLA-C	X	X
1C02_HUMAN	HLA class I histocompatibility antigen, Cw-2 alpha chain	HLA-C	X
1C03_HUMAN	HLA class I histocompatibility antigen, Cw-3 alpha chain	HLA-C	X	X
1C05_HUMAN	HLA class I histocompatibility antigen, Cw-5 alpha chain	HLA-C	X	X
1C06_HUMAN	HLA class I histocompatibility antigen, Cw-6 alpha chain	HLA-C	X	X
1C07_HUMAN	HLA class I histocompatibility antigen, Cw-7 alpha chain	HLA-C	X
1C16_HUMAN	HLA class I histocompatibility antigen, Cw-16 alpha chain	HLA-C		X
1C17_HUMAN	HLA class I histocompatibility antigen, Cw-17 alpha chain	HLA-C	X
2AAA_HUMAN	Serine/threonine-protein phosphatase 2A 65 kDa regulatory subunit A alpha isoform	PPP2R1A	X
41_HUMAN	Protein 4.1	EPB41		X	X
6PGD_HUMAN	6-phosphogluconate dehydrogenase, decarboxylating	PGD	X	X
A16A1_HUMAN	Aldehyde dehydrogenase family 16 member A1	ALDH16A1	X
A1AG1_HUMAN	Alpha-1-acid glycoprotein 1	ORM1	X	X	X
A1AG2_HUMAN	Alpha-1-acid glycoprotein 2	ORM2	X	X	X
A1AT_HUMAN	Alpha-1-antitrypsin	SERPINA1	X	X	X
A1ATR_HUMAN	Putative alpha-1-antitrypsin-related protein	SERPINA2		X	X
A1BG_HUMAN	Alpha-1B-glycoprotein	A1BG			X
A2AP_HUMAN	Alpha-2-antiplasmin	SERPINF2	X	X	X
A2MG_HUMAN	Alpha-2-macroglobulin	A2M	X	X	X	X
A4_HUMAN	Amyloid-beta A4 protein	APP		X	X
AACT_HUMAN	Alpha-1-antichymotrypsin	SERPINA3	X	X	X
ABCA1_HUMAN	ATP-binding cassette sub-family A member 1	ABCA1			X
ABCE1_HUMAN	ATP-binding cassette sub-family E member 1	ABCE1			X
ABCG4_HUMAN	ATP-binding cassette sub-family G member 4	ABCG4	X
ABI1_HUMAN	Abl interactor 1	ABI1	X	X
ABI2_HUMAN	Abl interactor 2	ABI2	X
ACES_HUMAN	Acetylcholinesterase	ACHE	X
ACLY_HUMAN	ATP-citrate synthase	ACLY	X			X
ACON_HUMAN	Aconitate hydratase, mitochondrial	ACO2	X
ACTA_HUMAN	Actin, aortic smooth muscle	ACTA2	X	X	X
ACTB_HUMAN	Actin, cytoplasmic 1	ACTB	X	X	X	X
ACTBL_HUMAN	Beta-actin-like protein 2	ACTBL2	X	X	X
ACTBM_HUMAN	Putative beta-actin-like protein 3	POTEKP	X	X	X
ACTC_HUMAN	Actin, alpha cardiac muscle 1	ACTC1		X	X
ACTN1_HUMAN	Alpha-actinin-1	ACTN1	X	X	X
ACTN2_HUMAN	Alpha-actinin-2	ACTN2	X	X
ACTN3_HUMAN	Alpha-actinin-3	ACTN3	X	X	X
ACTN4_HUMAN	Alpha-actinin-4	ACTN4	X	X	X	X
ACTS_HUMAN	Actin, alpha skeletal muscle	ACTA1	X
ADA10_HUMAN	Disintegrin and metalloproteinase domain-containing protein 10	ADAM10	X	X
ADIPO_HUMAN	Adiponectin	ADIPOQ		X	X
ADT3_HUMAN	ADP/ATP translocase 3	SLC25A6		X
AFAM_HUMAN	Afamin	AFM		X	X
AFF1_HUMAN	AF4/FMR2 family member 1	AFF1		X
AGGF1_HUMAN	Angiogenic factor with G patch and FHA domains 1	AGGF1	X
AGRB1_HUMAN	Adhesion G protein-coupled receptor B1	ADGRB1	X
AINX_HUMAN	Alpha-internexin	INA	X
ALAT2_HUMAN	Alanine aminotransferase 2	GPT2		X	X
ALBU_HUMAN	Serum albumin	ALB	X	X	X	X
ALDOA_HUMAN	Fructose-bisphosphate aldolase A	ALDOA	X	X		X
ALDOB_HUMAN	Fructose-bisphosphate aldolase B	ALDOB	X
AMBP_HUMAN	Protein AMBP	AMBP	X	X	X
AMPN_HUMAN	Aminopeptidase N	ANPEP	X	X	X
ANGL6_HUMAN	Angiopoietin-related protein 6	ANGPTL6		X
ANGT_HUMAN	Angiotensinogen	AGT	X	X	X
ANK1_HUMAN	Ankyrin-1	ANK1	X	X
ANO6_HUMAN	Anoctamin-6	ANO6	X	X
ANO8_HUMAN	Anoctamin-8	ANO8		X	X
ANPRA_HUMAN	Atrial natriuretic peptide receptor 1	NPR1	X
ANT3_HUMAN	Antithrombin-III	SERPINC1	X	X	X
ANX11_HUMAN	Annexin A11	ANXA11	X			X
ANXA2_HUMAN	Annexin A2	ANXA2	X	X		X
ANXA3_HUMAN	Annexin A3	ANXA3	X	X
ANXA4_HUMAN	Annexin A4	ANXA4	X	X		X
ANXA5_HUMAN	Annexin A5	ANXA5	X	X		X
ANXA7_HUMAN	Annexin A7	ANXA7	X	X
AOFB_HUMAN	Amine oxidase [flavin-containing] B	MAOB	X
AP1B1_HUMAN	AP-1 complex subunit beta-1	AP1B1	X
AP2B1_HUMAN	AP-2 complex subunit beta	AP2B1	X
AP2M1_HUMAN	AP-2 complex subunit mu	AP2M1	X
AP5M1_HUMAN	AP-5 complex subunit mu-1	AP5M1	X
APMAP_HUMAN	Adipocyte plasma membrane-associated protein	APMAP	X	X
APOA_HUMAN	Apolipoprotein(a)	LPA	X	X	X
APOA1_HUMAN	Apolipoprotein A-I	APOA1	X	X	X
APOA2_HUMAN	Apolipoprotein A-II	APOA2	X	X	X
APOA4_HUMAN	Apolipoprotein A-IV	APOA4	X	X	X
APOA5_HUMAN	Apolipoprotein A-V	APOA5	X	X	X
APOB_HUMAN	Apolipoprotein B-100	APOB	X	X	X
APOC1_HUMAN	Apolipoprotein C-I	APOC1	X	X	X
APOC2_HUMAN	Apolipoprotein C-II	APOC2	X	X	X
APOC3_HUMAN	Apolipoprotein C-III	APOC3	X	X	X
APOC4_HUMAN	Apolipoprotein C-IV	APOC4	X	X	X
APOD_HUMAN	Apolipoprotein D	APOD	X	X	X
APOE_HUMAN	Apolipoprotein E	APOE	X	X	X
APOF_HUMAN	Apolipoprotein F	APOF	X	X	X
APOH_HUMAN	Beta-2-glycoprotein 1	APOH	X	X	X
APOL1_HUMAN	Apolipoprotein L1	APOL1	X	X	X
APOM_HUMAN	Apolipoprotein M	APOM	X	X	X
APT_HUMAN	Adenine phosphoribosyltransferase	APRT	X
ARAP1_HUMAN	Arf-GAP with Rho-GAP domain, ANK repeat and PH domain-containing protein 1	ARAP1	X
ARC1B_HUMAN	Actin-related protein 2/3 complex subunit 1B	ARPC1B	X	X
ARF1_HUMAN	ADP-ribosylation factor 1	ARF1	X	X		X
ARF4_HUMAN	ADP-ribosylation factor 4	ARF4	X	X
ARF5_HUMAN	ADP-ribosylation factor 5	ARF5	X	X
ARHG3_HUMAN	Rho guanine nucleotide exchange factor 3	ARHGEF3			X
ARMC4_HUMAN	Armadillo repeat-containing protein 4	ARMC4			X
ARP2_HUMAN	Actin-related protein 2	ACTR2	X	X
ARP3_HUMAN	Actin-related protein 3	ACTR3	X	X	X
ARP3B_HUMAN	Actin-related protein 3B	ACTR3B	X	X
ARPC2_HUMAN	Actin-related protein 2/3 complex subunit 2	ARPC2	X	X
ARPC3_HUMAN	Actin-related protein 2/3 complex subunit 3	ARPC3	X	X
ARPC4_HUMAN	Actin-related protein 2/3 complex subunit 4	ARPC4	X	X	X
ARPC5_HUMAN	Actin-related protein 2/3 complex subunit 5	ARPC5	X	X
ARRB1_HUMAN	Beta-arrestin-1	ARRB1	X
ARRD1_HUMAN	Arrestin domain-containing protein 1	ARRDC1	X
AT1A1_HUMAN	Sodium/potassium-transporting ATPase subunit alpha-1	ATP1A1	X	X		X
AT1A2_HUMAN	Sodium/potassium-transporting ATPase subunit alpha-2	ATP1A2	X
AT1A3_HUMAN	Sodium/potassium-transporting ATPase subunit alpha-3	ATP1A3	X
AT2A1_HUMAN	Sarcoplasmic/endoplasmic reticulum calcium ATPase 1	ATP2A1		X
AT2A2_HUMAN	Sarcoplasmic/endoplasmic reticulum calcium ATPase 2	ATP2A2	X
AT2A3_HUMAN	Sarcoplasmic/endoplasmic reticulum calcium ATPase 3	ATP2A3	X	X
AT2B4_HUMAN	Plasma membrane calcium-transporting ATPase 4	ATP2B4	X	X
AT8A1_HUMAN	Phospholipid-transporting ATPase IA	ATP8A1	X
ATPA_HUMAN	ATP synthase subunit alpha, mitochondrial	ATP5A1	X
ATPB_HUMAN	ATP synthase subunit beta, mitochondrial	ATP5B	X	X
ATPD_HUMAN	ATP synthase subunit delta, mitochondrial	ATP5D	X
ATRN_HUMAN	Attractin	ATRN			X
AXDN1_HUMAN	Axonemal dynein light chain domain-containing protein 1	AXDND1			X
AZIN2_HUMAN	Antizyme inhibitor 2	AZIN2	X	X
B2MG_HUMAN	Beta-2-microglobulin	B2M	X	X
B3AT_HUMAN	Band 3 anion transport protein	SLC4A1	X	X	X
B4GT5_HUMAN	Beta-1,4-galactosyltransferase 5	B4GALT5	X
BASI_HUMAN	Basigin	BSG	X	X		X
BASP1_HUMAN	Brain acid soluble protein 1	BASP1	X
BAX_HUMAN	Apoptosis regulator BAX	BAX	X
BAZ1A_HUMAN	Bromodomain adjacent to zinc finger domain protein 1A	BAZ1A	X
BAZ2A_HUMAN	Bromodomain adjacent to zinc finger domain protein 2A	BAZ2A		X
BCAM_HUMAN	Basal cell adhesion molecule	BCAM	X	X
BGH3_HUMAN	Transforming growth factor-beta-induced protein ig-h3	TGFBI		X	X
BHE41_HUMAN	Class E basic helix-loop-helix protein 41	BHLHE41	X
BICD2_HUMAN	Protein bicaudal D homolog 2	BICD2			X
BIG1_HUMAN	Brefeldin A-inhibited guanine nucleotide-exchange protein 1	ARFGEF1	X
BIN2_HUMAN	Bridging integrator 2	BIN2	X
BIRC1_HUMAN	Baculoviral IAP repeat-containing protein 1	NAIP			X
BLK_HUMAN	Tyrosine-protein kinase Blk	BLK	X	X
BLVRB_HUMAN	Flavin reductase (NADPH)	BLVRB	X	X
BMP3_HUMAN	Bone morphogenetic protein 3	BMP3		X
BPIB1_HUMAN	BPI fold-containing family B member 1	BPIFB1			X
BRCC3_HUMAN	Lys-63-specific deubiquitinase BRCC36	BRCC3	X
BROX_HUMAN	BRO1 domain-containing protein BROX	BROX	X
BRPF1_HUMAN	Peregrin	BRPF1			X
BTBDB_HUMAN	Ankyrin repeat and BTB/POZ domain-containing protein BTBD11	BTBD11	X	X
BTK_HUMAN	Tyrosine-protein kinase BTK	BTK	X
C1QA_HUMAN	Complement C1q subcomponent subunit A	C1QA	X	X	X
C1QB_HUMAN	Complement C1q subcomponent subunit B	C1QB	X	X	X
C1QC_HUMAN	Complement C1q subcomponent subunit C	C1QC	X	X	X
C1R_HUMAN	Complement C1r subcomponent	C1R	X	X	X
C1RL_HUMAN	Complement C1r subcomponent-like protein	C1RL		X	X
C1S_HUMAN	Complement C1s subcomponent	C1S	X	X	X
C2CD5_HUMAN	C2 domain-containing protein 5	C2CD5	X	X
C4BPA_HUMAN	C4b-binding protein alpha chain	C4BPA	X	X	X
C4BPB_HUMAN	C4b-binding protein beta chain	C4BPB	X	X	X
CA167_HUMAN	Uncharacterized protein C1orf167	C1orf167			X
CAB39_HUMAN	Calcium-binding protein 39	CAB39	X
CAH1_HUMAN	Carbonic anhydrase 1	CA1	X	X
CAH2_HUMAN	Carbonic anhydrase 2	CA2	X	X
CAH4_HUMAN	Carbonic anhydrase 4	CA4	X
CALM1_HUMAN	Calmodulin-1	CALM1	X	X
CALR_HUMAN	Calreticulin	CALR	X	X
CALX_HUMAN	Calnexin	CANX	X
CAMP_HUMAN	Cathelicidin antimicrobial peptide	CAMP	X	X	X
CAN1_HUMAN	Calpain-1 catalytic subunit	CAPN1	X	X
CAP1_HUMAN	Adenylyl cyclase-associated protein 1	CAP1	X	X	X
CAP2_HUMAN	Adenylyl cyclase-associated protein 2	CAP2		X
CAPZB_HUMAN	F-actin-capping protein subunit beta	CAPZB	X	X
CASP3_HUMAN	Caspase-3	CASP3	X
CATA_HUMAN	Catalase	CAT	X	X	X
CATD_HUMAN	Cathepsin D	CTSD	X
CATG_HUMAN	Cathepsin G	CTSG	X
CAVN2_HUMAN	Caveolae-associated protein 2	CAVIN2	X	X
CAVN3_HUMAN	Caveolae-associated protein 3	CAVIN3			X
CAZA1_HUMAN	F-actin-capping protein subunit alpha-1	CAPZA1	X	X
CAZA2_HUMAN	F-actin-capping protein subunit alpha-2	CAPZA2	X	X
CBPN_HUMAN	Carboxypeptidase N catalytic chain	CPN1			X
CBR1_HUMAN	Carbonyl reductase [NADPH] 1	CBR1	X
CBR3_HUMAN	Carbonyl reductase [NADPH] 3	CBR3	X
CC171_HUMAN	Coiled-coil domain-containing protein 171	CCDC171		X
CC175_HUMAN	Coiled-coil domain-containing protein 175	CCDC175	X
CCD40_HUMAN	Coiled-coil domain-containing protein 40	CCDC40		X	X
CCD57_HUMAN	Coiled-coil domain-containing protein 57	CCDC57	X
CCD96_HUMAN	Coiled-coil domain-containing protein 96	CCDC96	X	X
CCS_HUMAN	Copper chaperone for superoxide dismutase	CCS	X
CD022_HUMAN	Uncharacterized protein C4orf22	C4orf22			X
CD109_HUMAN	CD109 antigen	CD109	X
CD151_HUMAN	CD151 antigen	CD151	X	X
CD36_HUMAN	Platelet glycoprotein 4	CD36	X	X	X
CD44_HUMAN	CD44 antigen	CD44	X
CD47_HUMAN	Leukocyte surface antigen CD47	CD47	X
CD53_HUMAN	Leukocyte surface antigen CD53	CD53	X
CD59_HUMAN	CD59 glycoprotein	CD59	X	X
CD5L_HUMAN	CD5 antigen-like	CD5L	X	X	X
CD63_HUMAN	CD63 antigen	CD63		X		X
CD81_HUMAN	CD81 antigen	CD81	X			X
CD82_HUMAN	CD82 antigen	CD82	X		X
CD9_HUMAN	CD9 antigen	CD9	X	X	X	X
CDC37_HUMAN	Hsp90 co-chaperone Cdc37	CDC37	X
CDC42_HUMAN	Cell division control protein 42 homolog	CDC42	X	X		X
CDC5L_HUMAN	Cell division cycle 5-like protein	CDC5L		X	X
CDRT1_HUMAN	CMT1A duplicated region transcript 1 protein	CDRT1		X
CE030_HUMAN	UNC119-binding protein C5orf30	C5orf30	X
CE350_HUMAN	Centrosome-associated protein 350	CEP350		X
CENPF_HUMAN	Centromere protein F	CENPF			X
CERU_HUMAN	Ceruloplasmin	CP	X	X	X
CES1P_HUMAN	Putative inactive carboxylesterase 4	CES1P1		X
CETP_HUMAN	Cholesteryl ester transfer protein	CETP	X	X
CF251_HUMAN	Cilia- and flagella-associated protein 251	WDR66	X
CFAB_HUMAN	Complement factor B	CFB			X
CFAH_HUMAN	Complement factor H	CFH	X	X	X
CFTR_HUMAN	Cystic fibrosis transmembrane conductance regulator	CFTR			X
CGNL1_HUMAN	Cingulin-like protein 1	CGNL1	X
CGT_HUMAN	2-hydroxyacylsphingosine 1-beta-galactosyltransferase	UGT8	X	X	X
CH10_HUMAN	10 kDa heat shock protein, mitochondrial	HSPE1	X
CH60_HUMAN	60 kDa heat shock protein, mitochondrial	HSPD1	X
CHLE_HUMAN	Cholinesterase	BCHE			X
CHM4A_HUMAN	Charged multivesicular body protein 4a	CHMP4A	X	X	X
CHM4B_HUMAN	Charged multivesicular body protein 4b	CHMP4B			X
CHMP6_HUMAN	Charged multivesicular body protein 6	CHMP6	X
CHP3_HUMAN	Calcineurin B homologous protein 3	TESC	X
CIP4_HUMAN	Cdc42-interacting protein 4	TRIP10	X
CISY_HUMAN	Citrate synthase, mitochondrial	CS	X
CJ067_HUMAN	Uncharacterized protein C10orf67, mitochondrial	C10orf67	X
CKAP2_HUMAN	Cytoskeleton-associated protein 2	CKAP2		X
CKAP4_HUMAN	Cytoskeleton-associated protein 4	CKAP4	X
CKAP5_HUMAN	Cytoskeleton-associated protein 5	CKAP5	X
CLCN3_HUMAN	H(+)/Cl(-) exchange transporter 3	CLCN3	X	X
CLCN4_HUMAN	H(+)/Cl(-) exchange transporter 4	CLCN4		X
CLD5_HUMAN	Claudin-5	CLDN5	X	X
CLH1_HUMAN	Clathrin heavy chain 1	CLTC	X	X	X	X
CLH2_HUMAN	Clathrin heavy chain 2	CLTCL1	X	X
CLIC1_HUMAN	Chloride intracellular channel protein 1	CLIC1	X	X		X
CLIC4_HUMAN	Chloride intracellular channel protein 4	CLIC4	X
CLU1O_HUMAN	Putative chronic lymphocytic leukemia up-regulated protein 1 opposite strand transcript protein	CLLU1OS			X
CLUS_HUMAN	Clusterin	CLU	X	X	X
CN37_HUMAN	2~,3~-cyclic-nucleotide 3~-phosphodiesterase	CNP	X
CNDH2_HUMAN	Condensin-2 complex subunit H2	NCAPH2			X
CNGB1_HUMAN	Cyclic nucleotide-gated cation channel beta-1	CNGB1	X	X	X
CNN2_HUMAN	Calponin-2	CNN2	X	X
CO1A1_HUMAN	Collagen alpha-1(I) chain	COL1A1	X	X
CO1A2_HUMAN	Collagen alpha-2(I) chain	COL1A2	X
CO2A1_HUMAN	Collagen alpha-1(II) chain	COL2A1		X
CO3_HUMAN	Complement C3	C3	X	X	X
CO3A1_HUMAN	Collagen alpha-1(III) chain	COL3A1	X
CO4A_HUMAN	Complement C4-A	C4A	X	X	X
CO4A1_HUMAN	Collagen alpha-1(IV) chain	COL4A1		X
CO4A2_HUMAN	Collagen alpha-2(IV) chain	COL4A2	X	X
CO4A5_HUMAN	Collagen alpha-5(IV) chain	COL4A5		X
CO4B_HUMAN	Complement C4-B	C4B	X	X	X
CO5_HUMAN	Complement C5	C5	X	X	X
CO5A1_HUMAN	Collagen alpha-1(V) chain	COL5A1			X
CO6_HUMAN	Complement component C6	C6		X	X
CO6A1_HUMAN	Collagen alpha-1(VI) chain	COL6A1	X	X	X
CO6A2_HUMAN	Collagen alpha-2(VI) chain	COL6A2	X		X
CO6A3_HUMAN	Collagen alpha-3(VI) chain	COL6A3	X	X	X
CO7_HUMAN	Complement component C7	C7			X
CO7A1_HUMAN	Collagen alpha-1(VII) chain	COL7A1	X
CO8A_HUMAN	Complement component C8 alpha chain	C8A		X	X
CO8B_HUMAN	Complement component C8 beta chain	C8B			X
CO8G_HUMAN	Complement component C8 gamma chain	C8G		X	X
CO9_HUMAN	Complement component C9	C9	X	X	X
COF1_HUMAN	Cofilin-1	CFL1	X	X	X	X
COF2_HUMAN	Cofilin-2	CFL2	X	X
COG1_HUMAN	Conserved oligomeric Golgi complex subunit 1	COG1			X
COIA1_HUMAN	Collagen alpha-1(XVIII) chain	COL18A1			X
COL10_HUMAN	Collectin-10	COLEC10		X	X
COL11_HUMAN	Collectin-11	COLEC11		X	X
COMP_HUMAN	Cartilage oligomeric matrix protein	COMP		X	X
COPD_HUMAN	Coatomer subunit delta	ARCN1	X
COQ8B_HUMAN	Atypical kinase COQ8B, mitochondrial	COQ8B		X
COR1A_HUMAN	Coronin-1A	CORO1A	X	X	X
COR1B_HUMAN	Coronin-1B	CORO1B	X	X
COR1C_HUMAN	Coronin-1C	CORO1C	X	X	X
COR2A_HUMAN	Coronin-2A	CORO2A			X
COR2B_HUMAN	Coronin-2B	CORO2B		X	X
COTL1_HUMAN	Coactosin-like protein	COTL1	X	X	X
COX2_HUMAN	Cytochrome c oxidase subunit 2	MT-CO2	X	X
CP046_HUMAN	Uncharacterized protein C16orf46	C16orf46			X
CP054_HUMAN	Transmembrane protein C16orf54	C16orf54	X
CP135_HUMAN	Centrosomal protein of 135 kDa	CEP135			X
CPN2_HUMAN	Carboxypeptidase N subunit 2	CPN2	X	X	X
CPNE1_HUMAN	Copine-1	CPNE1		X
CPNS1_HUMAN	Calpain small subunit 1	CAPNS1	X
CPPED_HUMAN	Serine/threonine-protein phosphatase CPPED1	CPPED1			X
CRBG3_HUMAN	Very large A-kinase anchor protein	CRYBG3			X
CRKL_HUMAN	Crk-like protein	CRKL	X
CSK_HUMAN	Tyrosine-protein kinase CSK	CSK	X
CSN4_HUMAN	COP9 signalosome complex subunit 4	COPS4	X
CSN5_HUMAN	COP9 signalosome complex subunit 5	COPS5	X
CSPG2_HUMAN	Versican core protein	VCAN	X	X	X
CSRN2_HUMAN	Cysteine/serine-rich nuclear protein 2	CSRNP2	X
CSRP1_HUMAN	Cysteine and glycine-rich protein 1	CSRP1	X	X
CTL1_HUMAN	Choline transporter-like protein 1	SLC44A1	X	X
CTL2_HUMAN	Choline transporter-like protein 2	SLC44A2	X
CTNA2_HUMAN	Catenin alpha-2	CTNNA2	X
CTR1_HUMAN	High affinity cationic amino acid transporter 1	SLC7A1	X
CTSR1_HUMAN	Cation channel sperm-associated protein 1	CATSPER1		X	X
CV031_HUMAN	Uncharacterized protein C22orf31	C22orf31			X
CXCL7_HUMAN	Platelet basic protein	PPBP	X	X	X
CXCR4_HUMAN	C-X-C chemokine receptor type 4	CXCR4	X	X
CY24A_HUMAN	Cytochrome b-245 light chain	CYBA	X	X
CYFP1_HUMAN	Cytoplasmic FMR1-interacting protein 1	CYFIP1	X	X
CYFP2_HUMAN	Cytoplasmic FMR1-interacting protein 2	CYFIP2	X	X
DAAM1_HUMAN	Disheveled-associated activator of morphogenesis 1	DAAM1	X
DAD1_HUMAN	Dolichyl-diphosphooligosaccharide--protein glycosyltransferase subunit DAD1	DAD1	X
DAF_HUMAN	Complement decay-accelerating factor	CD55	X	X
DBNL_HUMAN	Drebrin-like protein	DBNL	X	X
DCD_HUMAN	Dermcidin	DCD	X	X
DCXR_HUMAN	L-xylulose reductase	DCXR	X
DDX3X_HUMAN	ATP-dependent RNA helicase DDX3X	DDX3X	X
DEF1_HUMAN	Neutrophil defensin 1	DEFA1	X	X	X
DEK_HUMAN	Protein DEK	DEK		X	X
DEND3_HUMAN	DENN domain-containing protein 3	DENND3	X
DESP_HUMAN	Desmoplakin	DSP	X
DEST_HUMAN	Destrin	DSTN	X	X
DGCR8_HUMAN	Microprocessor complex subunit DGCR8	DGCR8		X
DGKE_HUMAN	Diacylglycerol kinase epsilon	DGKE			X
DIAP1_HUMAN	Protein diaphanous homolog 1	DIAPH1	X
DIAP2_HUMAN	Protein diaphanous homolog 2	DIAPH2		X
DJC12_HUMAN	DnaJ homolog subfamily C member 12	DNAJC12			X
DNM1L_HUMAN	Dynamin-1-like protein	DNM1L	X
DNMBP_HUMAN	Dynamin-binding protein	DNMBP		X
DNS2B_HUMAN	Deoxyribonuclease-2-beta	DNASE2B	X
DOCK4_HUMAN	Dedicator of cytokinesis protein 4	DOCK4	X
DOK2_HUMAN	Docking protein 2	DOK2	X
DOK3_HUMAN	Docking protein 3	DOK3	X		X
DPP3_HUMAN	Dipeptidyl peptidase 3	DPP3	X
DPP4_HUMAN	Dipeptidyl peptidase 4	DPP4	X	X
DPYL2_HUMAN	Dihydropyrimidinase-related protein 2	DPYSL2	X	X
DSC1_HUMAN	Desmocollin-1	DSC1	X	X
DSG1_HUMAN	Desmoglein-1	DSG1	X
DTD1_HUMAN	D-aminoacyl-tRNA deacylase 1	DTD1	X
DUS3_HUMAN	Dual specificity protein phosphatase 3	DUSP3	X
DUS8_HUMAN	Dual specificity protein phosphatase 8	DUSP8	X
DYHC1_HUMAN	Cytoplasmic dynein 1 heavy chain 1	DYNC1H1	X
DYL2_HUMAN	Dynein light chain 2, cytoplasmic	DYNLL2	X
DYN1_HUMAN	Dynamin-1	DNM1	X	X
DYN2_HUMAN	Dynamin-2	DNM2	X
DZAN1_HUMAN	Double zinc ribbon and ankyrin repeat-containing protein 1	DZANK1		X
DZIP3_HUMAN	E3 ubiquitin-protein ligase DZIP3	DZIP3			X
ECE1_HUMAN	Endothelin-converting enzyme 1	ECE1	X	X
ECM1_HUMAN	Extracellular matrix protein 1	ECM1	X	X	X
EF1A1_HUMAN	Elongation factor 1-alpha 1	EEF1A1	X			X
EF1G_HUMAN	Elongation factor 1-gamma	EEF1G	X
EF2_HUMAN	Elongation factor 2	EEF2	X			X
EGFL7_HUMAN	Epidermal growth factor-like protein 7	EGFL7		X
EHD1_HUMAN	EH domain-containing protein 1	EHD1	X	X
EHD2_HUMAN	EH domain-containing protein 2	EHD2	X	X
EHD3_HUMAN	EH domain-containing protein 3	EHD3	X	X
EHD4_HUMAN	EH domain-containing protein 4	EHD4	X	X		X
ELMO1_HUMAN	Engulfment and cell motility protein 1	ELMO1	X
ELNE_HUMAN	Neutrophil elastase	ELANE	X
EM55_HUMAN	55 kDa erythrocyte membrane protein	MPP1	X
EMIL1_HUMAN	EMILIN-1	EMILIN1	X	X	X
EMIL2_HUMAN	EMILIN-2	EMILIN2		X
ENOA_HUMAN	Alpha-enolase	ENO1	X	X		X
ENOB_HUMAN	Beta-enolase	ENO3	X	X
ENOG_HUMAN	Gamma-enolase	ENO2	X
ENPL_HUMAN	Endoplasmin	HSP90B1	X	X
ENPLL_HUMAN	Putative endoplasmin-like protein	HSP90B2P	X
EP300_HUMAN	Histone acetyltransferase p300	EP300	X		X
EPB42_HUMAN	Erythrocyte membrane protein band 4.2	EPB42	X
EPHA7_HUMAN	Ephrin type-A receptor 7	EPHA7	X
ERBIN_HUMAN	Erbin	ERBIN	X
ERF1_HUMAN	Eukaryotic peptide chain release factor subunit 1	ETF1	X
ERP29_HUMAN	Endoplasmic reticulum resident protein 29	ERP29	X
ERP44_HUMAN	Endoplasmic reticulum resident protein 44	ERP44	X
EST1_HUMAN	Liver carboxylesterase 1	CES1		X	X
EX3L4_HUMAN	Exocyst complex component 3-like protein 4	EXOC3L4	X
EXOC4_HUMAN	Exocyst complex component 4	EXOC4	X
EZRI_HUMAN	Ezrin	EZR	X	X		X
F10A5_HUMAN	Putative protein FAM10A5	ST13P5	X
F110D_HUMAN	Protein FAM110D	FAM110D	X
F13A_HUMAN	Coagulation factor XIII A chain	F13A1	X	X	X
F13B_HUMAN	Coagulation factor XIII B chain	F13B			X
F151A_HUMAN	Protein FAM151A	FAM151A			X
F16P1_HUMAN	Fructose-1,6-bisphosphatase 1	FBP1	X
F262_HUMAN	6-phosphofructo-2-kinase/fructose-2,6-bisphosphatase 2	PFKFB2			X
FA10_HUMAN	Coagulation factor X	F10			X
FA11_HUMAN	Coagulation factor XI	F11	X	X
FA49B_HUMAN	Protein FAM49B	FAM49B	X
FA5_HUMAN	Coagulation factor V	F5	X	X	X
FA9_HUMAN	Coagulation factor IX	F9		X	X
FABP5_HUMAN	Fatty acid-binding protein, epidermal	FABP5	X
FANCB_HUMAN	Fanconi anemia group B protein	FANCB			X
FAS_HUMAN	Fatty acid synthase	FASN	X			X
FBLN1_HUMAN	Fibulin-1	FBLN1	X	X	X
FBN1_HUMAN	Fibrillin-1	FBN1			X
FBX32_HUMAN	F-box only protein 32	FBXO32		X
FBX33_HUMAN	F-box only protein 33	FBXO33			X
FBX40_HUMAN	F-box only protein 40	FBXO40	X
FCERG_HUMAN	High affinity immunoglobulin epsilon receptor subunit gamma	FCER1G	X	X
FCG2A_HUMAN	Low affinity immunoglobulin gamma Fc region receptor II-a	FCGR2A	X
FCGBP_HUMAN	IgGFc-binding protein	FCGBP	X	X	X
FCN1_HUMAN	Ficolin-1	FCN1		X
FCN2_HUMAN	Ficolin-2	FCN2	X	X	X
FCN3_HUMAN	Ficolin-3	FCN3	X	X	X
FETUA_HUMAN	Alpha-2-HS-glycoprotein	AHSG	X	X	X
FFAR2_HUMAN	Free fatty acid receptor 2	FFAR2	X
FGFP2_HUMAN	Fibroblast growth factor-binding protein 2	FGFBP2		X
FGL1_HUMAN	Fibrinogen-like protein 1	FGL1		X	X
FGR_HUMAN	Tyrosine-protein kinase Fgr	FGR	X	X
FHL1_HUMAN	Four and a half LIM domains protein 1	FHL1	X
FHOD1_HUMAN	FH1/FH2 domain-containing protein 1	FHOD1	X	X
FHOD3_HUMAN	FH1/FH2 domain-containing protein 3	FHOD3		X
FHR1_HUMAN	Complement factor H-related protein 1	CFHR1	X	X	X
FHR2_HUMAN	Complement factor H-related protein 2	CFHR2			X
FHR3_HUMAN	Complement factor H-related protein 3	CFHR3		X	X
FHR4_HUMAN	Complement factor H-related protein 4	CFHR4	X	X	X
FIBA_HUMAN	Fibrinogen alpha chain	FGA	X	X	X
FIBB_HUMAN	Fibrinogen beta chain	FGB	X	X	X
FIBG_HUMAN	Fibrinogen gamma chain	FGG	X	X	X
FILA2_HUMAN	Filaggrin-2	FLG2	X		X
FINC_HUMAN	Fibronectin	FN1	X	X	X	X
FKB1A_HUMAN	Peptidyl-prolyl cis-trans isomerase FKBP1A	FKBP1A	X	X
FLNA_HUMAN	Filamin-A	FLNA	X	X	X	X
FLNB_HUMAN	Filamin-B	FLNB	X	X
FLNC_HUMAN	Filamin-C	FLNC	X	X	X
FLOT2_HUMAN	Flotillin-2	FLOT2	X
FMN1_HUMAN	Formin-1	FMN1		X
FN3K_HUMAN	Fructosamine-3-kinase	FN3K	X
FOG2_HUMAN	Zinc finger protein ZFPM2	ZFPM2	X
FREM3_HUMAN	FRAS1-related extracellular matrix protein 3	FREM3			X
FRIH_HUMAN	Ferritin heavy chain	FTH1	X
FRK_HUMAN	Tyrosine-protein kinase FRK	FRK	X	X
FRPD1_HUMAN	FERM and PDZ domain-containing protein 1	FRMPD1		X
FYB1_HUMAN	FYN-binding protein 1	FYB1	X	X
FYN_HUMAN	Tyrosine-protein kinase Fyn	FYN	X	X	X
G2E3_HUMAN	G2/M phase-specific E3 ubiquitin-protein ligase	G2E3			X
G3P_HUMAN	Glyceraldehyde-3-phosphate dehydrogenase	GAPDH	X	X	X	X
G3PT_HUMAN	Glyceraldehyde-3-phosphate dehydrogenase, testis-specific	GAPDHS	X	X
G6B_HUMAN	Megakaryocyte and platelet inhibitory receptor G6b	MPIG6B	X	X
G6PD_HUMAN	Glucose-6-phosphate 1-dehydrogenase	G6PD	X	X
G6PI_HUMAN	Glucose-6-phosphate isomerase	GPI	X
GALK1_HUMAN	Galactokinase	GALK1		X
GANAB_HUMAN	Neutral alpha-glucosidase AB	GANAB	X	X
GANC_HUMAN	Neutral alpha-glucosidase C	GANC		X	X
GAPR1_HUMAN	Golgi-associated plant pathogenesis-related protein 1	GLIPR2	X	X
GAST_HUMAN	Gastrin	GAST	X
GBB1_HUMAN	Guanine nucleotide-binding protein G(I)/G(S)/G(T) subunit beta-1	GNB1	X	X	X	X
GBB2_HUMAN	Guanine nucleotide-binding protein G(I)/G(S)/G(T) subunit beta-2	GNB2	X			X
GBB3_HUMAN	Guanine nucleotide-binding protein G(I)/G(S)/G(T) subunit beta-3	GNB3	X	X
GBB4_HUMAN	Guanine nucleotide-binding protein subunit beta-4	GNB4	X
GBG12_HUMAN	Guanine nucleotide-binding protein G(I)/G(S)/G(O) subunit gamma-12	GNG12	X
GBG5_HUMAN	Guanine nucleotide-binding protein G(I)/G(S)/G(O) subunit gamma-5	GNG5	X
GCYA3_HUMAN	Guanylate cyclase soluble subunit alpha-3	GUCY1A3	X
GDIA_HUMAN	Rab GDP dissociation inhibitor alpha	GDI1	X
GDIB_HUMAN	Rab GDP dissociation inhibitor beta	GDI2	X	X		X
GDIR1_HUMAN	Rho GDP-dissociation inhibitor 1	ARHGDIA	X	X
GDIR2_HUMAN	Rho GDP-dissociation inhibitor 2	ARHGDIB	X
GELS_HUMAN	Gelsolin	GSN	X	X	X	X
GFAP_HUMAN	Glial fibrillary acidic protein	GFAP	X		X
GGCT_HUMAN	Gamma-glutamylcyclotransferase	GGCT	X
GGT1_HUMAN	Glutathione hydrolase 1 proenzyme	GGT1	X	X	X
GGT2_HUMAN	Inactive glutathione hydrolase 2	GGT2		X	X
GLU2B_HUMAN	Glucosidase 2 subunit beta	PRKCSH	X
GMFG_HUMAN	Glia maturation factor gamma	GMFG	X
GNA11_HUMAN	Guanine nucleotide-binding protein subunit alpha-11	GNA11	X
GNA12_HUMAN	Guanine nucleotide-binding protein subunit alpha-12	GNA12	X	X
GNA13_HUMAN	Guanine nucleotide-binding protein subunit alpha-13	GNA13	X	X
GNAI1_HUMAN	Guanine nucleotide-binding protein G(i) subunit alpha-1	GNAI1	X
GNAI2_HUMAN	Guanine nucleotide-binding protein G(i) subunit alpha-2	GNAI2	X	X	X	X
GNAQ_HUMAN	Guanine nucleotide-binding protein G(q) subunit alpha	GNAQ	X	X
GNAS1_HUMAN	Guanine nucleotide-binding protein G(s) subunit alpha isoforms XLas	GNAS	X			X
GNAT1_HUMAN	Guanine nucleotide-binding protein G(t) subunit alpha-1	GNAT1	X
GNAZ_HUMAN	Guanine nucleotide-binding protein G(z) subunit alpha	GNAZ	X
GOGA7_HUMAN	Golgin subfamily A member 7	GOLGA7	X
GP183_HUMAN	G-protein coupled receptor 183	GPR183		X	X
GP1BA_HUMAN	Platelet glycoprotein Ib alpha chain	GP1BA	X	X	X
GP1BB_HUMAN	Platelet glycoprotein Ib beta chain	GP1BB	X	X	X
GPIX_HUMAN	Platelet glycoprotein IX	GP9	X	X
GPR98_HUMAN	G-protein coupled receptor 98	GPR98	X
GPVI_HUMAN	Platelet glycoprotein VI	GP6	X
GPX1_HUMAN	Glutathione peroxidase 1	GPX1	X	X
GRAN_HUMAN	Grancalcin	GCA	X
GRB2_HUMAN	Growth factor receptor-bound protein 2	GRB2	X	X
GRP75_HUMAN	Stress-70 protein, mitochondrial	HSPA9	X
GRP78_HUMAN	78 kDa glucose-regulated protein	HSPA5	X	X	X	X
GSH0_HUMAN	Glutamate--cysteine ligase regulatory subunit	GCLM	X
GSHB_HUMAN	Glutathione synthetase	GSS	X
GSTO1_HUMAN	Glutathione S-transferase omega-1	GSTO1	X
GSTP1_HUMAN	Glutathione S-transferase P	GSTP1	X	X
GTPB2_HUMAN	GTP-binding protein 2	GTPBP2	X
GTR1_HUMAN	Solute carrier family 2, facilitated glucose transporter member 1	SLC2A1	X	X
GTR14_HUMAN	Solute carrier family 2, facilitated glucose transporter member 14	SLC2A14	X
GTR3_HUMAN	Solute carrier family 2, facilitated glucose transporter member 3	SLC2A3	X	X
H2A1A_HUMAN	Histone H2A type 1-A	HIST1H2AA	X
H2A1B_HUMAN	Histone H2A type 1-B/E	HIST1H2AB	X	X	X
H2A2A_HUMAN	Histone H2A type 2-A	HIST2H2AA3	X		X
H2B1A_HUMAN	Histone H2B type 1-A	HIST1H2BA		X	X
H2B3B_HUMAN	Histone H2B type 3-B	HIST3H2BB	X
H2BWT_HUMAN	Histone H2B type W-T	H2BFWT		X
H31T_HUMAN	Histone H3.1t	HIST3H3		X
H3C_HUMAN	Histone H3.3C	H3F3C	X
H4_HUMAN	Histone H4	HIST1H4A	X	X		X
H90B2_HUMAN	Putative heat shock protein HSP 90-beta 2	HSP90AB2P	X	X
HABP4_HUMAN	Intracellular hyaluronan-binding protein 4	HABP4			X
HBA_HUMAN	Hemoglobin subunit alpha	HBA1	X	X	X
HBAZ_HUMAN	Hemoglobin subunit zeta	HBZ	X	X	X
HBB_HUMAN	Hemoglobin subunit beta	HBB	X	X	X
HBD_HUMAN	Hemoglobin subunit delta	HBD	X	X	X
HBE_HUMAN	Hemoglobin subunit epsilon	HBE1	X	X	X
HCK_HUMAN	Tyrosine-protein kinase HCK	HCK	X	X
HEG1_HUMAN	Protein HEG homolog 1	HEG1	X	X
HEM2_HUMAN	Delta-aminolevulinic acid dehydratase	ALAD	X
HEMO_HUMAN	Hemopexin	HPX	X	X	X
HEP2_HUMAN	Heparin cofactor 2	SERPIND1	X	X	X
HERC1_HUMAN	Probable E3 ubiquitin-protein ligase HERC1	HERC1			X
HGFA_HUMAN	Hepatocyte growth factor activator	HGFAC		X	X
HINT2_HUMAN	Histidine triad nucleotide-binding protein 2, mitochondrial	HINT2	X
HKDC1_HUMAN	Putative hexokinase HKDC1	HKDC1	X
HLAE_HUMAN	HLA class I histocompatibility antigen, alpha chain E	HLA-E		X
HLAF_HUMAN	HLA class I histocompatibility antigen, alpha chain F	HLA-F		X
HLAH_HUMAN	Putative HLA class I histocompatibility antigen, alpha chain H	HLA-H	X
HMCN1_HUMAN	Hemicentin-1	HMCN1	X	X	X
HMGB2_HUMAN	High mobility group protein B2	HMGB2		X
HMHA1_HUMAN	Rho GTPase-activating protein 45	ARHGAP45	X
HNRPM_HUMAN	Heterogeneous nuclear ribonucleoprotein M	HNRNPM			X
HORN_HUMAN	Hornerin	HRNR	X	X	X
HPCA_HUMAN	Neuron-specific calcium-binding protein hippocalcin	HPCA		X
HPRT_HUMAN	Hypoxanthine-guanine phosphoribosyltransferase	HPRT1	X
HPSE_HUMAN	Heparanase	HPSE	X	X
HPT_HUMAN	Haptoglobin	HP	X	X	X
HPTR_HUMAN	Haptoglobin-related protein	HPR	X	X	X
HRG_HUMAN	Histidine-rich glycoprotein	HRG	X	X	X
HS71A_HUMAN	Heat shock 70 kDa protein 1A	HSPA1A	X	X	X	X
HS71L_HUMAN	Heat shock 70 kDa protein 1-like	HSPA1L	X	X
HS902_HUMAN	Heat shock protein HSP 90-alpha A2	HSP90AA2P	X
HS904_HUMAN	Putative heat shock protein HSP 90-alpha A4	HSP90AA4P	X
HS905_HUMAN	Putative heat shock protein HSP 90-alpha A5	HSP90AA5P	X
HS90A_HUMAN	Heat shock protein HSP 90-alpha	HSP90AA1	X	X		X
HS90B_HUMAN	Heat shock protein HSP 90-beta	HSP90AB1	X	X		X
HSP72_HUMAN	Heat shock-related 70 kDa protein 2	HSPA2	X	X
HSP74_HUMAN	Heat shock 70 kDa protein 4	HSPA4	X
HSP76_HUMAN	Heat shock 70 kDa protein 6	HSPA6	X	X
HSP77_HUMAN	Putative heat shock 70 kDa protein 7	HSPA7	X	X
HSP7C_HUMAN	Heat shock cognate 71 kDa protein	HSPA8	X	X	X	X
HSPB1_HUMAN	Heat shock protein beta-1	HSPB1	X
HV102_HUMAN	Immunoglobulin heavy variable 1-2	IGHV1-2		X
HV103_HUMAN	Immunoglobulin heavy variable 1-3	IGHV1-3	X	X	X
HV108_HUMAN	Immunoglobulin heavy variable 1-8	IGHV1-8		X	X
HV118_HUMAN	Immunoglobulin heavy variable 1-18	IGHV1-18			X
HV169_HUMAN	Immunoglobulin heavy variable 1-69	IGHV1-69			X
HV226_HUMAN	Immunoglobulin heavy variable 2-26	IGHV2-26		X
HV307_HUMAN	Immunoglobulin heavy variable 3-7	IGHV3-7	X	X	X
HV309_HUMAN	Immunoglobulin heavy variable 3-9	IGHV3-9	X	X	X
HV311_HUMAN	Immunoglobulin heavy variable 3-11	IGHV3-11	X	X	X
HV313_HUMAN	Immunoglobulin heavy variable 3-13	IGHV3-13	X	X	X
HV315_HUMAN	Immunoglobulin heavy variable 3-15	IGHV3-15	X	X	X
HV320_HUMAN	Immunoglobulin heavy variable 3-20	IGHV3-20			X
HV323_HUMAN	Immunoglobulin heavy variable 3-23	IGHV3-23	X	X	X
HV330_HUMAN	Immunoglobulin heavy variable 3-30	IGHV3-30	X	X	X
HV333_HUMAN	Immunoglobulin heavy variable 3-33	IGHV3-33	X	X	X
HV348_HUMAN	Immunoglobulin heavy variable 3-48	IGHV3-48			X
HV349_HUMAN	Immunoglobulin heavy variable 3-49	IGHV3-49		X	X
HV353_HUMAN	Immunoglobulin heavy variable 3-53	IGHV3-53	X	X	X
HV364_HUMAN	Immunoglobulin heavy variable 3-64	IGHV3-64	X	X	X
HV372_HUMAN	Immunoglobulin heavy variable 3-72	IGHV3-72		X	X
HV373_HUMAN	Immunoglobulin heavy variable 3-73	IGHV3-73	X	X	X
HV374_HUMAN	Immunoglobulin heavy variable 3-74	IGHV3-74	X	X	X
HV404_HUMAN	Immunoglobulin heavy variable 4-4	IGHV4-4	X	X	X
HV428_HUMAN	Immunoglobulin heavy variable 4-28	IGHV4-28			X
HV431_HUMAN	Immunoglobulin heavy variable 4-31	IGHV4-31		X	X
HV432_HUMAN	Immunoglobulin heavy variable 4-30-2	IGHV4-30-2			X
HV551_HUMAN	Immunoglobulin heavy variable 5-51	IGHV5-51	X	X	X
HV5X1_HUMAN	Immunoglobulin heavy variable 5-10-1	IGHV5-10-1	X	X	X
HV601_HUMAN	Immunoglobulin heavy variable 6-1	IGHV6-1	X	X	X
HV64D_HUMAN	Immunoglobulin heavy variable 3-64D	IGHV3-64D	X	X	X
HV70D_HUMAN	Immunoglobulin heavy variable 2-70D	IGHV2-70D		X	X
HV741_HUMAN	Immunoglobulin heavy variable 7-4-1	IGHV7-4-1	X	X	X
HVC33_HUMAN	Immunoglobulin heavy variable 3-30-3	IGHV3-30-3			X
HVD34_HUMAN	Immunoglobulin heavy variable 4-30-4	IGHV4-30-4	X	X	X
HXK1_HUMAN	Hexokinase-1	HK1	X
I12R2_HUMAN	Interleukin-12 receptor subunit beta-2	IL12RB2			X
IC1_HUMAN	Plasma protease C1 inhibitor	SERPING1	X	X	X
ICAM1_HUMAN	Intercellular adhesion molecule 1	ICAM1	X	X
ICAM2_HUMAN	Intercellular adhesion molecule 2	ICAM2		X
ICAM3_HUMAN	Intercellular adhesion molecule 3	ICAM3	X
IDHC_HUMAN	Isocitrate dehydrogenase [NADP] cytoplasmic	IDH1	X
IDHP_HUMAN	Isocitrate dehydrogenase [NADP], mitochondrial	IDH2	X
IF4A1_HUMAN	Eukaryotic initiation factor 4A-I	EIF4A1	X	X
IF4H_HUMAN	Eukaryotic translation initiation factor 4H	EIF4H	X
IF5A1_HUMAN	Eukaryotic translation initiation factor 5A-1	EIF5A	X
IF5A2_HUMAN	Eukaryotic translation initiation factor 5A-2	EIF5A2	X
IGA2_HUMAN	Immunoglobulin alpha-2 heavy chain		X	X	X
IGD_HUMAN	Immunoglobulin delta heavy chain		X	X	X
IGG1_HUMAN	Immunoglobulin gamma-1 heavy chain		X	X	X
IGHA1_HUMAN	Immunoglobulin heavy constant alpha 1	IGHA1	X	X	X
IGHA2_HUMAN	Immunoglobulin heavy constant alpha 2	IGHA2	X	X	X
IGHD_HUMAN	Immunoglobulin heavy constant delta	IGHD		X	X
IGHG1_HUMAN	Immunoglobulin heavy constant gamma 1	IGHG1			X
IGHG2_HUMAN	Immunoglobulin heavy constant gamma 2	IGHG2	X	X	X
IGHG3_HUMAN	Immunoglobulin heavy constant gamma 3	IGHG3	X	X	X
IGHG4_HUMAN	Immunoglobulin heavy constant gamma 4	IGHG4	X	X	X
IGHM_HUMAN	Immunoglobulin heavy constant mu	IGHM	X	X	X
IGJ_HUMAN	Immunoglobulin J chain	JCHAIN	X	X	X
IGK_HUMAN	Immunoglobulin kappa light chain		X	X	X
IGKC_HUMAN	Immunoglobulin kappa constant	IGKC	X	X	X
IGL1_HUMAN	Immunoglobulin lambda-1 light chain		X	X	X
IGLC1_HUMAN	Immunoglobulin lambda constant 1	IGLC1	X	X	X
IGLC2_HUMAN	Immunoglobulin lambda constant 2	IGLC2	X	X	X
IGLC3_HUMAN	Immunoglobulin lambda constant 3	IGLC3		X	X
IGLC6_HUMAN	Immunoglobulin lambda constant 6	IGLC6	X	X	X
IGLC7_HUMAN	Immunoglobulin lambda constant 7	IGLC7	X	X	X
IGLL1_HUMAN	Immunoglobulin lambda-like polypeptide 1	IGLL1		X	X
IGLL5_HUMAN	Immunoglobulin lambda-like polypeptide 5	IGLL5			X
IGM_HUMAN	Immunoglobulin mu heavy chain		X	X	X
IGSF8_HUMAN	Immunoglobulin superfamily member 8	IGSF8	X
ILEU_HUMAN	Leukocyte elastase inhibitor	SERPINB1	X	X
ILK_HUMAN	Integrin-linked protein kinase	ILK	X	X	X
IMB1_HUMAN	Importin subunit beta-1	KPNB1	X			X
IMPA1_HUMAN	Inositol monophosphatase 1	IMPA1	X
INF2_HUMAN	Inverted formin-2	INF2	X	X
IPO8_HUMAN	Importin-8	IPO8		X
IPSP_HUMAN	Plasma serine protease inhibitor	SERPINA5	X	X	X
IQGA2_HUMAN	Ras GTPase-activating-like protein IQGAP2	IQGAP2	X
ISOC1_HUMAN	Isochorismatase domain-containing protein 1	ISOC1	X
ITA2_HUMAN	Integrin alpha-2	ITGA2	X	X
ITA2B_HUMAN	Integrin alpha-IIb	ITGA2B	X	X	X
ITA5_HUMAN	Integrin alpha-5	ITGA5	X
ITA6_HUMAN	Integrin alpha-6	ITGA6	X	X	X	X
ITAL_HUMAN	Integrin alpha-L	ITGAL	X
ITAM_HUMAN	Integrin alpha-M	ITGAM	X
ITB1_HUMAN	Integrin beta-1	ITGB1	X	X	X	X
ITB2_HUMAN	Integrin beta-2	ITGB2	X	X
ITB3_HUMAN	Integrin beta-3	ITGB3	X	X	X
ITCH_HUMAN	E3 ubiquitin-protein ligase Itchy homolog	ITCH	X
ITIH1_HUMAN	Inter-alpha-trypsin inhibitor heavy chain H1	ITIH1		X	X
ITIH2_HUMAN	Inter-alpha-trypsin inhibitor heavy chain H2	ITIH2	X	X	X
ITIH3_HUMAN	Inter-alpha-trypsin inhibitor heavy chain H3	ITIH3		X	X
ITIH4_HUMAN	Inter-alpha-trypsin inhibitor heavy chain H4	ITIH4	X	X	X
JAM1_HUMAN	Junctional adhesion molecule A	F11R	X	X
JAM3_HUMAN	Junctional adhesion molecule C	JAM3	X
K0513_HUMAN	Uncharacterized protein KIAA0513	KIAA0513	X
K0556_HUMAN	Protein KIAA0556	KIAA0556			X
K0930_HUMAN	Uncharacterized protein KIAA0930	KIAA0930	X
K1456_HUMAN	Probable tRNA methyltransferase 9-like protein	KIAA1456		X
K1683_HUMAN	Uncharacterized protein KIAA1683	KIAA1683	X
K1C10_HUMAN	Keratin, type I cytoskeletal 10	KRT10	X	X	X
K1C12_HUMAN	Keratin, type I cytoskeletal 12	KRT12	X	X	X
K1C13_HUMAN	Keratin, type I cytoskeletal 13	KRT13	X	X	X
K1C14_HUMAN	Keratin, type I cytoskeletal 14	KRT14	X	X	X
K1C15_HUMAN	Keratin, type I cytoskeletal 15	KRT15	X	X	X
K1C16_HUMAN	Keratin, type I cytoskeletal 16	KRT16	X	X	X
K1C17_HUMAN	Keratin, type I cytoskeletal 17	KRT17	X	X	X
K1C18_HUMAN	Keratin, type I cytoskeletal 18	KRT18	X	X	X
K1C19_HUMAN	Keratin, type I cytoskeletal 19	KRT19	X	X
K1C20_HUMAN	Keratin, type I cytoskeletal 20	KRT20	X	X	X
K1C23_HUMAN	Keratin, type I cytoskeletal 23	KRT23	X
K1C24_HUMAN	Keratin, type I cytoskeletal 24	KRT24	X	X	X
K1C25_HUMAN	Keratin, type I cytoskeletal 25	KRT25	X	X	X
K1C26_HUMAN	Keratin, type I cytoskeletal 26	KRT26	X		X
K1C28_HUMAN	Keratin, type I cytoskeletal 28	KRT28	X	X	X
K1C40_HUMAN	Keratin, type I cytoskeletal 40	KRT40	X
K1C9_HUMAN	Keratin, type I cytoskeletal 9	KRT9	X	X	X
K1H1_HUMAN	Keratin, type I cuticular Ha1	KRT31	X
K1H2_HUMAN	Keratin, type I cuticular Ha2	KRT32	X
K22E_HUMAN	Keratin, type II cytoskeletal 2 epidermal	KRT2	X	X	X
K22O_HUMAN	Keratin, type II cytoskeletal 2 oral	KRT76	X	X	X
K2C1_HUMAN	Keratin, type II cytoskeletal 1	KRT1	X	X	X
K2C1B_HUMAN	Keratin, type II cytoskeletal 1b	KRT77	X	X	X
K2C3_HUMAN	Keratin, type II cytoskeletal 3	KRT3	X	X	X
K2C4_HUMAN	Keratin, type II cytoskeletal 4	KRT4	X	X	X
K2C5_HUMAN	Keratin, type II cytoskeletal 5	KRT5	X	X	X
K2C6A_HUMAN	Keratin, type II cytoskeletal 6A	KRT6A	X	X	X
K2C6B_HUMAN	Keratin, type II cytoskeletal 6B	KRT6B	X	X	X
K2C6C_HUMAN	Keratin, type II cytoskeletal 6C	KRT6C	X		X
K2C7_HUMAN	Keratin, type II cytoskeletal 7	KRT7	X		X
K2C71_HUMAN	Keratin, type II cytoskeletal 71	KRT71	X	X	X
K2C72_HUMAN	Keratin, type II cytoskeletal 72	KRT72	X
K2C73_HUMAN	Keratin, type II cytoskeletal 73	KRT73	X	X	X
K2C75_HUMAN	Keratin, type II cytoskeletal 75	KRT75	X	X	X
K2C78_HUMAN	Keratin, type II cytoskeletal 78	KRT78	X
K2C79_HUMAN	Keratin, type II cytoskeletal 79	KRT79	X	X	X
K2C8_HUMAN	Keratin, type II cytoskeletal 8	KRT8	X	X	X
KAIN_HUMAN	Kallistatin	SERPINA4		X	X
KALRN_HUMAN	Kalirin	KALRN	X
KAP0_HUMAN	cAMP-dependent protein kinase type I-alpha regulatory subunit	PRKAR1A	X
KAP1_HUMAN	cAMP-dependent protein kinase type I-beta regulatory subunit	PRKAR1B	X
KCMB2_HUMAN	Calcium-activated potassium channel subunit beta-2	KCNMB2			X
KCNB1_HUMAN	Potassium voltage-gated channel subfamily B member 1	KCNB1			X
KCY_HUMAN	UMP-CMP kinase	CMPK1	X	X
KI67_HUMAN	Proliferation marker protein Ki-67	MKI67	X
KIF1B_HUMAN	Kinesin-like protein KIF1B	KIF1B		X
KIF28_HUMAN	Kinesin-like protein KIF28P	KIF28P	X
KIF2A_HUMAN	Kinesin-like protein KIF2A	KIF2A	X
KKCC2_HUMAN	Calcium/calmodulin-dependent protein kinase kinase 2	CAMKK2	X
KLC3_HUMAN	Kinesin light chain 3	KLC3		X
KLH25_HUMAN	Kelch-like protein 25	KLHL25	X
KLKB1_HUMAN	Plasma kallikrein	KLKB1	X	X	X
KMT2C_HUMAN	Histone-lysine N-methyltransferase 2C	KMT2C	X
KNG1_HUMAN	Kininogen-1	KNG1	X	X	X
KPCB_HUMAN	Protein kinase C beta type	PRKCB	X
KPCD2_HUMAN	Serine/threonine-protein kinase D2	PRKD2		X
KPCT_HUMAN	Protein kinase C theta type	PRKCQ	X
KPRB_HUMAN	Phosphoribosyl pyrophosphate synthase-associated protein 2	PRPSAP2	X
KPYM_HUMAN	Pyruvate kinase PKM	PKM	X	X	X	X
KPYR_HUMAN	Pyruvate kinase PKLR	PKLR	X	X
KR87P_HUMAN	Putative keratin-87 protein	KRT87P	X
KRT34_HUMAN	Keratin, type I cuticular Ha4	KRT34	X
KRT35_HUMAN	Keratin, type I cuticular Ha5	KRT35	X
KRT36_HUMAN	Keratin, type I cuticular Ha6	KRT36	X
KRT38_HUMAN	Keratin, type I cuticular Ha8	KRT38	X
KRT81_HUMAN	Keratin, type II cuticular Hb1	KRT81	X
KRT83_HUMAN	Keratin, type II cuticular Hb3	KRT83	X
KRT85_HUMAN	Keratin, type II cuticular Hb5	KRT85	X
KRT86_HUMAN	Keratin, type II cuticular Hb6	KRT86	X
KT222_HUMAN	Keratin-like protein KRT222	KRT222	X
KT33A_HUMAN	Keratin, type I cuticular Ha3-I	KRT33A	X
KT33B_HUMAN	Keratin, type I cuticular Ha3-II	KRT33B	X
KV105_HUMAN	Immunoglobulin kappa variable 1-5	IGKV1-5		X	X
KV106_HUMAN	Immunoglobulin kappa variable 1-6	IGKV1-6		X	X
KV108_HUMAN	Immunoglobulin kappa variable 1-8	IGKV1-8		X	X
KV112_HUMAN	Immunoglobulin kappa variable 1-12	IGKV1-12		X	X
KV116_HUMAN	Immunoglobulin kappa variable 1-16	IGKV1-16		X	X
KV117_HUMAN	Immunoglobulin kappa variable 1-17	IGKV1-17	X	X	X
KV127_HUMAN	Immunoglobulin kappa variable 1-27	IGKV1-27		X
KV224_HUMAN	Immunoglobulin kappa variable 2-24	IGKV2-24	X	X	X
KV228_HUMAN	Immunoglobulin kappa variable 2-28	IGKV2-28		X	X
KV229_HUMAN	Immunoglobulin kappa variable 2-29	IGKV2-29		X	X
KV230_HUMAN	Immunoglobulin kappa variable 2-30	IGKV2-30		X	X
KV315_HUMAN	Immunoglobulin kappa variable 3-15	IGKV3-15		X	X
KV320_HUMAN	Immunoglobulin kappa variable 3-20	IGKV3-20	X	X	X
KV401_HUMAN	Immunoglobulin kappa variable 4-1	IGKV4-1		X	X
KVD07_HUMAN	Immunoglobulin kappa variable 3D-7	IGKV3D-7	X	X	X
KVD11_HUMAN	Immunoglobulin kappa variable 3D-11	IGKV3D-11	X	X	X
KVD13_HUMAN	Immunoglobulin kappa variable 1D-13	IGKV1D-13	X	X	X
KVD15_HUMAN	Immunoglobulin kappa variable 3D-15	IGKV3D-15		X	X
KVD16_HUMAN	Immunoglobulin kappa variable 1D-16 (Fragment)	IGKV1D-16	X	X	X
KVD20_HUMAN	Immunoglobulin kappa variable 3D-20	IGKV3D-20	X	X	X
KVD21_HUMAN	Immunoglobulin kappa variable 6D-21	IGKV6D-21			X
KVD28_HUMAN	Immunoglobulin kappa variable 2D-28	IGKV2D-28	X
KVD30_HUMAN	Immunoglobulin kappa variable 2D-30	IGKV2D-30		X	X
KVD33_HUMAN	Immunoglobulin kappa variable 1D-33	IGKV1D-33	X	X
KVD39_HUMAN	Immunoglobulin kappa variable 1D-39	IGKV1D-39		X	X
LAMA2_HUMAN	Laminin subunit alpha-2	LAMA2			X
LAMB1_HUMAN	Laminin subunit beta-1	LAMB1		X	X
LAMC1_HUMAN	Laminin subunit gamma-1	LAMC1		X	X
LAMP2_HUMAN	Lysosome-associated membrane glycoprotein 2	LAMP2	X	X		X
LARGN_HUMAN	Protein Largen	PRR16			X
LASP1_HUMAN	LIM and SH3 domain protein 1	LASP1	X
LAT1_HUMAN	Large neutral amino acids transporter small subunit 1	SLC7A5	X
LBP_HUMAN	Lipopolysaccharide-binding protein	LBP	X	X
LCAT_HUMAN	Phosphatidylcholine-sterol acyltransferase	LCAT		X	X
LCK_HUMAN	Tyrosine-protein kinase Lck	LCK	X	X
LCP2_HUMAN	Lymphocyte cytosolic protein 2	LCP2	X	X
LDHA_HUMAN	L-lactate dehydrogenase A chain	LDHA	X	X		X
LDHB_HUMAN	L-lactate dehydrogenase B chain	LDHB	X	X		X
LDLR_HUMAN	Low-density lipoprotein receptor	LDLR		X
LEG1_HUMAN	Galectin-1	LGALS1	X
LEG3_HUMAN	Galectin-3	LGALS3	X
LEGL_HUMAN	Galectin-related protein	LGALSL	X	X
LEUK_HUMAN	Leukosialin	SPN	X
LFA3_HUMAN	Lymphocyte function-associated antigen 3	CD58	X
LFG3_HUMAN	Protein lifeguard 3	TMBIM1	X	X
LG3BP_HUMAN	Galectin-3-binding protein	LGALS3BP	X	X	X	X
LIMS1_HUMAN	LIM and senescent cell antigen-like-containing domain protein 1	LIMS1	X	X
LIMS2_HUMAN	LIM and senescent cell antigen-like-containing domain protein 2	LIMS2	X
LIPA3_HUMAN	Liprin-alpha-3	PPFIA3			X
LIPB2_HUMAN	Liprin-beta-2	PPFIBP2		X
LIS1_HUMAN	Platelet-activating factor acetylhydrolase IB subunit alpha	PAFAH1B1	X
LMF2_HUMAN	Lipase maturation factor 2	LMF2	X
LONF3_HUMAN	LON peptidase N-terminal domain and RING finger protein 3	LONRF3			X
LOX12_HUMAN	Arachidonate 12-lipoxygenase, 12S-type	ALOX12	X	X
LPAL2_HUMAN	Putative apolipoprotein(a)-like protein 2	LPAL2	X	X	X
LRBA_HUMAN	Lipopolysaccharide-responsive and beige-like anchor protein	LRBA	X
LRC31_HUMAN	Leucine-rich repeat-containing protein 31	LRRC31	X
LRC58_HUMAN	Leucine-rich repeat-containing protein 58	LRRC58		X
LRIG1_HUMAN	Leucine-rich repeats and immunoglobulin-like domains protein 1	LRIG1		X
LRP1_HUMAN	Prolow-density lipoprotein receptor-related protein 1	LRP1	X	X	X
LRP1B_HUMAN	Low-density lipoprotein receptor-related protein 1B	LRP1B		X
LRP4_HUMAN	Low-density lipoprotein receptor-related protein 4	LRP4	X
LTBP1_HUMAN	Latent-transforming growth factor beta-binding protein 1	LTBP1	X	X	X
LTBP3_HUMAN	Latent-transforming growth factor beta-binding protein 3	LTBP3	X	X	X
LTOR2_HUMAN	Ragulator complex protein LAMTOR2	LAMTOR2	X
LV140_HUMAN	Immunoglobulin lambda variable 1-40	IGLV1-40		X
LV144_HUMAN	Immunoglobulin lambda variable 1-44	IGLV1-44		X	X
LV147_HUMAN	Immunoglobulin lambda variable 1-47	IGLV1-47	X	X	X
LV151_HUMAN	Immunoglobulin lambda variable 1-51	IGLV1-51		X
LV208_HUMAN	Immunoglobulin lambda variable 2-8	IGLV2-8		X	X
LV211_HUMAN	Immunoglobulin lambda variable 2-11	IGLV2-11		X	X
LV214_HUMAN	Immunoglobulin lambda variable 2-14	IGLV2-14			X
LV218_HUMAN	Immunoglobulin lambda variable 2-18	IGLV2-18		X	X
LV310_HUMAN	Immunoglobulin lambda variable 3-10	IGLV3-10	X		X
LV316_HUMAN	Immunoglobulin lambda variable 3-16	IGLV3-16	X	X	X
LV319_HUMAN	Immunoglobulin lambda variable 3-19	IGLV3-19	X	X	X
LV325_HUMAN	Immunoglobulin lambda variable 3-25	IGLV3-25	X		X
LV327_HUMAN	Immunoglobulin lambda variable 3-27	IGLV3-27			X
LV39_HUMAN	Immunoglobulin lambda variable 3-9	IGLV3-9		X	X
LV403_HUMAN	Immunoglobulin lambda variable 4-3	IGLV4-3			X
LV469_HUMAN	Immunoglobulin lambda variable 4-69	IGLV4-69	X	X	X
LV539_HUMAN	Immunoglobulin lambda variable 5-39	IGLV5-39		X	X
LV545_HUMAN	Immunoglobulin lambda variable 5-45	IGLV5-45		X	X
LV743_HUMAN	Immunoglobulin lambda variable 7-43	IGLV7-43	X	X	X
LV746_HUMAN	Immunoglobulin lambda variable 7-46	IGLV7-46			X
LV861_HUMAN	Immunoglobulin lambda variable 8-61	IGLV8-61	X	X	X
LV949_HUMAN	Immunoglobulin lambda variable 9-49	IGLV9-49		X	X
LVX54_HUMAN	Immunoglobulin lambda variable 10-54	IGLV10-54	X	X	X
LY66F_HUMAN	Lymphocyte antigen 6 complex locus protein G6f	LY6G6F	X	X
LYAM1_HUMAN	L-selectin	SELL		X
LYAM3_HUMAN	P-selectin	SELP	X	X	X
LYN_HUMAN	Tyrosine-protein kinase Lyn	LYN	X	X
LYPA2_HUMAN	Acyl-protein thioesterase 2	LYPLA2	X
LYSC_HUMAN	Lysozyme C	LYZ		X	X
M4K4_HUMAN	Mitogen-activated protein kinase kinase kinase kinase 4	MAP4K4	X
MARCS_HUMAN	Myristoylated alanine-rich C-kinase substrate	MARCKS	X
MARE2_HUMAN	Microtubule-associated protein RP/EB family member 2	MAPRE2	X	X
MASP1_HUMAN	Mannan-binding lectin serine protease 1	MASP1	X	X	X
MASP2_HUMAN	Mannan-binding lectin serine protease 2	MASP2	X	X	X
MBL2_HUMAN	Mannose-binding protein C	MBL2			X
MD2BP_HUMAN	MAD2L1-binding protein	MAD2L1BP			X
MDHC_HUMAN	Malate dehydrogenase, cytoplasmic	MDH1	X
MDHM_HUMAN	Malate dehydrogenase, mitochondrial	MDH2	X
MDR1_HUMAN	Multidrug resistance protein 1	ABCB1			X
MENT_HUMAN	Protein MENT	MENT		X	X
MFGM_HUMAN	Lactadherin	MFGE8	X			X
MIC60_HUMAN	MICOS complex subunit MIC60	IMMT	X
MIF_HUMAN	Macrophage migration inhibitory factor	MIF	X
MILK2_HUMAN	MICAL-like protein 2	MICALL2			X
MK08_HUMAN	Mitogen-activated protein kinase 8	MAPK8	X
MKLN1_HUMAN	Muskelin	MKLN1			X
ML12A_HUMAN	Myosin regulatory light chain 12A	MYL12A	X	X
MLEC_HUMAN	Malectin	MLEC	X
MMRN1_HUMAN	Multimerin-1	MMRN1	X	X	X
MOB1A_HUMAN	MOB kinase activator 1A	MOB1A	X
MOES_HUMAN	Moesin	MSN	X	X	X	X
MORC1_HUMAN	MORC family CW-type zinc finger protein 1	MORC1		X
MP2K7_HUMAN	Dual specificity mitogen-activated protein kinase kinase 7	MAP2K7		X	X
MPCP_HUMAN	Phosphate carrier protein, mitochondrial	SLC25A3	X
MRCKB_HUMAN	Serine/threonine-protein kinase MRCK beta	CDC42BPB	X
MST1L_HUMAN	Putative macrophage stimulating 1-like protein	MST1L	X
MTCL1_HUMAN	Microtubule cross-linking factor 1	MTCL1		X
MTHR_HUMAN	Methylenetetrahydrofolate reductase	MTHFR	X
MTMR2_HUMAN	Myotubularin-related protein 2	MTMR2			X
MTPN_HUMAN	Myotrophin	MTPN	X	X
MTR1A_HUMAN	Melatonin receptor type 1A	MTNR1A		X
MTSSL_HUMAN	MTSS1-like protein	MTSS1L		X
MYCT1_HUMAN	Myc target protein 1	MYCT1	X	X	X
MYH10_HUMAN	Myosin-10	MYH10	X	X	X
MYH11_HUMAN	Myosin-11	MYH11	X
MYH14_HUMAN	Myosin-14	MYH14	X
MYH3_HUMAN	Myosin-3	MYH3			X
MYH7_HUMAN	Myosin-7	MYH7	X
MYH9_HUMAN	Myosin-9	MYH9	X	X
MYL1_HUMAN	Myosin light chain 1/3, skeletal muscle isoform	MYL1	X	X
MYL6_HUMAN	Myosin light polypeptide 6	MYL6	X	X
MYL6B_HUMAN	Myosin light chain 6B	MYL6B		X
MYL9_HUMAN	Myosin regulatory light polypeptide 9	MYL9	X	X
MYLK_HUMAN	Myosin light chain kinase, smooth muscle	MYLK	X
MYO1C_HUMAN	Unconventional myosin-Ic	MYO1C	X	X
MYO1G_HUMAN	Unconventional myosin-Ig	MYO1G	X
NBEA_HUMAN	Neurobeachin	NBEA	X
NCK2_HUMAN	Cytoplasmic protein NCK2	NCK2	X
NCKP1_HUMAN	Nck-associated protein 1	NCKAP1	X	X
NCKPL_HUMAN	Nck-associated protein 1-like	NCKAP1L	X
NDK8_HUMAN	Putative nucleoside diphosphate kinase	NME2P1	X	X
NDKA_HUMAN	Nucleoside diphosphate kinase A	NME1	X
NDKB_HUMAN	Nucleoside diphosphate kinase B	NME2	X
NDUA7_HUMAN	NADH dehydrogenase [ubiquinone] 1 alpha subcomplex subunit 7	NDUFA7			X
NEBL_HUMAN	Nebulette	NEBL			X
NECT2_HUMAN	Nectin-2	NECTIN2	X
NEUL4_HUMAN	Neuralized-like protein 4	NEURL4	X
NFH_HUMAN	Neurofilament heavy polypeptide	NEFH	X	X	X
NGAL_HUMAN	Neutrophil gelatinase-associated lipocalin	LCN2	X
NHLC2_HUMAN	NHL repeat-containing protein 2	NHLRC2	X
NHRF1_HUMAN	Na(+)/H(+) exchange regulatory cofactor NHE-RF1	SLC9A3R1	X
NHRF2_HUMAN	Na(+)/H(+) exchange regulatory cofactor NHE-RF2	SLC9A3R2	X
NIBAN_HUMAN	Protein Niban	FAM129A	X
NID1_HUMAN	Nidogen-1	NID1		X	X
NIPA4_HUMAN	Magnesium transporter NIPA4	NIPAL4	X		X
NNTM_HUMAN	NAD(P) transhydrogenase, mitochondrial	NNT	X
NPTN_HUMAN	Neuroplastin	NPTN	X
NPTX2_HUMAN	Neuronal pentraxin-2	NPTX2		X
NR0B1_HUMAN	Nuclear receptor subfamily 0 group B member 1	NR0B1	X	X	X
NRX2B_HUMAN	Neurexin-2-beta	NRXN2	X	X	X
NSF_HUMAN	Vesicle-fusing ATPase	NSF	X
NUCB1_HUMAN	Nucleobindin-1	NUCB1		X	X
NUMA1_HUMAN	Nuclear mitotic apparatus protein 1	NUMA1	X		X
O10A5_HUMAN	Olfactory receptor 10A5	OR10A5		X
ODO2_HUMAN	Dihydrolipoyllysine-residue succinyltransferase component of 2-oxoglutarate dehydrogenase complex, mitochondrial	DLST	X	X
OIT3_HUMAN	Oncoprotein-induced transcript 3 protein	OIT3		X
OLA1_HUMAN	Obg-like ATPase 1	OLA1	X
OLFM4_HUMAN	Olfactomedin-4	OLFM4	X	X
OTOP1_HUMAN	Otopetrin-1	OTOP1			X
P210L_HUMAN	Nuclear pore membrane glycoprotein 210-like	NUP210L			X
P2RX1_HUMAN	P2X purinoceptor 1	P2RX1	X
P3H2_HUMAN	Prolyl 3-hydroxylase 2	P3H2	X
PA2G4_HUMAN	Proliferation-associated protein 2G4	PA2G4	X
PABP3_HUMAN	Polyadenylate-binding protein 3	PABPC3	X
PAFA_HUMAN	Platelet-activating factor acetylhydrolase	PLA2G7		X	X
PAL4A_HUMAN	Peptidyl-prolyl cis-trans isomerase A-like 4A	PPIAL4A	X	X
PAL4C_HUMAN	Peptidyl-prolyl cis-trans isomerase A-like 4C	PPIAL4C	X	X
PALB2_HUMAN	Partner and localizer of BRCA2	PALB2	X	X
PARK7_HUMAN	Protein/nucleic acid deglycase DJ-1	PARK7	X	X
PARVB_HUMAN	Beta-parvin	PARVB	X	X
PCBP1_HUMAN	Poly(rC)-binding protein 1	PCBP1	X	X
PCBP2_HUMAN	Poly(rC)-binding protein 2	PCBP2	X
PCDAA_HUMAN	Protocadherin alpha-10	PCDHA10		X	X
PCSK6_HUMAN	Proprotein convertase subtilisin/kexin type 6	PCSK6		X
PCSK9_HUMAN	Proprotein convertase subtilisin/kexin type 9	PCSK9			X
PCYOX_HUMAN	Prenylcysteine oxidase 1	PCYOX1	X	X	X
PDC10_HUMAN	Programmed cell death protein 10	PDCD10		X
PDC6I_HUMAN	Programmed cell death 6-interacting protein	PDCD6IP	X	X		X
PDE5A_HUMAN	cGMP-specific 3~,5~-cyclic phosphodiesterase	PDE5A	X	X
PDIA1_HUMAN	Protein disulfide-isomerase	P4HB	X	X
PDIA3_HUMAN	Protein disulfide-isomerase A3	PDIA3	X	X
PDLI1_HUMAN	PDZ and LIM domain protein 1	PDLIM1	X	X
PDLI5_HUMAN	PDZ and LIM domain protein 5	PDLIM5	X
PDLI7_HUMAN	PDZ and LIM domain protein 7	PDLIM7	X
PE2R2_HUMAN	Prostaglandin E2 receptor EP2 subtype	PTGER2			X
PEAR1_HUMAN	Platelet endothelial aggregation receptor 1	PEAR1	X
PEBP1_HUMAN	Phosphatidylethanolamine-binding protein 1	PEBP1	X
PECA1_HUMAN	Platelet endothelial cell adhesion molecule	PECAM1	X	X
PERM_HUMAN	Myeloperoxidase	MPO	X
PF4V_HUMAN	Platelet factor 4 variant	PF4V1	X	X	X
PFD3_HUMAN	Prefoldin subunit 3	VBP1	X
PFKAL_HUMAN	ATP-dependent 6-phosphofructokinase, liver type	PFKL	X
PFKAP_HUMAN	ATP-dependent 6-phosphofructokinase, platelet type	PFKP	X
PGBM_HUMAN	Basement membrane-specific heparan sulfate proteoglycan core protein	HSPG2		X
PGH1_HUMAN	Prostaglandin G/H synthase 1	PTGS1	X	X
PGK1_HUMAN	Phosphoglycerate kinase 1	PGK1	X			X
PGK2_HUMAN	Phosphoglycerate kinase 2	PGK2	X		X
PGM1_HUMAN	Phosphoglucomutase-1	PGM1	X
PGM2_HUMAN	Phosphoglucomutase-2	PGM2	X
PHB2_HUMAN	Prohibitin-2	PHB2	X
PHLD_HUMAN	Phosphatidylinositol-glycan-specific phospholipase D	GPLD1			X
PI42A_HUMAN	Phosphatidylinositol 5-phosphate 4-kinase type-2 alpha	PIP4K2A	X
PI4KA_HUMAN	Phosphatidylinositol 4-kinase alpha	PI4KA	X
PIGR_HUMAN	Polymeric immunoglobulin receptor	PIGR		X	X
PIP_HUMAN	Prolactin-inducible protein	PIP		X
PIPNB_HUMAN	Phosphatidylinositol transfer protein beta isoform	PITPNB		X	X
PKHL1_HUMAN	Fibrocystin-L	PKHD1L1	X	X
PKHO2_HUMAN	Pleckstrin homology domain-containing family O member 2	PLEKHO2	X
PLAK_HUMAN	Junction plakoglobin	JUP	X	X	X
PLCB4_HUMAN	1-phosphatidylinositol 4,5-bisphosphate phosphodiesterase beta-4	PLCB4			X
PLCG2_HUMAN	1-phosphatidylinositol 4,5-bisphosphate phosphodiesterase gamma-2	PLCG2	X
PLEC_HUMAN	Plectin	PLEC	X
PLEK_HUMAN	Pleckstrin	PLEK	X	X	X
PLF4_HUMAN	Platelet factor 4	PF4	X	X	X
PLMN_HUMAN	Plasminogen	PLG	X		X
PLP2_HUMAN	Proteolipid protein 2	PLP2	X
PLPL8_HUMAN	Calcium-independent phospholipase A2-gamma	PNPLA8	X		X
PLPP_HUMAN	Pyridoxal phosphate phosphatase	PDXP		X
PLS1_HUMAN	Phospholipid scramblase 1	PLSCR1	X
PLSL_HUMAN	Plastin-2	LCP1	X
PLST_HUMAN	Plastin-3	PLS3	X
PLTP_HUMAN	Phospholipid transfer protein	PLTP			X
PLXA4_HUMAN	Plexin-A4	PLXNA4	X
PLXB2_HUMAN	Plexin-B2	PLXNB2	X
PMVK_HUMAN	Phosphomevalonate kinase	PMVK		X
PNCB_HUMAN	Nicotinate phosphoribosyltransferase	NAPRT	X
PNPH_HUMAN	Purine nucleoside phosphorylase	PNP	X	X
PODXL_HUMAN	Podocalyxin	PODXL	X
POMT1_HUMAN	Protein O-mannosyl-transferase 1	POMT1			X
PON1_HUMAN	Serum paraoxonase/arylesterase 1	PON1	X	X	X
PON3_HUMAN	Serum paraoxonase/lactonase 3	PON3	X	X
POSTN_HUMAN	Periostin	POSTN	X	X
POTEE_HUMAN	POTE ankyrin domain family member E	POTEE	X	X	X
POTEF_HUMAN	POTE ankyrin domain family member F	POTEF	X	X
POTEI_HUMAN	POTE ankyrin domain family member I	POTEI	X	X	X
POTEJ_HUMAN	POTE ankyrin domain family member J	POTEJ	X	X	X
PP1A_HUMAN	Serine/threonine-protein phosphatase PP1-alpha catalytic subunit	PPP1CA	X	X
PPAC_HUMAN	Low molecular weight phosphotyrosine protein phosphatase	ACP1	X
PPIA_HUMAN	Peptidyl-prolyl cis-trans isomerase A	PPIA	X	X	X	X
PPIB_HUMAN	Peptidyl-prolyl cis-trans isomerase B	PPIB	X	X
PPIF_HUMAN	Peptidyl-prolyl cis-trans isomerase F, mitochondrial	PPIF	X
PPM1A_HUMAN	Protein phosphatase 1A	PPM1A	X
PPM1B_HUMAN	Protein phosphatase 1B	PPM1B	X
PPR21_HUMAN	Protein phosphatase 1 regulatory subunit 21	PPP1R21			X
PPR26_HUMAN	Protein phosphatase 1 regulatory subunit 26	PPP1R26	X
PPR3E_HUMAN	Protein phosphatase 1 regulatory subunit 3E	PPP1R3E	X
PRAX_HUMAN	Periaxin	PRX	X
PRDX1_HUMAN	Peroxiredoxin-1	PRDX1	X	X		X
PRDX2_HUMAN	Peroxiredoxin-2	PRDX2	X	X		X
PRDX4_HUMAN	Peroxiredoxin-4	PRDX4	X
PRDX6_HUMAN	Peroxiredoxin-6	PRDX6	X	X	X
PRG4_HUMAN	Proteoglycan 4	PRG4	X	X	X
PROF1_HUMAN	Profilin-1	PFN1	X	X	X	X
PROP_HUMAN	Properdin	CFP	X	X	X
PROS_HUMAN	Vitamin K-dependent protein S	PROS1	X	X	X
PRPS1_HUMAN	Ribose-phosphate pyrophosphokinase 1	PRPS1	X
PRPS2_HUMAN	Ribose-phosphate pyrophosphokinase 2	PRPS2	X
PRUN1_HUMAN	Exopolyphosphatase PRUNE1	PRUNE1	X
PSA_HUMAN	Puromycin-sensitive aminopeptidase	NPEPPS	X
PSA1_HUMAN	Proteasome subunit alpha type-1	PSMA1	X
PSA2_HUMAN	Proteasome subunit alpha type-2	PSMA2	X
PSA3_HUMAN	Proteasome subunit alpha type-3	PSMA3	X
PSA5_HUMAN	Proteasome subunit alpha type-5	PSMA5	X
PSA6_HUMAN	Proteasome subunit alpha type-6	PSMA6	X
PSA7L_HUMAN	Proteasome subunit alpha type-7-like	PSMA8	X
PSB1_HUMAN	Proteasome subunit beta type-1	PSMB1	X
PSB2_HUMAN	Proteasome subunit beta type-2	PSMB2	X
PSMD2_HUMAN	26S proteasome non-ATPase regulatory subunit 2	PSMD2		X
PSME1_HUMAN	Proteasome activator complex subunit 1	PSME1	X
PTC2_HUMAN	Protein patched homolog 2	PTCH2	X
PTN1_HUMAN	Tyrosine-protein phosphatase non-receptor type 1	PTPN1	X
PTN11_HUMAN	Tyrosine-protein phosphatase non-receptor type 11	PTPN11	X
PTN6_HUMAN	Tyrosine-protein phosphatase non-receptor type 6	PTPN6	X	X
PTPRA_HUMAN	Receptor-type tyrosine-protein phosphatase alpha	PTPRA	X
PTPRB_HUMAN	Receptor-type tyrosine-protein phosphatase beta	PTPRB	X
PTPRC_HUMAN	Receptor-type tyrosine-protein phosphatase C	PTPRC	X	X
PTPRG_HUMAN	Receptor-type tyrosine-protein phosphatase gamma	PTPRG			X
PTPRJ_HUMAN	Receptor-type tyrosine-protein phosphatase eta	PTPRJ	X	X
PUR6_HUMAN	Multifunctional protein ADE2	PAICS	X
PUR8_HUMAN	Adenylosuccinate lyase	ADSL	X
PUR9_HUMAN	Bifunctional purine biosynthesis protein PURH	ATIC	X
PYGM_HUMAN	Glycogen phosphorylase, muscle form	PYGM		X
PZP_HUMAN	Pregnancy zone protein	PZP	X	X	X
QCR1_HUMAN	Cytochrome b-c1 complex subunit 1, mitochondrial	UQCRC1	X
QSOX2_HUMAN	Sulfhydryl oxidase 2	QSOX2	X
RAB10_HUMAN	Ras-related protein Rab-10	RAB10	X
RAB12_HUMAN	Ras-related protein Rab-12	RAB12	X
RAB13_HUMAN	Ras-related protein Rab-13	RAB13	X
RAB14_HUMAN	Ras-related protein Rab-14	RAB14	X	X		X
RAB15_HUMAN	Ras-related protein Rab-15	RAB15	X
RAB18_HUMAN	Ras-related protein Rab-18	RAB18	X
RAB1A_HUMAN	Ras-related protein Rab-1A	RAB1A	X			X
RAB1B_HUMAN	Ras-related protein Rab-1B	RAB1B	X	X
RAB1C_HUMAN	Putative Ras-related protein Rab-1C	RAB1C	X	X
RAB21_HUMAN	Ras-related protein Rab-21	RAB21	X	X
RAB2A_HUMAN	Ras-related protein Rab-2A	RAB2A	X	X
RAB32_HUMAN	Ras-related protein Rab-32	RAB32	X
RAB35_HUMAN	Ras-related protein Rab-35	RAB35	X
RAB3A_HUMAN	Ras-related protein Rab-3A	RAB3A	X
RAB3D_HUMAN	Ras-related protein Rab-3D	RAB3D	X
RAB44_HUMAN	Ras-related protein Rab-44	RAB44	X
RAB5A_HUMAN	Ras-related protein Rab-5A	RAB5A		X		X
RAB5B_HUMAN	Ras-related protein Rab-5B	RAB5B	X			X
RAB5C_HUMAN	Ras-related protein Rab-5C	RAB5C	X	X		X
RAB6A_HUMAN	Ras-related protein Rab-6A	RAB6A	X		X
RAB6B_HUMAN	Ras-related protein Rab-6B	RAB6B	X	X
RAB7A_HUMAN	Ras-related protein Rab-7a	RAB7A	X	X		X
RAB8A_HUMAN	Ras-related protein Rab-8A	RAB8A	X	X		X
RAB8B_HUMAN	Ras-related protein Rab-8B	RAB8B	X	X
RAC1_HUMAN	Ras-related C3 botulinum toxin substrate 1	RAC1	X	X		X
RAC2_HUMAN	Ras-related C3 botulinum toxin substrate 2	RAC2	X	X
RAC3_HUMAN	Ras-related C3 botulinum toxin substrate 3	RAC3	X	X
RADI_HUMAN	Radixin	RDX	X	X
RALA_HUMAN	Ras-related protein Ral-A	RALA		X
RALB_HUMAN	Ras-related protein Ral-B	RALB	X
RAN_HUMAN	GTP-binding nuclear protein Ran	RAN	X			X
RAP1A_HUMAN	Ras-related protein Rap-1A	RAP1A	X	X	X
RAP1B_HUMAN	Ras-related protein Rap-1b	RAP1B	X	X	X	X
RAP2A_HUMAN	Ras-related protein Rap-2a	RAP2A	X	X
RAP2B_HUMAN	Ras-related protein Rap-2b	RAP2B	X
RASA1_HUMAN	Ras GTPase-activating protein 1	RASA1	X
RASA3_HUMAN	Ras GTPase-activating protein 3	RASA3	X	X
RASF6_HUMAN	Ras association domain-containing protein 6	RASSF6		X	X
RASH_HUMAN	GTPase HRas	HRAS	X
RASK_HUMAN	GTPase KRas	KRAS	X
RB11A_HUMAN	Ras-related protein Rab-11A	RAB11A	X	X
RB27A_HUMAN	Ras-related protein Rab-27A	RAB27A	X	X
RB27B_HUMAN	Ras-related protein Rab-27B	RAB27B	X	X
RBGPR_HUMAN	Rab3 GTPase-activating protein non-catalytic subunit	RAB3GAP2			X
RBM27_HUMAN	RNA-binding protein 27	RBM27		X	X
RBM44_HUMAN	RNA-binding protein 44	RBM44			X
RDH11_HUMAN	Retinol dehydrogenase 11	RDH11	X
RELN_HUMAN	Reelin	RELN	X	X	X
RGMB_HUMAN	RGM domain family member B	RGMB			X
RGS10_HUMAN	Regulator of G-protein signaling 10	RGS10	X
RGS18_HUMAN	Regulator of G-protein signaling 18	RGS18	X
RHEB_HUMAN	GTP-binding protein Rheb	RHEB	X
RHG01_HUMAN	Rho GTPase-activating protein 1	ARHGAP1	X
RHG18_HUMAN	Rho GTPase-activating protein 18	ARHGAP18	X	X
RHG35_HUMAN	Rho GTPase-activating protein 35	ARHGAP35	X	X	X
RHOA_HUMAN	Transforming protein RhoA	RHOA	X			X
RHOF_HUMAN	Rho-related GTP-binding protein RhoF	RHOF	X
RHOG_HUMAN	Rho-related GTP-binding protein RhoG	RHOG	X	X
RIC8B_HUMAN	Synembryn-B	RIC8B			X
RIMS4_HUMAN	Regulating synaptic membrane exocytosis protein 4	RIMS4		X	X
RINI_HUMAN	Ribonuclease inhibitor	RNH1	X
RL5_HUMAN	60S ribosomal protein L5	RPL5		X	X
RM02_HUMAN	39S ribosomal protein L2, mitochondrial	MRPL2			X
RNH2C_HUMAN	Ribonuclease H2 subunit C	RNASEH2C		X
ROCK1_HUMAN	Rho-associated protein kinase 1	ROCK1	X		X
ROCK2_HUMAN	Rho-associated protein kinase 2	ROCK2	X
RP1_HUMAN	Oxygen-regulated protein 1	RP1			X
RP1BL_HUMAN	Ras-related protein Rap-1b-like protein		X	X	X
RPA2_HUMAN	DNA-directed RNA polymerase I subunit RPA2	POLR1B	X	X	X
RPGP2_HUMAN	Rap1 GTPase-activating protein 2	RAP1GAP2	X
RPN1_HUMAN	Dolichyl-diphosphooligosaccharide--protein glycosyltransferase subunit 1	RPN1	X
RRAS_HUMAN	Ras-related protein R-Ras	RRAS	X
RS27A_HUMAN	Ubiquitin-40S ribosomal protein S27a	RPS27A	X	X	X
RSSA_HUMAN	40S ribosomal protein SA	RPSA	X
RSU1_HUMAN	Ras suppressor protein 1	RSU1	X	X	X
RT34_HUMAN	28S ribosomal protein S34, mitochondrial	MRPS34			X
RTCB_HUMAN	tRNA-splicing ligase RtcB homolog	RTCB	X
RUFY3_HUMAN	Protein RUFY3	RUFY3	X
RUN3A_HUMAN	RUN domain-containing protein 3A	RUNDC3A		X
RUNX2_HUMAN	Runt-related transcription factor 2	RUNX2		X
RYR1_HUMAN	Ryanodine receptor 1	RYR1			X
S10A4_HUMAN	Protein S100-A4	S100A4	X	X
S10A6_HUMAN	Protein S100-A6	S100A6	X
S10A8_HUMAN	Protein S100-A8	S100A8	X	X	X
S10A9_HUMAN	Protein S100-A9	S100A9	X	X	X
S22AE_HUMAN	Solute carrier family 22 member 14	SLC22A14			X
S29A1_HUMAN	Equilibrative nucleoside transporter 1	SLC29A1	X
S3TC2_HUMAN	SH3 domain and tetratricopeptide repeat-containing protein 2	SH3TC2		X
S43A3_HUMAN	Solute carrier family 43 member 3	SLC43A3		X
SAA1_HUMAN	Serum amyloid A-1 protein	SAA1			X
SAA2_HUMAN	Serum amyloid A-2 protein	SAA2		X	X
SAA4_HUMAN	Serum amyloid A-4 protein	SAA4	X	X	X
SAC1_HUMAN	Phosphatidylinositide phosphatase SAC1	SACM1L	X
SAHH_HUMAN	Adenosylhomocysteinase	AHCY	X			X
SAMP_HUMAN	Serum amyloid P-component	APCS	X	X	X
SAR1A_HUMAN	GTP-binding protein SAR1a	SAR1A	X	X
SAR1B_HUMAN	GTP-binding protein SAR1b	SAR1B		X
SBK2_HUMAN	Serine/threonine-protein kinase SBK2	SBK2		X
SBNO2_HUMAN	Protein strawberry notch homolog 2	SBNO2		X
SCFD1_HUMAN	Sec1 family domain-containing protein 1	SCFD1	X
SDCB1_HUMAN	Syntenin-1	SDCBP	X	X	X	X
SDS3_HUMAN	Sin3 histone deacetylase corepressor complex component SDS3	SUDS3		X
SELPL_HUMAN	P-selectin glycoprotein ligand 1	SELPLG	X
SEP11_HUMAN	Septin-11	SEPT11	X
SEP14_HUMAN	Septin-14	41883	X
SEPP1_HUMAN	Selenoprotein P	SELENOP			X
SEPR_HUMAN	Prolyl endopeptidase FAP	FAP			X
SEPT2_HUMAN	Septin-2	SEPT2	X
SEPT5_HUMAN	Septin-5	SEPT5	X	X
SEPT6_HUMAN	Septin-6	SEPT6	X	X
SEPT7_HUMAN	Septin-7	SEPT7	X
SEPT9_HUMAN	Septin-9	SEPT9	X
SGO2_HUMAN	Shugoshin 2	SGO2			X
SGPL1_HUMAN	Sphingosine-1-phosphate lyase 1	SGPL1		X
SH3G3_HUMAN	Endophilin-A3	SH3GL3			X
SH3L1_HUMAN	SH3 domain-binding glutamic acid-rich-like protein	SH3BGRL	X	X
SH3L3_HUMAN	SH3 domain-binding glutamic acid-rich-like protein 3	SH3BGRL3	X	X
SHRM3_HUMAN	Protein Shroom3	SHROOM3	X	X	X
SIG16_HUMAN	Sialic acid-binding Ig-like lectin 16	SIGLEC16			X
SKAP2_HUMAN	Src kinase-associated phosphoprotein 2	SKAP2	X	X
SLIT1_HUMAN	Slit homolog 1 protein	SLIT1		X	X
SLN14_HUMAN	Protein SLFN14	SLFN14	X
SMCO1_HUMAN	Single-pass membrane and coiled-coil domain-containing protein 1	SMCO1	X	X
SNAA_HUMAN	Alpha-soluble NSF attachment protein	NAPA	X	X
SNAB_HUMAN	Beta-soluble NSF attachment protein	NAPB	X	X
SNAG_HUMAN	Gamma-soluble NSF attachment protein	NAPG	X
SNP23_HUMAN	Synaptosomal-associated protein 23	SNAP23	X	X
SNP29_HUMAN	Synaptosomal-associated protein 29	SNAP29	X
SORCN_HUMAN	Sorcin	SRI	X	X
SPB9_HUMAN	Serpin B9	SERPINB9	X
SPERT_HUMAN	Spermatid-associated protein	SPERT		X	X
SPR2A_HUMAN	Small proline-rich protein 2A	SPRR2A	X
SPRL1_HUMAN	SPARC-like protein 1	SPARCL1			X
SPTA1_HUMAN	Spectrin alpha chain, erythrocytic 1	SPTA1	X
SPTB1_HUMAN	Spectrin beta chain, erythrocytic	SPTB	X	X
SPTCS_HUMAN	Spatacsin	SPG11		X
SPTN4_HUMAN	Spectrin beta chain, non-erythrocytic 4	SPTBN4		X
SRC_HUMAN	Proto-oncogene tyrosine-protein kinase Src	SRC	X	X
SRCRL_HUMAN	Soluble scavenger receptor cysteine-rich domain-containing protein SSC5D	SSC5D	X	X	X
SRGN_HUMAN	Serglycin	SRGN	X	X	X
SRGP2_HUMAN	SLIT-ROBO Rho GTPase-activating protein 2	SRGAP2	X
ST17A_HUMAN	Serine/threonine-protein kinase 17A	STK17A			X
ST17B_HUMAN	Serine/threonine-protein kinase 17B	STK17B	X
STA5A_HUMAN	Signal transducer and activator of transcription 5A	STAT5A	X
STAC_HUMAN	SH3 and cysteine-rich domain-containing protein	STAC			X
STAG1_HUMAN	Cohesin subunit SA-1	STAG1	X
STAU2_HUMAN	Double-stranded RNA-binding protein Staufen homolog 2	STAU2			X
STEA3_HUMAN	Metalloreductase STEAP3	STEAP3		X
STIM1_HUMAN	Stromal interaction molecule 1	STIM1	X
STIP1_HUMAN	Stress-induced-phosphoprotein 1	STIP1	X
STK25_HUMAN	Serine/threonine-protein kinase 25	STK25		X
STK26_HUMAN	Serine/threonine-protein kinase 26	STK26	X
STK38_HUMAN	Serine/threonine-protein kinase 38	STK38	X
STML3_HUMAN	Stomatin-like protein 3	STOML3	X	X	X
STOM_HUMAN	Erythrocyte band 7 integral membrane protein	STOM	X	X	X	X
STX11_HUMAN	Syntaxin-11	STX11	X	X
STX4_HUMAN	Syntaxin-4	STX4	X	X
STX7_HUMAN	Syntaxin-7	STX7	X	X
STXB2_HUMAN	Syntaxin-binding protein 2	STXBP2	X	X
STXB3_HUMAN	Syntaxin-binding protein 3	STXBP3	X
SUMO2_HUMAN	Small ubiquitin-related modifier 2	SUMO2	X
SVEP1_HUMAN	Sushi, von Willebrand factor type A, EGF and pentraxin domain-containing protein 1	SVEP1	X	X	X
SYDC_HUMAN	Aspartate--tRNA ligase, cytoplasmic	DARS	X
SYFA_HUMAN	Phenylalanine--tRNA ligase alpha subunit	FARSA		X
SYMC_HUMAN	Methionine--tRNA ligase, cytoplasmic	MARS	X
SYTL4_HUMAN	Synaptotagmin-like protein 4	SYTL4	X
TAC2N_HUMAN	Tandem C2 domains nuclear protein	TC2N	X
TAD2B_HUMAN	Transcriptional adapter 2-beta	TADA2B	X
TAGL_HUMAN	Transgelin	TAGLN	X
TAGL2_HUMAN	Transgelin-2	TAGLN2	X	X
TAGL3_HUMAN	Transgelin-3	TAGLN3	X
TALD3_HUMAN	Protein TALPID3	KIAA0586		X
TALDO_HUMAN	Transaldolase	TALDO1	X
TAOK1_HUMAN	Serine/threonine-protein kinase TAO1	TAOK1	X
TARSH_HUMAN	Target of Nesh-SH3	ABI3BP	X	X	X
TBA1A_HUMAN	Tubulin alpha-1A chain	TUBA1A	X	X	X	X
TBA1C_HUMAN	Tubulin alpha-1C chain	TUBA1C	X	X		X
TBA3C_HUMAN	Tubulin alpha-3C/D chain	TUBA3C	X	X
TBA3E_HUMAN	Tubulin alpha-3E chain	TUBA3E	X	X	X
TBA4A_HUMAN	Tubulin alpha-4A chain	TUBA4A	X	X	X
TBA4B_HUMAN	Putative tubulin-like protein alpha-4B	TUBA4B	X	X	X
TBA8_HUMAN	Tubulin alpha-8 chain	TUBA8	X	X
TBAL3_HUMAN	Tubulin alpha chain-like 3	TUBAL3	X	X
TBB1_HUMAN	Tubulin beta-1 chain	TUBB1	X	X	X
TBB2A_HUMAN	Tubulin beta-2A chain	TUBB2A	X	X	X
TBB3_HUMAN	Tubulin beta-3 chain	TUBB3	X	X	X
TBB4A_HUMAN	Tubulin beta-4A chain	TUBB4A	X	X	X
TBB4B_HUMAN	Tubulin beta-4B chain	TUBB4B	X	X
TBB5_HUMAN	Tubulin beta chain	TUBB	X	X
TBB6_HUMAN	Tubulin beta-6 chain	TUBB6	X	X
TBB8_HUMAN	Tubulin beta-8 chain	TUBB8	X	X
TBB8L_HUMAN	Tubulin beta-8 chain-like protein		X	X
TBCA_HUMAN	Tubulin-specific chaperone A	TBCA	X
TBCB_HUMAN	Tubulin-folding cofactor B	TBCB	X
TBCD4_HUMAN	TBC1 domain family member 4	TBC1D4	X
TCPB_HUMAN	T-complex protein 1 subunit beta	CCT2	X			X
TCPE_HUMAN	T-complex protein 1 subunit epsilon	CCT5	X			X
TCPG_HUMAN	T-complex protein 1 subunit gamma	CCT3	X			X
TCPH_HUMAN	T-complex protein 1 subunit eta	CCT7	X
TCPQ_HUMAN	T-complex protein 1 subunit theta	CCT8	X
TCPR2_HUMAN	Tectonin beta-propeller repeat-containing protein 2	TECPR2			X
TCPW_HUMAN	T-complex protein 1 subunit zeta-2	CCT6B	X
TCPZ_HUMAN	T-complex protein 1 subunit zeta	CCT6A	X	X
TEC_HUMAN	Tyrosine-protein kinase Tec	TEC	X
TENA_HUMAN	Tenascin	TNC	X	X	X
TERA_HUMAN	Transitional endoplasmic reticulum ATPase	VCP	X			X
TEX28_HUMAN	Testis-specific protein TEX28	TEX28	X
TF2H1_HUMAN	General transcription factor IIH subunit 1	GTF2H1		X
TF65_HUMAN	Transcription factor p65	RELA	X
TFR1_HUMAN	Transferrin receptor protein 1	TFRC	X	X	X	X
TGFB1_HUMAN	Transforming growth factor beta-1	TGFB1	X	X	X
TGM3_HUMAN	Protein-glutamine gamma-glutamyltransferase E	TGM3	X
TGO1_HUMAN	Transport and Golgi organization protein 1 homolog	MIA3			X
THAS_HUMAN	Thromboxane-A synthase	TBXAS1		X
THIO_HUMAN	Thioredoxin	TXN	X	X
THRB_HUMAN	Prothrombin	F2	X	X	X
TIMD4_HUMAN	T-cell immunoglobulin and mucin domain-containing protein 4	TIMD4		X
TITIN_HUMAN	Titin	TTN	X		X
TKT_HUMAN	Transketolase	TKT	X	X		X
TLK1_HUMAN	Serine/threonine-protein kinase tousled-like 1	TLK1	X
TLN1_HUMAN	Talin-1	TLN1	X	X	X
TLN2_HUMAN	Talin-2	TLN2	X	X
TLX3_HUMAN	T-cell leukemia homeobox protein 3	TLX3	X
TM163_HUMAN	Transmembrane protein 163	TMEM163			X
TM201_HUMAN	Transmembrane protein 201	TMEM201	X	X	X
TMEDA_HUMAN	Transmembrane emp24 domain-containing protein 10	TMED10	X
TMOD3_HUMAN	Tropomodulin-3	TMOD3	X
TP4AP_HUMAN	Short transient receptor potential channel 4-associated protein	TRPC4AP			X
TPIS_HUMAN	Triosephosphate isomerase	TPI1	X	X		X
TPM1_HUMAN	Tropomyosin alpha-1 chain	TPM1	X	X
TPM2_HUMAN	Tropomyosin beta chain	TPM2	X	X	X
TPM3_HUMAN	Tropomyosin alpha-3 chain	TPM3	X	X
TPM4_HUMAN	Tropomyosin alpha-4 chain	TPM4	X	X
TPP2_HUMAN	Tripeptidyl-peptidase 2	TPP2	X
TR43B_HUMAN	Tripartite motif-containing protein 43B	TRIM43B			X
TRFE_HUMAN	Serotransferrin	TF	X	X	X
TRFL_HUMAN	Lactotransferrin	LTF	X
TRI33_HUMAN	E3 ubiquitin-protein ligase TRIM33	TRIM33	X
TRIPB_HUMAN	Thyroid receptor-interacting protein 11	TRIP11			X
TRIPC_HUMAN	E3 ubiquitin-protein ligase TRIP12	TRIP12		X
TRPC6_HUMAN	Short transient receptor potential channel 6	TRPC6	X
TRXR1_HUMAN	Thioredoxin reductase 1, cytoplasmic	TXNRD1			X
TSH3_HUMAN	Teashirt homolog 3	TSHZ3	X
TSN14_HUMAN	Tetraspanin-14	TSPAN14	X
TSN15_HUMAN	Tetraspanin-15	TSPAN15			X
TSN9_HUMAN	Tetraspanin-9	TSPAN9	X	X
TSP1_HUMAN	Thrombospondin-1	THBS1	X	X	X	X
TSP2_HUMAN	Thrombospondin-2	THBS2		X	X
TSP3_HUMAN	Thrombospondin-3	THBS3		X
TSP4_HUMAN	Thrombospondin-4	THBS4		X	X
TTC28_HUMAN	Tetratricopeptide repeat protein 28	TTC28		X
TTC8_HUMAN	Tetratricopeptide repeat protein 8	TTC8			X
TTHY_HUMAN	Transthyretin	TTR	X	X	X
TTLL9_HUMAN	Probable tubulin polyglutamylase TTLL9	TTLL9	X
TWF2_HUMAN	Twinfilin-2	TWF2	X	X
TXIP1_HUMAN	Translin-associated factor X-interacting protein 1	TSNAXIP1		X
TXND2_HUMAN	Thioredoxin domain-containing protein 2	TXNDC2			X
TYB4_HUMAN	Thymosin beta-4	TMSB4X	X	X
TYPH_HUMAN	Thymidine phosphorylase	TYMP	X
UB2L3_HUMAN	Ubiquitin-conjugating enzyme E2 L3	UBE2L3	X	X
UB2V1_HUMAN	Ubiquitin-conjugating enzyme E2 variant 1	UBE2V1	X
UB2V2_HUMAN	Ubiquitin-conjugating enzyme E2 variant 2	UBE2V2	X
UBA1_HUMAN	Ubiquitin-like modifier-activating enzyme 1	UBA1	X			X
UBA5_HUMAN	Ubiquitin-like modifier-activating enzyme 5	UBA5			X
UBA7_HUMAN	Ubiquitin-like modifier-activating enzyme 7	UBA7	X
UBAD2_HUMAN	UBA-like domain-containing protein 2	UBALD2			X
UBP19_HUMAN	Ubiquitin carboxyl-terminal hydrolase 19	USP19	X
UBR4_HUMAN	E3 ubiquitin-protein ligase UBR4	UBR4	X
UBS3B_HUMAN	Ubiquitin-associated and SH3 domain-containing protein B	UBASH3B	X
UBX2A_HUMAN	UBX domain-containing protein 2A	UBXN2A			X
UGGG1_HUMAN	UDP-glucose:glycoprotein glucosyltransferase 1	UGGT1	X
UN13D_HUMAN	Protein unc-13 homolog D	UNC13D	X	X
UQCC3_HUMAN	Ubiquinol-cytochrome-c reductase complex assembly factor 3	UQCC3			X
URP2_HUMAN	Fermitin family homolog 3	FERMT3	X	X	X
UT1_HUMAN	Urea transporter 1	SLC14A1	X
VA0D1_HUMAN	V-type proton ATPase subunit d 1	ATP6V0D1		X
VAMP8_HUMAN	Vesicle-associated membrane protein 8	VAMP8	X	X
VAPA_HUMAN	Vesicle-associated membrane protein-associated protein A	VAPA	X
VASP_HUMAN	Vasodilator-stimulated phosphoprotein	VASP	X	X
VATA_HUMAN	V-type proton ATPase catalytic subunit A	ATP6V1A	X
VDAC1_HUMAN	Voltage-dependent anion-selective channel protein 1	VDAC1	X
VDAC2_HUMAN	Voltage-dependent anion-selective channel protein 2	VDAC2	X	X
VDAC3_HUMAN	Voltage-dependent anion-selective channel protein 3	VDAC3	X	X
VGFR3_HUMAN	Vascular endothelial growth factor receptor 3	FLT4			X
VIME_HUMAN	Vimentin	VIM	X
VINC_HUMAN	Vinculin	VCL	X	X	X
VNN1_HUMAN	Pantetheinase	VNN1		X
VP26B_HUMAN	Vacuolar protein sorting-associated protein 26B	VPS26B	X
VTDB_HUMAN	Vitamin D-binding protein	GC	X
VTNC_HUMAN	Vitronectin	VTN	X	X	X
VWF_HUMAN	von Willebrand factor	VWF	X	X	X
WASC5_HUMAN	WASH complex subunit 5	WASHC5	X	X
WASF2_HUMAN	Wiskott-Aldrich syndrome protein family member 2	WASF2	X
WBP2_HUMAN	WW domain-binding protein 2	WBP2	X
WDR1_HUMAN	WD repeat-containing protein 1	WDR1	X	X	X
WDR44_HUMAN	WD repeat-containing protein 44	WDR44	X
WDR81_HUMAN	WD repeat-containing protein 81	WDR81	X		X
WIPF1_HUMAN	WAS/WASL-interacting protein family member 1	WIPF1	X
WRN_HUMAN	Werner syndrome ATP-dependent helicase	WRN		X
XP32_HUMAN	Skin-specific protein 32	XP32	X		X
XPP3_HUMAN	Probable Xaa-Pro aminopeptidase 3	XPNPEP3	X	X
YES_HUMAN	Tyrosine-protein kinase Yes	YES1	X	X
ZBTB4_HUMAN	Zinc finger and BTB domain-containing protein 4	ZBTB4		X
ZC3HD_HUMAN	Zinc finger CCCH domain-containing protein 13	ZC3H13	X
ZCH18_HUMAN	Zinc finger CCCH domain-containing protein 18	ZC3H18	X
ZN268_HUMAN	Zinc finger protein 268	ZNF268			X
ZN274_HUMAN	Neurotrophin receptor-interacting factor homolog	ZNF274	X
ZN598_HUMAN	E3 ubiquitin-protein ligase ZNF598	ZNF598		X
ZN770_HUMAN	Zinc finger protein 770	ZNF770	X
ZO2_HUMAN	Tight junction protein ZO-2	TJP2	X	X
ZYX_HUMAN	Zyxin	ZYX	X

## Sheet: Supp.Table 3
Supplementary Table 3: Normalized microRNA counts
Abbreviations: HC, healthy controls; GBM, glioblastoma; GII-III, glioma grade II-III
miRNA	HC1	HC2	HC3	HC4	HC5	HC6	HC7	HC8	HC9	HC10	HC11	HC12	HC13	HC14	HC15	HC16	GBM1	GBM2	GBM3	GBM4	GBM5	GBM6	GBM7	GBM8	GBM9	GBM10	GBM11	GBM12	GII-III.1	GII-III.2	GII-III.3	GII-III.4	GII-III.5	GII-III.6	GII-III.7	GII-III.8	GII-III.9	GII-III.10
hsa-let-7a-2-3p	0	0	0	0	0	0	0	0	0	0	0	0	0	0	0	0	0	0	0	0	0	0	0	0	0	0	0	0	0	0	0	0	0	0	0	0	0	0
hsa-let-7a-3p	229.9	94.9	196.7	198.3	109.9	327.8	35.1	63.1	193.2	237.6	305.2	124.5	68.8	245.1	358.1	95.9	105.3	97.9	107.3	114.6	35.5	78.6	131.6	45.8	82.6	83	75.8	27.4	104.8	65.4	60	42.7	47	131.6	146.9	72.2	73.5	55.2
hsa-let-7a-5p	59698.6	81394	46040.3	100482	93462.1	74518.5	20825.1	16364	49654.5	91269.2	72477.9	74119.4	90845.3	93341.6	78569.7	78295.1	100993	99705.8	102300	87594	111267	40009	117720	145236	68685	25820.2	49854.2	20434.9	96672.4	50636.8	25861.8	21533.6	36003.2	101336	88289.6	34780.1	38448.8	12660.4
hsa-let-7b-3p	31.5	28.9	16.5	23.8	22.7	68.5	2.1	3.1	9.1	8.4	47.1	24.6	11.9	35.4	38.6	10.4	13.7	33.6	23.1	24.3	11.8	0	13.7	25	0.7	27.7	14.5	0	23.8	21.8	4.1	8.5	0	27	14.7	9.5	3.6	6.5
hsa-let-7b-5p	11130.6	17069.5	8196.9	30959.1	20904.1	27478.4	16018.9	13253.8	29642.4	24282.7	15361.7	16863.5	18512.4	30757.6	12439	18193	20981.8	36762	17659.7	45599.4	31211.1	23828	48503.9	83156.9	52884.9	35049.6	24275	21958.4	19783.3	34306.2	8253.1	8548.6	35285.7	21179.2	17969.6	24324.4	61176.8	18468.9
hsa-let-7c-3p	0	0	0	0	0	1.9	0	0	0	0	0.6	0	1.4	0	0.2	0	0	0	0	0.4	0	0	0	0	0	0	0	0	0	0	0	0	0	0	0	0	0	0
hsa-let-7c-5p	2093	2872.4	1675.2	2429.5	2607.3	2074.3	1411.8	1176.7	1876.2	1733.1	1295.4	1844	3976.9	1741.7	1305	1883.4	2910	4068.4	2231.1	4358.7	4329.8	1639.4	3871.7	5491.9	2448.2	2020.2	1610.8	1182.9	2683.9	2124.4	700.7	605.7	3395.3	3262.3	2410.4	1349.2	2213.7	728.5
hsa-let-7d-3p	2008.3	1234	1590.3	3469.6	1874.1	2618.1	380	560.4	1331.3	3284.5	2607.6	1996.8	1802.7	4210	2433	1581.8	1492.9	1256.8	1512	1526.8	1129.7	561.5	1344.2	1090.1	793.8	636.5	963.9	298	1510.3	729.9	540.1	179.2	896.9	1470.3	1687.6	716.4	916	496.5
hsa-let-7d-5p	9569.9	12422.5	10873.3	13573.6	11558.7	10803	9163.7	9218.1	13346.5	19718	15459	16775.2	18280.4	12173.5	16779.6	17203.9	16425.3	16089.6	15367.5	12333.3	14464	17674.5	17237.7	14220.8	18694.1	10350.2	11666	9001.1	12681.2	16189	6137.8	5758.8	12927.8	16009.2	12597.7	12903.3	14654.3	5771.2
hsa-let-7e-3p	2.4	24.8	6.6	2.7	4.5	14.8	14.7	6.2	0	8.4	10	8.7	7.4	2.4	12.4	3.4	5.5	4.4	8.3	2.3	7.1	0	1.2	0	8.7	0	6.5	9.1	4.8	0	12	0	4.3	6.5	0	1.9	0	2.4
hsa-let-7e-5p	861.4	2286.4	1481.2	2852.7	1836.8	1547.9	834.2	764.1	2471	3041.3	1736.2	2148.7	2900.5	2414.4	1305.5	1990.6	1899.4	1733.2	2276.4	1562	1427.5	1325	1671.6	1984.6	3165.3	1024	642.9	1021.7	1224.4	2124.4	578	435.1	1328.2	2118.8	1303.9	1744.5	2717.3	512.7
hsa-let-7f-1-3p	21.8	0	2.8	10.3	2.7	12.5	0	3.1	10.6	2.8	11.7	2.2	1.4	14.5	8.7	1.8	1.1	4.4	0	4.7	0	0	4.2	0	0.7	0	0	0	0	0	0	0	0	1.5	0	0	1.2	2.4
hsa-let-7f-2-3p	41.1	28.9	40.2	70.1	16.1	54.5	11.9	25.8	30.2	92.2	66.6	33.3	13.3	78	105.6	13.6	14.3	26.3	8.3	11.7	4.7	33.7	16.7	4.2	3.3	27.7	16.9	12.2	9.5	21.8	30.4	8.5	4.3	35	14.1	34.2	9.5	18.7
hsa-let-7f-5p	58065.3	63544.4	51452.8	97644.2	79738.9	58194.7	17076.7	14355	32386.5	82872.1	69432.8	69796.6	71129.3	92312.1	74778.6	64905.6	98103.6	85289.5	101813	76186.7	76971.3	19504.8	74176.2	75152	35859.2	15885.1	39191.6	14888.3	87372.3	25296.6	25052.7	22617.1	19586.1	96271.1	68257.5	25504.5	22240.9	10298
hsa-let-7g-3p	0	4.1	1.1	2.2	0	0	2.1	0	0	0	2.3	0	0	0	0.7	0	0.5	2.9	1.9	0	0	0	0	0	2	0	0	3	0	0	0.4	0	0	0	0.6	0	0	0
hsa-let-7g-5p	42710	40358.6	38860.1	47541.5	41778.3	34458	49193.8	40416.9	35965.4	42980.5	35557	38686.6	46581.1	45015.9	41624.9	54035	60821	62427.9	71042.2	63268.2	63299	35348.9	56530.1	64030.8	55662.3	31645.7	61428.3	50369.6	68529.2	47194.2	53352.1	55173.5	42845.1	63389.9	60953.6	56582.8	44637.1	27516
hsa-let-7i-3p	7.3	0	8.3	44.1	3.6	17.1	4.9	12.4	1.5	14	25.7	14.5	7	48.2	26.9	7.4	3.3	11.7	2.8	2.3	2.4	0	7.7	0	23.3	41.5	5.6	18.2	1.6	0	14.3	0	21.4	6.5	3.5	9.5	17.8	12.2
hsa-let-7i-5p	37865.7	41712.2	43668.6	61233.4	49999.5	32793.7	90691.1	88634.3	55313.4	43933.7	40446.2	43942.3	46532	59498.5	44365.5	66236.1	61506.3	66388.2	63680.9	66111.8	53776.8	74875.1	67698.3	74798.3	57518	63803.3	76624.1	108776	53240.3	63818.9	73266.4	85204.6	56708.2	59097.2	57669.4	103652	77403.7	127910
hsa-miR-1	629.1	429.2	962.1	350.3	3044	169	105.2	130.3	184.2	452.8	969.5	1876.6	694	203.3	1370.9	525.3	215.6	200.2	2209.8	125.2	3183.5	112.3	320.3	25	112.6	96.9	794.5	322.3	1057.7	76.3	130.2	298.6	51.3	1196	255.6	929.3	285.6	142
hsa-miR-100-5p	563.8	227	100.8	138.5	185.4	3791.9	999.6	512.9	449.8	212.4	215.5	214.9	114.7	393	238.4	154.9	125.6	594.8	106.4	255.8	801.2	494.1	354.2	952.8	307.3	636.5	517.8	705.5	479.6	294.1	178.6	375.4	572.3	454.4	518.9	380.1	237	702.5
hsa-miR-101-3p	23405.7	12315.2	20356.9	16817.1	13600.5	16714.7	18895.2	13788.4	8454.4	15097.4	12926.3	20458.9	11118.7	13941.7	11656.3	8455.6	14528.6	22782.6	14233	24170.1	17874.4	10274.5	13027.2	23074.4	11886.8	12661	22640	21158.6	19094	18356.9	17669.9	20799.9	10391	15141.5	16041.6	14322.9	9417.6	13776.7
hsa-miR-101-5p	2.4	0	0.6	2.2	0	1.2	2.1	4.1	0	0	1.3	0.7	0	6.4	3.7	0.3	0	0	0	0.8	0	0	0	0	2.7	0	0	0	0	0	0.8	0	4.3	0	0	0	0	0
hsa-miR-103a-2-5p	0	0	0.6	0.4	0	0	0	0	0	0	0.3	0	0.2	0	1.1	0	0	0	0	0.8	2.4	0	7.1	0	0	0	0	0	0	0	1.1	0	0	0	0	7.6	0	0
hsa-miR-103a-3p	10970.9	15823.2	12593.7	9364.3	10658	6716.4	14365.9	13149.4	9393.2	12341.2	11343	10824	10883.7	8289.8	13616.8	17807.1	11817.8	9408.3	20656.9	6504	20906.6	14979.5	15915	8945.2	35264	8662.1	30194.7	15460	18112.6	18574.8	50878.8	52281.3	19257.2	12691.4	37211.9	21561.3	10870.4	12425.9
hsa-miR-105-5p	0	0	0	0	0	1.2	0	0	0	0	0	0	0	0	0	0	0	0	0	0	0	0	0	0	0	0	0	0	0	0	0	0	0	0	0	0	0	0
hsa-miR-106a-3p	2.4	4.1	0.6	0	0	2.7	0	0	0	2.8	0.6	0	0.2	0	0	0	0	0	0	0	0	0	0	0	0.7	0	0.8	3	3.2	0	1.1	0	4.3	0.5	0	0	3.6	0
hsa-miR-106a-5p	108.9	82.5	71.1	65.2	66.3	224.6	237.6	106.5	95.1	184.5	154.7	143.3	38.9	83.6	141.3	89.5	104.2	154.9	148.1	104.1	137.1	426.7	116.7	129	863.8	207.6	501.7	228.1	271.6	207	346.4	375.4	140.9	75.6	166.3	146.3	109	68.1
hsa-miR-106b-3p	1335.7	1390.8	1348.4	596.7	1253.5	618.6	3180.5	2073.2	1053.6	556.3	478.7	694.1	2026.1	415.5	470.6	1785.4	1132.4	1838.4	1460.2	2028	3521.5	2818.5	2574.6	2612.8	2717.4	4718.5	3291	3725.1	1558	2941.5	3016	3207.9	2857.2	1189	3020.3	2478.1	3051.5	3966.2
hsa-miR-106b-5p	343.6	239.4	264	183.9	130.2	658.3	855.2	649.4	486	480.8	491	295.3	173.6	177.6	471.4	186.7	170.6	301	194.3	390.8	295.4	550.2	206.6	299.6	1335.1	913.3	613.8	872.7	192.2	1209.3	818.5	784.9	294.7	181.7	288.5	309.8	572.4	678.2
hsa-miR-107	186.3	235.2	211.6	195.2	95.8	240.2	544.7	452.9	292.8	349.4	331.3	251.1	171.2	173.6	407.7	187.2	137.2	181.2	187.8	126	236.3	460.4	207.8	224.7	917.8	567.3	447.7	513.9	171.5	544.7	763	836.1	337.4	143.6	296.7	410.5	293.9	552.5
hsa-miR-10a-3p	31.5	53.7	19.8	12.1	8.7	52.6	14.7	21.7	46.8	36.3	21.3	31.8	7.6	15.3	33.8	18.4	15.4	20.5	2.8	12.5	11.8	56.1	17.3	20.8	25.3	13.8	20.2	18.2	31.8	21.8	21.4	17.1	17.1	19	18.8	28.5	16.6	10.5
hsa-miR-10a-5p	4498.2	5220.7	3203.3	3594.2	4593.9	5731.4	1471.4	1503.4	3746.4	3633.9	2581.7	4220.8	1739.9	4600.6	3653.7	1838.1	3374.2	2934.4	1643.4	2461	2469.8	1628.2	2868.1	1963.8	2134.2	982.4	2084.3	1760.7	6709.8	762.6	1514.7	895.8	1238.5	4712.5	3582	2381.1	1436.3	1298.8
hsa-miR-10b-3p	24.2	24.8	8.3	4.9	6.3	38.2	28	9.3	114.7	8.4	10.4	8.7	4.7	3.2	15.2	6.6	15.4	10.2	3.7	8.2	4.7	0	11.9	0	20	55.3	21	33.5	31.8	43.6	18.8	0	8.5	14.5	20.6	22.8	34.4	17
hsa-miR-10b-5p	7576.1	9380.8	3142.1	5520.1	6176.4	15522.2	3253.4	2352.3	7529.1	5210.4	4343.3	4627.5	1598.6	6809.3	6149.8	2387.3	4856.6	4005.6	1675.8	3876.4	3299.3	2481.6	5963.6	5920.5	2326.2	2421.5	4057.3	3557.9	12362	1045.9	1847.3	904.3	1093.3	6330.4	6714	3361.7	1668.5	2394.8
hsa-miR-1178-3p	2.4	0	0	0	0	0	0	0	0	0	0	0	0	0	0	0	0	0	0	0	0	0	0	0	0	0	0	0	0	0	0	0	0	0	0	0	0	0
hsa-miR-1179	0	0	0	0	0	0	0	0	0	0	0.1	0	0	0	0	0	0	0	0	0	0	0	0	0	0	0	0	0	0	0	0	0	0	0	0	0	0	0
hsa-miR-1180-3p	48.4	37.1	23.7	21.6	20.3	68.5	234.1	95.1	75.5	30.7	31.4	39.1	25.2	16.9	18.6	55.9	16.5	68.7	25	73.5	106.4	336.9	149.4	174.7	168.6	774.9	225	222	28.6	207	76.9	102.4	111	15	62.9	119.7	359.1	458.4
hsa-miR-1180-5p	0	0	0	0	0	0	0	0	0	0	0	0	0	0	0	0	0	0	0	0	0	0	0	0	0	0	0	0	0	0	0	0	0	0	0	0	0	0
hsa-miR-1183	2.4	4.1	0	0	0	0	0	0	0	0	0	0	0.8	0	0	0	0	0	0	0	0	11.2	15.5	4.2	0	0	0	0	0	0	0	0	0	0	3.5	0	0	0
hsa-miR-1185-1-3p	53.2	28.9	102.5	151.5	50.2	95	87.6	217.1	10.6	39.1	28.1	144.7	82.1	14.5	175.1	49.1	49.4	11.7	30.5	16.8	52	22.5	56	4.2	26	0	6.5	130.8	44.5	76.3	136.2	145	72.6	147.6	25.9	117.8	91.2	12.2
hsa-miR-1185-2-3p	9.7	4.1	14.3	24.3	4.8	7.8	5.6	17.6	3	11.2	3.5	18.8	11.7	4	27.1	11.5	8.2	0	3.7	5.1	4.7	11.2	4.2	0	9.3	0	0	18.2	14.3	43.6	17.3	25.6	21.4	17.5	9.4	19	17.8	0.8
hsa-miR-1185-5p	0	0	2.2	0	0.3	0	0.7	0	0	2.8	0.3	0	0.8	0	2.4	0	0.5	0	0.9	0	0	0	0	0	0	0	0	0	0	0	0.8	0	0	3	0	0	0	0
hsa-miR-1193	0	0	0	0	0	0	0	0	0	0	0	0	0	0	0.4	0	1.1	0	0	0	0	0	0	0	0	0	0	0	0	0	0	0	0	0	0	0	0	0
hsa-miR-1197	16.9	24.8	63.4	37.3	20.6	46.3	0	22.7	13.6	5.6	5.1	28.9	22.9	3.2	31.2	15	7.1	1.5	2.8	4.3	18.9	0	7.7	4.2	0	0	3.2	12.2	17.5	0	14.6	0	12.8	30.5	14.1	11.4	14.2	0.8
hsa-miR-1207-5p	0	0	0	0	0	0	0	0	0	0	0	0	0	0	0	0	0	0	0	0	0	0	0	0	0	0	0	0	0	0	0	0	0	0	0	0	0	0
hsa-miR-122-3p	2.4	0	5	0	0	56.5	0	0	0	0	9.8	2.2	0	0.8	9.5	0	0	2.9	1.9	0	0	0	0	0	4.7	0	0	3	1.6	0	0	0	0	0	0	0	0	0
hsa-miR-122-5p	3457.7	2699.1	1887.9	1032.9	1391.1	54986.4	6935.9	8445.7	10975.1	1702.3	6208.3	3585.3	780.2	858.4	3430.3	1245.2	1768.3	2504.8	2271.8	4337.6	4249.4	29498.6	6316	13600.8	13009.3	17324.2	13750.3	9673.1	8177.3	4651.9	1265.5	1586.9	133195	2017.7	4504.6	5252.6	7912.6	15069
hsa-miR-1224-3p	0	0	0	0	0	0	0	0	0	0	0	0	0	0	0	0	0	0	0	0	0	0	0	0	0	0	0	0	0	0	0	0	0	0	0	0	0	0
hsa-miR-1224-5p	2.4	0	3.3	2.2	0.6	0.8	12.6	6.2	7.5	0	0.3	0	0.8	0	0	0.6	0.5	8.8	0	4.7	0	22.5	10.1	4.2	0.7	69.2	10.5	9.1	0	0	0	0	25.6	0	0	5.7	93.6	11.4
hsa-miR-1225-3p	0	0	0	0	0.3	0	0	0	0	0	0	0	0	0	0	0	0	0	0	0	0	0	0	0	0	0	0	0	0	0	0	0	0	0	0	0	0	0
hsa-miR-1225-5p	0	0	0	0	0	0	0.7	0	0	0	0	0	0	0	0	0	0	0	0	0	0	0	0	0	0	0	0	0	0	0	1.1	0	0	0	0	3.8	0	0
hsa-miR-1226-3p	12.1	4.1	29.2	16.6	13.1	14.8	10.5	5.2	15.1	30.7	28.3	15.9	25.6	13.7	15.8	25.7	21.4	27.8	28.7	6.7	21.3	11.2	16.1	0	6.7	0	12.9	6.1	14.3	0	15	8.5	25.6	20	14.1	5.7	24.9	3.2
hsa-miR-1226-5p	0	0	0	1.8	0.3	0	2.1	3.1	0	0	0.1	0	0.8	0	0	0	0	0	0	0.8	2.4	0	2.4	0	1.3	0	0.8	3	0	0	0	0	0	0	0	0	2.4	0
hsa-miR-1227-3p	0	0	0	0	0.3	0	0	0	0	0	1	0.7	0.2	0.8	0.9	1.3	0	0	0	0	0	0	0	0	0	0	0	0	3.2	0	0	0	0	1	0	0	1.2	0
hsa-miR-1228-3p	0	0	0	0	0	0.4	0	0	0	0	0	0	0	0	0	0	0	0	0	0	0	0	0	0	2	0	0	0	0	0	0	0	0	0	0	0	0	0
hsa-miR-1228-5p	0	0	0	0.9	0	0.8	0.7	0	0	0	0	0	0	0	0	0	0	0	0	0	0	0	0	0	0	0	0	0	0	10.9	0	0	0	0	0	0	0	0
hsa-miR-1229-3p	9.7	28.9	14.9	27	20	8.6	1.4	6.2	3	30.7	25.5	15.2	23.3	34.6	17.3	24.1	15.9	4.4	9.3	7.4	9.5	0	11.9	4.2	2.7	0	13.7	0	4.8	0	4.5	0	8.5	13.5	31.1	3.8	19	0.8
hsa-miR-1229-5p	0	0	0	0	0	0	0	0	0	0	0	0	0	0	0	0	0	0	0	0	0	0	1.2	0	0	0	0	0	0	0	0	0	0	0	0	0	0	0
hsa-miR-1231	0	0	0	0	0	0	0	0	0	0	0	0	0	0	0	0	0	0	0	0	0	0	0	0	0	0	0	0	0	0	0	0	0	0	0	0	0	0
hsa-miR-1233-3p	0	0	0	0	0	0	0.7	0	0	0	0	0	0	0	0	0	0	0	0	0	0	0	0	0	0	0	0	0	0	0	0.4	0	0	0	0	0	0	0
hsa-miR-1233-5p	0	0	0	0	0	0	0	0	0	0	0	0	0	0	0	0	0	0	0	0	0	0	0	0	0	0	0	0	0	0	0	0	0	0	0	0	0	0
hsa-miR-1234-3p	0	0	0	0.4	0.6	0.8	2.1	0	0	0	1.1	0	0.2	0.8	0.7	0	0	0	0.9	0	0	0	0	4.2	0	0	0.8	0	0	0	0	0	0	1.5	0	0	0	0.8
hsa-miR-1236-3p	0	0	0	0	0	0	0	0	0	0	0	0	0	0	0	0	0	0	0	0	0	0	0	0	0	0	0	0	0	0	0	0	0	0	0	0	0	0
hsa-miR-1236-5p	0	0	0	0	0	0	0	0	0	0	0	0	0	0	0	0	0	0	0	0	0	0	0	0	0	0	0	0	0	0	0	0	0	0	0	0	1.2	0
hsa-miR-1237-3p	0	0	0	0	0	3.1	0	0	0	2.8	1	0	1	0	0.7	0	1.1	0	0	0.4	0	0	0	0	0	0	0	0	0	0	0	0	0	0	0	0	0	0
hsa-miR-1237-5p	0	0	0	0	0	0	0	0	0	0	0	0	0	0	0	0	0	0	0	0	0	0	0	0	0	0	0	0	0	0	0	0	0	0	0	0	0	0
hsa-miR-1238-3p	0	0	1.7	2.2	0.9	0.4	0	6.2	0	2.8	1.4	1.4	3.7	2.4	1.1	2.9	0.5	4.4	0	0.4	4.7	0	0.6	4.2	0	0	1.6	0	0	0	3.8	0	0	2.5	0	0	1.2	1.6
hsa-miR-124-3p	0	0	0	3.1	0	0	0	0	0	0	0	0	0	0	0	0	0	0	0	0	0	0	0	0	4.7	0	0	0	0	0	0	0	0	0	14.1	0	0	0
hsa-miR-124-5p	0	0	0	0	0	0	0	0	0	0	0	0	0	0	0	0	0	0	0	0	0	0	0	0	0	0	0	0	0	0	0	0	0	0	0	0	0	0
hsa-miR-1243	0	0	0	0	0	0	0	0	0	0	0	0	0	0	0	0	0	0	0	0	0	0	0	0	0	0	0	0	0	0	0	0	0	0	0	0	0	0
hsa-miR-1244	0	0	0	0.4	0	0	0	0	0	0	0.1	0	0.2	0	0.7	0	0	0	0	0	0	0	1.2	12.5	0	0	0	0	0	0	0	0	0	0	1.2	0	0	0
hsa-miR-1245a	0	0	0	0	0	0	0	0	0	0	0	0	0	0	0	0	0	0	0	0	0	0	0	0	0	0	0	0	0	0	0	0	0	0	0	0	0	0
hsa-miR-1245b-3p	0	0	0	0	0	0	0	0	0	0	0	0	0	0	0	0	0	0	0	0	0	0	0	0	0	0	0	0	0	0	0	0	0	0	0	0	0	0
hsa-miR-1245b-5p	0	0	0	0	0	0	0	0	0	0	0	0	0	0	0	0	0	0	0	0	0	0	0	0	0	0	0	0	0	0	0	0	0	0	0	0	0	0
hsa-miR-1246	50.8	53.7	7.7	46.3	87.8	17.9	5.6	7.2	119.2	19.6	2.9	10.9	65.7	10.4	13	16	44.4	150.5	71.3	19.2	295.4	67.4	113.7	66.6	12	55.3	43.6	6.1	79.4	76.3	10.1	8.5	34.2	78.6	121	38	21.3	4.1
hsa-miR-1247-3p	0	0	1.1	0	0	0	2.8	0	0	0	0	0	0	0	0.2	0	0	0	0	0	2.4	0	0	0	0	0	1.6	0	0	0	0	0	0	0	0	0	0	0
hsa-miR-1247-5p	0	0	0	0	0	0.8	0	0	0	2.8	0.3	0	0.6	0	0	0	0	0	0	0	0	0	0	0	0	0	3.2	0	0	0	1.1	0	0	0	0	0	0	0
hsa-miR-1248	0	4.1	0	0	0.3	0	0	0	0	0	0.3	0	0	0.8	0.2	0.8	0	0	0	0	2.4	22.5	2.4	8.3	0	0	0	0	0	0	0	0	21.4	0	5.3	0	0	0
hsa-miR-1249	0	20.6	7.7	1.3	0.9	5.8	4.9	3.1	3	8.4	9.2	4.3	2.1	2.4	8.5	0.8	4.4	0	0.9	3.1	2.4	0	4.8	0	1.3	0	2.4	0	3.2	0	3	0	8.5	2	8.2	7.6	2.4	2.4
hsa-miR-1250-3p	0	0	0	0	0	0	0	0	0	0	0	0	0	0	0	0	0	0	0	0	0	0	0	0	0	0	0	0	0	0	0	0	0	0	0	0	0	0
hsa-miR-1250-5p	14.5	12.4	8.3	32.4	8.4	9.7	39.3	47.6	45.3	14	17.5	10.9	16.6	21.7	15.2	17.3	19.8	4.4	12	9.4	33.1	67.4	14.9	4.2	14.7	13.8	41.1	18.2	6.4	65.4	67.2	25.6	25.6	14	37	24.7	34.4	44.6
hsa-miR-1252-5p	0	0	0	0	0	0	4.2	0	0	0	0	0	0	0	0	0	0	0	0	0	0	0	0	0	0	0	0	0	0	0	0	0	0	0	0	0	0	0
hsa-miR-1254	12.1	4.1	12.1	13	6.9	5.1	21.7	18.6	15.1	8.4	3.8	15.9	9	8	10.2	12.3	3.3	13.2	2.8	9	14.2	22.5	21.4	20.8	15.3	0	34.7	6.1	7.9	21.8	18.8	25.6	21.4	9.5	14.1	45.6	29.6	23.5
hsa-miR-1255a	7.3	4.1	8.3	2.2	16.1	6.6	11.2	11.4	3	14	9.8	11.6	6.6	12.1	15.2	9.7	21.9	13.2	26.8	13.3	0	0	11.3	37.4	0.7	0	16.1	3	7.9	10.9	8.3	8.5	0	16.5	10	26.6	5.9	11.4
hsa-miR-1255b-5p	0	0	0	0	0	0	0	0	0	0	0.3	0	0	0	0	0	0.5	0	0.9	0	0	0	0.6	0	0	0	0	3	0	0	0	0	0	0	0	0	0	0
hsa-miR-1256	0	0	0	0.4	0.9	0.8	0.7	0	6	0	0.9	0	1	0	0.7	0.8	3.3	0	0	0	0	0	0	0	0	0	0.8	0	0	0	0.8	0	0	0	0	0	1.2	0
hsa-miR-1258	0	0	0	0	0	0	0	0	0	0	0	0	0	0	0	0	0	0	0	0	0	0	0	0	0	0	0.8	0	0	0	0	0	0	0	1.2	0	0	0
hsa-miR-125a-3p	4.8	4.1	12.1	9.9	23	16.7	56.1	14.5	54.3	19.6	10.5	18.1	25.4	13.7	6.9	27.2	7.1	7.3	26.8	17.2	33.1	67.4	63.7	8.3	56	96.9	29	76	28.6	87.2	19.9	34.1	59.8	16.5	33.5	87.4	65.2	53.5
hsa-miR-125a-5p	3726.3	5563.3	2914.5	1702.4	2983.4	3780.6	2528.6	2063.9	6398.5	2278.2	2095.1	1535.7	2252	1821.3	2340.5	2407.9	1850	1611.9	1837.8	1141.1	2032.5	2616.4	2962.7	1909.7	3354	2449.2	2450.5	2682.1	3133.4	2276.9	3321.1	1501.6	1904.8	2539.7	4211.4	3620.2	2448.3	1823.7
hsa-miR-125b-1-3p	0	0	0	1.8	0.9	2.3	0	0	0	0	0.4	1.4	0	0	1.7	0.2	0	0	0	0.4	9.5	0	0.6	0	20.7	0	0	3	3.2	0	2.3	0	4.3	0.5	4.7	1.9	5.9	0.8
hsa-miR-125b-2-3p	21.8	12.4	9.4	13.5	7.5	25.3	18.2	42.4	25.7	14	9.5	15.9	9.2	9.6	13.2	14.7	13.7	16.1	13.9	15.6	35.5	67.4	17.3	4.2	15.3	96.9	16.9	15.2	46.1	21.8	11.6	25.6	17.1	16.5	31.1	5.7	5.9	26
hsa-miR-125b-5p	445.2	334.3	186.8	114.7	186.3	748.3	486.5	350.5	760.8	257.2	235.6	157.8	141.9	123.8	320.8	187.2	149.2	226.5	85.1	122.8	697.2	258.3	237.5	291.2	418.6	622.7	359.7	529.1	236.6	315.9	297.6	162.1	828.5	192.2	336.7	277.5	306.9	283.9
hsa-miR-126-3p	42688.2	52038.2	32773.2	22353.8	39180.3	35098.4	42187.8	41029	61628.9	31765.7	31991.4	31555.8	40107.3	20535.6	30868.9	27385	45476	32534.3	28898.2	25137.5	30554.1	39054.5	26839.7	19292.5	30975.5	28560	35075.5	36506.1	56329.2	42389.8	35371.4	31455.8	31689.6	43588.4	40267.5	40973.4	42252.8	29959.5
hsa-miR-126-5p	2656.8	2546.4	2429.6	2528.9	1434.7	5367.8	1313	1220.1	2934.3	4651.4	5411.5	2868.8	1845.5	3026.1	5002.3	1226.3	2148.5	1468.7	1491.7	1108.7	924.1	1538.4	1016.7	674	1612.3	857.9	880.8	945.7	2288.5	1252.8	1390.5	1348	730.3	2257.4	1672.9	1440.5	767.9	732.6
hsa-miR-1260a	4.8	0	13.2	8.5	2.4	5.5	7	3.1	12.1	11.2	16.5	4.3	5.1	8	13.7	5	3.8	0	6.5	4.3	2.4	0	6	0	12	69.2	4.8	3	0	0	8.6	0	12.8	11	2.9	1.9	10.7	1.6
hsa-miR-1260b	16.9	16.5	22.6	22.9	8.1	21	4.2	4.1	25.7	30.7	46.1	23.9	13.9	24.9	31.9	11	8.8	7.3	4.6	4.3	9.5	11.2	7.7	4.2	7.3	0	6.5	3	4.8	0	13.9	0	17.1	6.5	12.3	15.2	7.1	8.1
hsa-miR-1261	0	0	0	0	0	0	0	0	0	0	0	0	0	0	0	0	0	0	0	0	2.4	0	0	0	0	0	0	0	0	0	0	0	0	0	0	0	0	0
hsa-miR-1262	0	0	0	0	0	0	0.7	0	0	2.8	0	0	0	0	0	0	0	0	0	1.2	2.4	0	0	4.2	2.7	0	0	0	3.2	0	0.4	0	0	0	0	0	5.9	0
hsa-miR-1264	0	0	0	0	0	0	0	0	0	0	0	0	0	0	0.2	0	0	0	0	0	0	0	0	0	0	0	0	0	0	0	0	0	0	0	0	0	0	0
hsa-miR-1265	0	0	0	0	0	0	0	0	0	0	0	0	0	0	0	0	0	0	0	0	0	0	0	0	0	0	0	0	0	0	0	0	0	0	0	0	0	0
hsa-miR-1266-3p	0	0	0	0	0	0	0	0	0	0	0	0	0	0	0	0	0	0	0	0	0	0	0	0	0	0	0	0	0	0	0	0	0	0	0	0	0	0
hsa-miR-1266-5p	0	0	0	0.4	0	0	0	0	0	0	0	0	0.6	0.8	0	0	0	0	0	0	0	0	0	0	0	0	1.6	9.1	0	0	1.1	8.5	0	0	0	0	0	0.8
hsa-miR-1267	0	0	0	0	0	0	0	0	0	0	0	0	0	0	0	0	0	0	0	0	0	0	0	0	0	0	0	0	0	0	0	0	0	0	0	0	0	0
hsa-miR-1268a	0	0	0	0	0	0	0	0	0	0	0	0	0	0	0	0	0	0	0	0	0	0	0.6	0	0	0	0	0	0	0	0	0	0	0	0	0	0	0
hsa-miR-1268b	0	0	0	0	0	0	0	0	0	0	0	0	0	0	0	0.2	0	0	0	0	0	0	0.6	0	1.3	0	0	0	0	0	0	0	0	0	1.2	0	1.2	0
hsa-miR-1269a	0	0	0	0	0	0	0	0	0	0	0	0	0	0	0	0	0	0	0	0	0	0	0	0	0	0	0	0	0	0	0	0	0	0.5	0	0	0	0
hsa-miR-1269b	0	0	0	0	0.3	0	0	0	0	0	0	0	0	0	0	0	0	0	0	0	0	0	0	0	0	0	0	0	0	0	0	0	0	0	0	0	0	0
hsa-miR-127-3p	65.3	107.3	138.3	1567.5	197.3	850.6	105.9	632.8	119.2	396.9	191.2	140.4	383.1	168	1225.1	254.6	118	51.1	137	81.8	347.4	101.1	266.1	54.1	97.3	290.6	50	468.3	311.3	130.7	436.1	145	687.6	559	240.3	395.3	361.4	85.2
hsa-miR-127-5p	29	45.4	70.5	58	24.5	32.7	7	55.8	30.2	14	4.8	52.1	35.4	5.6	56.6	22.2	9.3	0	16.7	7.4	16.5	44.9	20.2	4.2	12.7	83	3.2	30.4	19.1	21.8	69.1	42.7	59.8	53	17	64.6	15.4	3.2
hsa-miR-1270	0	4.1	1.1	0	1.2	0.4	2.8	8.3	10.6	0	1	0	0.8	0.8	2	0.2	0	2.9	0.9	0	0	0	0	8.3	2	0	8.9	12.2	0	21.8	1.9	0	0	0	0	0	0	1.6
hsa-miR-1271-3p	0	0	0	0	0	0	0	0	0	0	0	0	0	0	0	0	0	0	0	0	0	0	0	0	0	0	0	0	0	0	0	0	0	0	0	0	0	0
hsa-miR-1271-5p	33.9	16.5	43	4.9	19.7	5.8	23.8	21.7	15.1	0	11.1	5.1	24.8	1.6	10.4	25.1	31.3	24.8	30.5	12.1	18.9	0	17.9	4.2	10	0	21	21.3	20.6	54.5	15.8	17.1	4.3	25	32.3	32.3	9.5	9.7
hsa-miR-1273c	2.4	0	1.1	1.3	0	0	0	0	0	0	1.4	3.6	0.2	0	0.9	1.6	0.5	0	0.9	0.4	0	11.2	0.6	4.2	1.3	0	0.8	0	0	0	2.3	0	0	0.5	0	0	0	1.6
hsa-miR-1273d	0	0	0	0	0	0	0	0	0	0	0.6	0	0	0	0.2	0	0	0	0	0.4	0	0	0	0	0	0	0	0	0	0	0	0	0	0	0	0	0	0
hsa-miR-1273h-3p	7.3	12.4	21.5	23.4	23.3	16.4	16.8	25.8	19.6	16.8	15.8	23.9	32.2	23.3	17.1	32.3	18.1	16.1	32.4	11.3	18.9	22.5	17.3	0	12	41.5	55.7	24.3	14.3	10.9	27	34.1	38.4	18	19.4	36.1	17.8	21.1
hsa-miR-1273h-5p	0	0	2.2	4	1.8	0.4	2.8	0	7.5	0	1.1	2.2	1.6	0	0.9	4.3	2.2	0	0	0.4	7.1	0	0.6	0	0.7	0	3.2	0	0	10.9	0.8	0	8.5	1.5	0	1.9	1.2	1.6
hsa-miR-1276	0	0	0	0	0	0.4	1.4	0	0	0	0	0	0	0	0.2	0.5	0	1.5	0	0	0	0	0	0	0	0	0	0	0	0	0	0	0	0	0	0	0	1.6
hsa-miR-1277-3p	12.1	8.3	28.7	48.1	11.3	23	4.9	7.2	30.2	16.8	34.1	12.3	2.9	53	70.2	5	6	0	0.9	2	0	22.5	1.8	0	3.3	0	2.4	0	6.4	0	8.6	8.5	0	4.5	6.5	3.8	0	4.1
hsa-miR-1277-5p	4.8	8.3	4.4	10.3	4.8	14.4	6.3	4.1	1.5	8.4	22.8	8	1.8	8	25.1	2.6	4.9	0	1.9	2.7	2.4	0	2.4	0	2	0	0	0	3.2	10.9	3	0	8.5	7.5	2.4	1.9	4.7	1.6
hsa-miR-1278	31.5	0	5	5.8	7.2	12.1	0	2.1	0	14	8.1	2.2	2.7	14.5	8.2	3.8	10.4	5.8	6.5	6.3	4.7	0	6	0	0	13.8	2.4	0	7.9	0	2.3	8.5	0	2.5	5.9	9.5	2.4	0.8
hsa-miR-128-1-5p	2.4	0	1.1	2.7	2.4	1.2	4.2	5.2	0	0	0.5	1.4	2.1	1.6	0.9	3	1.6	2.9	0.9	0.4	2.4	11.2	1.8	0	6	0	2.4	3	0	0	6.4	0	8.5	4.5	0	0	0	4.1
hsa-miR-128-2-5p	0	0	0	0	0	0	0	0	0	0	0	0	0	0	0	0	0	0	0	0	0	0	0	0	0	0	0	0	0	0	0	0	0	0	0	0	0	0
hsa-miR-128-3p	4575.6	3697.8	5060.3	5716.2	3826.4	4148.9	2807.6	3826.8	4804.5	5244	4837	4628.2	4463.1	5862.5	4829.4	4154.1	3494.3	2924.2	3365.6	2946.1	3339.5	2616.4	2886.5	1447.9	1894.9	2103.3	3855.6	2524	3061.9	3170.2	3143.6	2337.6	3374	3303.8	3285.3	3528.9	3877.5	3593.8
hsa-miR-1281	0	0	0	0	0	0	0	0	0	0	0	0	0	0	0	0	0	0	0	0	0	0	0	0	0	0	0	0	0	0	0	0	0	0	0	0	0	0
hsa-miR-1283	0	0	0	0	0.6	72.8	0	0	0	0	0.3	0	0	0	0	1.1	0	0	0	0	0	0	0	0	0	0	0	0	0	0	0	0	0	0	0	0	0	0
hsa-miR-1284	16.9	4.1	14.3	16.2	5.1	14.4	11.2	5.2	0	14	10.6	18.1	6.4	14.5	7.2	11.7	3.8	17.5	10.2	21.1	16.5	11.2	4.8	8.3	3.3	0	9.7	3	4.8	0	4.5	0	8.5	10	1.2	0	4.7	10.5
hsa-miR-1285-3p	0	0	0	1.8	0.3	0.8	2.8	0	0	0	0.6	0	0.4	1.6	0.4	0.3	0	0	0	0.4	0	0	0.6	0	0	0	3.2	0	4.8	0	0.8	0	0	1	0.6	0	1.2	0
hsa-miR-1286	0	0	0	0	0	0	0	0	0	0	0	0	0	0	0	0	0	0	0	0.8	0	0	0	0	0	0	0	0	0	0	0	0	0	0	0	0	2.4	0
hsa-miR-1287-3p	0	0	1.1	0	0	0	0	0	0	0	0.4	0	0	0	0.2	0	0	0	0	0	0	0	0	0	0	0	0.8	3	0	0	0.8	0	0	0	0	0	0	0
hsa-miR-1287-5p	19.4	37.1	29.8	17.5	30.2	16.7	106.6	88.9	57.4	25.2	39.4	31.1	42	27.3	36.6	74	20.3	17.5	39.8	28.6	33.1	179.7	32.7	12.5	36	27.7	55.7	48.7	41.3	76.3	57	34.1	85.4	29	49.9	68.4	61.6	65.7
hsa-miR-1288-3p	2.4	0	0	0.4	1.5	0.8	0	0	0	0	0.3	0	0.6	1.6	0	0.3	0	1.5	0	0.8	7.1	11.2	0.6	0	0	0	2.4	0	4.8	0	0.4	0	0	0	1.8	0	0	0
hsa-miR-1288-5p	0	0	0	0	0	0	0	0	0	0	0	0	0	0	0	0	0	2.9	0	0	0	0	0	0	0	0	0	0	0	0	0	0	0	0	0	0	0	0
hsa-miR-1289	0	0	0	0	0.3	0	0	0	0	0	0.1	0	0	0	0	0.2	0	0	0	0	0	0	0	0	0	0	0	0	0	0	0	0	0	0	0	3.8	0	0.8
hsa-miR-129-1-3p	0	0	0	0	0	0	0	0	0	0	0	0	0	0	0	0	0	0	0	0	0	0	0	0	0	13.8	0	0	0	0	0	0	0	0	0	0	0	0
hsa-miR-129-2-3p	0	0	0	0	0	0	0	0	0	0	0.1	0	0	0	0	0	0	0	0	0	0	0	0	0	0	0	0	0	0	0	0	0	0	0	0	0	0	0
hsa-miR-129-5p	2.4	12.4	1.1	0	3.3	0.4	7	4.1	1.5	2.8	0.5	0	1	3.2	1.1	2.1	1.1	4.4	0	2.7	2.4	0	13.7	4.2	4	27.7	38.7	3	1.6	0	2.3	17.1	12.8	3	2.4	0	8.3	9.7
hsa-miR-1291	0	0	0.6	1.8	3	0	0.7	3.1	0	2.8	0.4	0.7	1	0	2	2.1	0.5	1.5	0	0.4	4.7	112.3	0	0	4	0	30.7	0	1.6	87.2	6.4	0	4.3	0.5	1.8	19	7.1	0.8
hsa-miR-1292-3p	0	0	0	0	0	0.8	0	0	6	0	0	0	0.2	0	0	1	0	0	0	0	0	0	0	0	0	0	0	0	0	0	1.9	0	0	0	1.2	0	0	0
hsa-miR-1292-5p	2.4	8.3	7.7	6.3	14.9	7.4	17.5	37.2	36.2	5.6	8.1	7.2	10.6	7.2	8.9	26.1	4.4	7.3	8.3	11	7.1	11.2	24.4	16.6	25.3	69.2	12.9	36.5	7.9	32.7	21.4	17.1	12.8	11	18.2	39.9	41.5	22.7
hsa-miR-1293	0	0	0	0	0	0	0	0	0	0	0	0	0	0	0	1	0	0	0	0	0	0	0	0	0	0	0	0	0	0	0	0	0	0	0	0	0	0
hsa-miR-1294	14.5	4.1	4.4	11.7	9.9	16.7	28.7	17.6	15.1	0	8.2	9.4	8	11.3	8	13.6	5.5	14.6	6.5	13.3	35.5	89.8	16.1	29.1	35.3	13.8	37.1	12.2	15.9	43.6	21.4	8.5	25.6	8	36.4	13.3	40.3	30.8
hsa-miR-1295a	0	4.1	0.6	0	0.3	0.4	0	0	0	0	0	0.7	1	0	0	1.1	0	1.5	0	0.4	2.4	0	1.2	0	0	0	0	0	1.6	0	0	0	0	0	0	0	0	0
hsa-miR-1295b-3p	0	0	0.6	0	0	1.2	0	0	0	0	0.6	0	0	0	0.4	0	0	2.9	0	0	0	0	3	0	0	0	0	0	0	0	0	0	0	0	0	0	0	1.6
hsa-miR-1295b-5p	0	0	0	0	0	0.4	0	0	0	0	0	0	0	0	0	0	0	0	0	0	0	0	0	0	0	0	0	0	0	0	0	0	0	0	0	0	0	0
hsa-miR-1296-5p	2.4	4.1	4.4	7.2	0	7.8	0	1	0	2.8	6.8	5.8	1.2	7.2	9.5	2.1	2.7	8.8	3.7	0.8	0	0	0	16.6	0	0	2.4	3	1.6	0	3	0	8.5	2	1.2	5.7	2.4	4.9
hsa-miR-1297	0	0	0	0	0	0	0	0	0	0	0	0	0	0	0	0	0	0	0	0	0	0	0	0	0	0	0	0	0	0	0	0	0	0	0	0	0	0
hsa-miR-1298-3p	0	0	0	0	0	0	0	0	0	0	0	0	0	0	0	0	0	0	0	0	0	0	0	0	0	0	0	0	0	0	0	0	0	0	0	0	0	0
hsa-miR-1298-5p	0	0	0.6	0.4	0	0	1.4	0	0	0	0.4	0	0	1.6	1.1	1.1	0	0	0.9	0.4	0	0	0	0	2	13.8	0	3	0	0	0	0	0	1	0	0	0	0
hsa-miR-1299	0	0	0	0	0.9	0	0	0	0	2.8	0.4	0	0.4	0.8	0	0.3	0	0	0	0.4	0	0	0	0	0.7	0	0	0	0	0	0.4	0	0	0	0	0	1.2	0
hsa-miR-1301-3p	442.8	817.2	675	409.2	827.5	185.3	743.8	1137.4	1144.2	327	378.5	514.6	913.5	453.3	371.1	1201.6	655.6	432.6	604.3	393.5	574.3	1414.9	781.6	382.8	712.5	567.3	852.6	897.1	574.9	729.9	853.1	648.4	1123.2	577.5	839.1	1208.6	1151.9	780.4
hsa-miR-1301-5p	0	0	0	0	0	0.8	0	0	0	0	0	0	0	0	0	0	0	0	0	0	0	0	0	0	0	0	0	0	0	0	0	0	0	0	0	0	0	0
hsa-miR-1302	0	0	0	0.4	0	0	0	0	0	0	0	0	0	0	0	0	0	0	0	0	0	0	0	0	0	0	0	0	0	0	0	0	0	0	0	0	0	0
hsa-miR-1304-3p	33.9	12.4	33.6	17.5	19.7	14	8.4	0	24.2	5.6	13.4	13.8	21.9	22.5	16	21.1	25.8	23.4	25.9	14.5	21.3	0	12.5	0	4	0	4.8	0	15.9	10.9	16.9	8.5	0	14	17.6	5.7	2.4	1.6
hsa-miR-1304-5p	0	0	0.6	0	0.6	0	0.7	1	0	0	0	0	0.8	0.8	0.2	0	0	1.5	0	1.2	0	0	2.4	0	0	0	0.8	0	0	0	0	0	0	0	0	0	1.2	1.6
hsa-miR-1306-3p	0	8.3	7.2	6.7	3.9	7.8	17.5	12.4	18.1	14	7.6	15.2	11.1	5.6	8.9	6.9	2.7	8.8	5.6	6.3	21.3	22.5	13.7	4.2	12.7	27.7	23.4	33.5	4.8	43.6	10.9	17.1	25.6	7.5	11.2	58.9	43.8	29.2
hsa-miR-1306-5p	4.8	4.1	9.4	9.9	3.9	22.2	4.9	4.1	1.5	8.4	13.4	12.3	6.4	11.3	14.5	7.2	7.1	8.8	4.6	10.6	4.7	0	14.9	16.6	22	0	6.5	9.1	6.4	10.9	4.9	0	12.8	4	10.6	11.4	3.6	7.3
hsa-miR-1307-3p	1016.3	1939.7	1448.7	1718.2	2071.4	744.8	2691.9	3549.7	2336.6	1073.4	719.3	1357.7	2962.3	1585	1443.5	3129	773.6	540.7	707.9	574.7	2630.5	5502.2	2551.4	1131.7	1133.1	4082	2240.8	2137.8	668.6	5381.8	2849	3233.5	5090.8	508.9	3133.7	4800.3	5383.7	3407.3
hsa-miR-1307-5p	58.1	28.9	57.9	61.6	31.3	54.9	24.5	46.5	39.2	8.4	54.5	46.3	42.4	59.5	105.6	27.3	14.8	5.8	8.3	23.1	49.6	33.7	13.7	29.1	6	124.5	19.4	27.4	9.5	32.7	28.1	25.6	21.4	14.5	18.2	81.7	23.7	34.1
hsa-miR-130a-3p	200.8	173.3	281	666.9	183.6	64.2	52.6	81.7	69.4	44.7	97	90.5	240.8	621.3	59.4	147.5	238.7	176.8	286.9	127.1	148.9	78.6	104.2	91.5	123.3	0	58.9	106.4	246.2	54.5	84.4	119.4	17.1	156.1	114.6	45.6	35.6	62.5
hsa-miR-130a-5p	0	0	0	0	0	0.4	0	0	0	0	0	0	0	1.6	0	0	0	0	0	0	0	0	0	0	0	0	0	0	0	0	0	0	0	0	0	0	0	0
hsa-miR-130b-3p	43.6	45.4	56.8	27	47.5	12.5	34.3	60	27.2	11.2	16.2	9.4	70.8	34.6	11.1	40.9	61.4	30.7	52.7	47.7	33.1	67.4	47.6	4.2	54.7	55.3	45.2	33.5	28.6	54.5	56.7	51.2	21.4	50	64.6	55.1	21.3	20.3
hsa-miR-130b-5p	181.5	173.3	313.5	516.7	266.6	285	45.6	37.2	102.6	383	371.7	309.8	212.3	716.9	337.5	150.4	202.4	105.2	165.6	145.1	106.4	67.4	208.4	66.6	54.7	96.9	106.5	18.2	111.2	65.4	44.7	51.2	94	244.2	153.4	13.3	69.9	27.6
hsa-miR-132-3p	0	20.6	10.5	6.7	5.4	19.1	14	17.6	10.6	19.6	17.9	13.8	12.5	4.8	15.6	8	8.2	13.2	6.5	8.6	7.1	11.2	10.1	4.2	22	0	20.2	12.2	12.7	32.7	21.8	0	4.3	7	12.3	7.6	8.3	6.5
hsa-miR-132-5p	0	0	1.1	1.3	0.3	4.7	2.1	2.1	10.6	5.6	4.8	2.2	5.3	1.6	4.3	1.8	0.5	7.3	0	1.2	0	33.7	9.5	4.2	12	27.7	3.2	3	0	0	8.6	8.5	17.1	2	2.9	9.5	15.4	17
hsa-miR-1321	0	0	0	0	0	0	0	0	0	0	0	0	0	0	0	0	0	0	0	0	0	0	0	0	0	0	0	0	0	0	0	0	0	0	0	0	0	0
hsa-miR-1323	0	41.3	4.4	3.1	12.5	1397.2	4.2	5.2	48.3	0	6.8	2.9	3.9	10.4	4.1	1.6	7.7	0	0.9	2	0	0	4.2	0	8.7	0	0	18.2	17.5	0	2.3	0	4.3	15	20	41.8	3.6	2.4
hsa-miR-133a-3p	21.8	4.1	24.8	13	25.4	10.5	7.7	4.1	33.2	19.6	53.8	64.4	19.7	6.4	76.5	10.7	1.6	10.2	13.9	0.4	28.4	11.2	10.7	0	4	0	29.8	12.2	15.9	43.6	3	25.6	4.3	16	4.1	28.5	14.2	12.2
hsa-miR-133a-5p	0	0	0	0	0.6	0	0.7	0	0	0	0.1	0	0	0	0.2	0	0	0	0.9	0	0	0	0	0	0.7	0	0	0	0	0	0	0	0	0	0	0	0	0
hsa-miR-133b	0	0	0	1.8	2.1	0.8	0	0	1.5	0	4.9	2.2	0.6	0	7.2	0.6	0	0	0.9	0	7.1	0	0.6	0	0	0	0.8	0	1.6	0	0	0	0	0	0	0	1.2	0
hsa-miR-134-3p	0	0	0	0	0.3	0	0.7	0	0	0	0	0.7	0	0	0.2	0	0	0	0	0	0	0	0	0	0	0	0	0	0	0	0.8	0	0	0	0	0	0	0
hsa-miR-134-5p	290.4	536.5	730.1	471.3	686	267.5	2180.2	1316.3	294.3	192.9	68.9	867.7	841.4	76.4	286.8	553.3	406.5	152	425.7	202.6	1172.2	415.5	632.2	178.9	285.3	567.3	58.1	1304.6	676.5	947.8	806.5	2823.9	1678.4	976.8	390.2	1157.3	1595.1	236.9
hsa-miR-1343-3p	21.8	16.5	22.6	14.4	26.6	9.7	20.3	45.5	13.6	22.4	9.9	13	16.4	6.4	14.7	50.8	20.3	13.2	15.7	12.5	11.8	44.9	38.7	12.5	20.7	13.8	26.6	6.1	15.9	21.8	32.7	59.7	21.4	20	30.6	22.8	55.7	10.5
hsa-miR-135a-3p	0	0	2.8	0.9	0	0	0	1	0	5.6	1	0.7	1.2	0.8	0.4	2.6	2.2	5.8	0.9	0.4	2.4	0	1.2	0	0.7	13.8	4	0	0	0	1.5	0	8.5	0.5	7.1	5.7	2.4	2.4
hsa-miR-135a-5p	7.3	20.6	8.8	3.6	7.8	12.8	2.8	2.1	18.1	16.8	7.1	8.7	2.7	3.2	14.7	4.8	7.7	7.3	2.8	3.5	0	0	0.6	4.2	0.7	0	0.8	3	15.9	0	2.6	0	0	23	6.5	5.7	0	0
hsa-miR-135b-3p	0	0	0	0	0	0	0	0	0	0	0	0	0	0	0	0	0	0	0	0	0	0	0	0	0	0	0	0	0	0	0	0	0	0	0	0	0	0
hsa-miR-135b-5p	0	0	0.6	0	0	1.2	0	0	0	2.8	0	0	0	0	0.2	0	0	0	0	0	0	0	0	0	0	0	0	0	0	0	0	0	0	0	0	0	0	0
hsa-miR-136-3p	118.6	82.5	269.5	322	76.4	300.9	11.2	90	12.1	190.1	62.1	329.3	77.2	28.1	372.4	37.2	64.7	19	53.7	24.6	59.1	0	57.7	16.6	26.7	69.2	3.2	82.1	106.4	0	113.7	51.2	51.3	239.7	37.6	81.7	73.5	13
hsa-miR-136-5p	9.7	8.3	35.8	34.2	14.6	25.7	9.8	21.7	1.5	11.2	5.6	23.9	15	4	41.2	6.1	11.5	0	8.3	4.7	7.1	11.2	16.1	4.2	7.3	0	3.2	21.3	3.2	0	21	8.5	12.8	19	14.1	9.5	11.9	2.4
hsa-miR-137	0	0	0	0	0	0	0	0	0	0	0	0	0	0	0	0	0	0	0	0	0	0	0	0	0	0	0	0	0	0	0	0	0	0	0	0	0	0
hsa-miR-138-1-3p	0	0	0	0	0	0	0	0	0	0	0	0	0	0	0	0	0	0	0	0	0	0	0	0	0	0	0	3	0	0	0	0	0	0	0	0	0	0
hsa-miR-138-2-3p	0	0	0	0	0	0	0	0	0	0	0	0	0	0	0	0	0	0	0	0	0	0	0	0	0	0	0	0	0	0	0	0	0	0	0	0	0	0
hsa-miR-138-5p	0	0	0	0	0	0	0	2.1	0	0	0.1	0	0.6	0	0.4	1.6	0.5	0	0	0	0	0	0	0	5.3	0	0	0	0	0	0	0	0	0	0	3.8	0	0
hsa-miR-139-3p	70.2	243.5	124	188.4	199.4	232	272	263.7	307.9	162.1	136.8	220.7	175.3	135.8	181	170.4	141	77.5	160.1	75.5	229.2	404.2	337.5	353.6	255.9	470.5	267	234.2	141.3	555.6	206	136.5	508.2	95.1	313.8	442.8	740.7	413.7
hsa-miR-139-5p	363	714	390.7	332.8	383.6	1353.2	732.6	686.6	1506.4	861	899.7	559.4	332.5	331.9	1016.8	316.9	581	302.5	428.4	244.1	432.5	774.8	370.9	386.9	941.8	802.6	408.1	818	817.9	936.9	742.4	383.9	585.1	409.9	540	636.6	809.4	795
hsa-miR-140-3p	5778.2	6714.7	5743.6	2943.1	5727.1	3023.8	9983.2	8716.6	3944.2	2851.2	2703.1	5181.1	6758.7	2249.7	2809.3	7504.7	5599.5	7400.3	6038.9	9430.2	9928.6	8073.7	7213.7	7156.1	6956.5	7485.9	8515.4	12911.7	6848	8105.4	11007.1	11782.1	6700.9	6341.9	8624.3	7246	6924.2	6506.2
hsa-miR-140-5p	302.5	293	325.1	272.9	228.1	516.2	245.4	236.8	283.8	494.8	646.5	446.5	226.1	291	556.8	259.2	220.6	244	174	351.3	125.3	168.4	182.2	137.3	353.3	96.9	246	209.8	214.4	283.3	358	315.7	89.7	202.7	273.8	190	206.2	213.4
hsa-miR-141-3p	2.4	4.1	7.2	0	2.7	32.3	5.6	2.1	4.5	2.8	1.3	2.2	0.4	0	3	6.4	2.2	1.5	0.9	7.8	2.4	0	0	4.2	0	0	8.1	6.1	0	0	3	17.1	0	0.5	2.4	0	1.2	0
hsa-miR-141-5p	0	0	0	0	0	0.4	0	0	0	0	0	0	0	0	0.2	0	0	0	0	0	0	0	0	0	0	0	0	0	0	0	0	0	0	0	0	0	0	0
hsa-miR-142-3p	2463.2	1894.3	2291.3	1052.2	1140.9	1896.7	3531.7	3026.5	3172.8	2267	2880.2	1169.5	1605.1	1095.5	2890.1	1426.9	1666.2	1645.5	1259.4	1164.6	668.8	2818.5	996.5	911.2	3757.2	2546	1599.5	2654.7	1305.4	2276.9	3136.1	2781.3	1951.8	1292.1	1349.1	2624.4	2391.4	1890.2
hsa-miR-142-5p	7210.7	3607.1	3924.6	3282.1	2316.8	6631.1	4206.8	3136.1	4777.4	4637.4	5972	2886.9	2760	3712.5	5911.4	2595.4	3098.2	5488.9	3536.7	7688.6	4464.5	3413.6	3365.2	3182.8	5662.1	4289.5	3893.5	4050.5	4299.1	4346.8	4043.2	3864.8	2494.2	3147.7	3560.9	2823.9	2486.2	3938.6
hsa-miR-143-3p	1749.4	1419.7	2198.1	6569.2	3562.2	8978.7	4074.3	12522.7	3995.5	2856.8	6337	3197.4	4942.4	4135.2	3829.3	5200	1514.3	4761.1	4025.3	9985.3	5431.1	2863.4	4639.7	2754.3	1983.6	3971.3	6184.3	3579.2	2155.1	6460.3	7848.8	8685.1	5974.9	6116.7	2368.1	4158	3578.8	6131.4
hsa-miR-143-5p	4.8	20.6	7.7	53.1	9.6	75.5	22.4	44.5	18.1	8.4	61.1	21	12.5	19.3	45.3	15.7	9.3	14.6	11.1	9.8	14.2	11.2	16.7	4.2	11.3	13.8	19.4	21.3	4.8	32.7	52.9	51.2	34.2	37	5.3	11.4	4.7	14.6
hsa-miR-144-3p	3668.3	1328.9	1492.8	9410.6	892.3	10489.6	6860.8	3012	1711.7	3631.1	4514	1641.4	864.1	7695	2721.3	614.4	793.9	3011.9	1121.5	2019.7	1935.6	7242.7	2793.1	4202.2	8013.7	10751.5	4187.9	3883.2	1434.1	6013.7	2572.7	2644.8	1503.3	763.2	1812.8	1965	4810.1	12263.7
hsa-miR-144-5p	1676.8	685.1	812.8	651.6	645.7	2210.5	1017.9	405.3	344.2	891.7	1157.8	416.1	282.8	477.4	765.8	265.6	609	1725.9	864.3	826.6	685.4	932	1169.1	1439.5	1018.5	1203.8	1201.9	565.6	873.5	588.3	437.6	358.3	200.7	566.5	675.7	321.2	479.9	382.1
hsa-miR-145-3p	26.6	28.9	34.7	53.1	36.1	112.5	37.9	110.6	64.9	44.7	88.6	36.9	19	34.6	72.6	37.4	20.3	26.3	31.5	54.4	11.8	89.8	29.2	16.6	18	0	49.2	24.3	15.9	0	42	76.8	51.3	40	15.3	85.5	40.3	69
hsa-miR-145-5p	0	4.1	6.1	3.6	2.4	8.6	16.1	31	6	2.8	11.8	0.7	3.1	4	11.9	2.2	3.8	2.9	2.8	5.1	0	0	0.6	0	11.3	0	8.1	0	0	0	10.9	51.2	17.1	4.5	0	39.9	0	18.7
hsa-miR-1468-5p	19.4	12.4	13.8	11.7	13.1	10.5	18.2	17.6	0	11.2	7.1	11.6	16.8	24.1	12.1	9.4	12.6	17.5	13	12.1	4.7	0	12.5	0	4	41.5	16.1	24.3	11.1	0	16.1	17.1	25.6	11.5	5.3	3.8	26.1	21.9
hsa-miR-1469	0	0	0	0	0	0	0	0	1.5	0	0	0	0.2	0	0	0	0	0	0	0	0	0	0	0	0	0	0	0	0	0	0	8.5	1259.9	0	0	0	0	0
hsa-miR-146a-3p	2.4	4.1	1.1	1.3	0	15.6	7.7	34.1	3	28	3.7	0	0.2	4	24.5	1.1	8.8	0	4.6	5.5	4.7	0	2.4	0	0	13.8	12.1	0	4.8	0	13.1	0	0	3.5	11.8	7.6	7.1	2.4
hsa-miR-146a-5p	14694.8	15179.3	15702.8	11225.9	13471	10791.7	19369.8	22182.4	24480.1	21794.9	20808	12407.5	12404.4	13863.7	16206.7	12487.5	17039.8	9025.4	16589	8075.5	7922.1	18292.1	6591	2271.7	10921	5880.8	19482.1	18485.7	17237.5	9336.4	31946.7	35525.4	19231.6	14006	13580.8	29041.1	18131.2	19719.1
hsa-miR-146b-3p	31.5	12.4	12.7	16.2	18.5	23.4	55.4	57.9	6	22.4	14.9	18.8	27.4	16.9	19.3	26.2	13.2	19	13	6.7	9.5	11.2	16.1	4.2	26	96.9	33.1	48.7	15.9	21.8	32.7	8.5	38.4	18	28.2	34.2	29.6	30
hsa-miR-146b-5p	4520	2637.2	2982.3	3734.5	3302.8	4326.8	3816.3	2919	2517.7	5408.9	3319.8	3900.1	2086.4	5099.7	3673.5	2836.2	4033.6	3115.6	3349.8	3569.3	1344.8	2593.9	1632.3	1219	2162.2	1563.6	2399.7	3034.8	3506.6	1024.1	2398.2	4069.5	1537.5	3945.9	2866.3	2996.8	1778.8	1683.3
hsa-miR-1471	0	0	0	0	0	0	0	0	0	0	0	0	0	0	0	0	0	0	0	0	0	0	0	0	0	0	0	0	0	0	0	0	0	0	0	0	0	0
hsa-miR-147a	0	0	0	0	0	0	0	0	0	0	0	0	0	0	0	0	0	0	0	0	0	0	0	0	0	0	0	0	0	0	0	0	0	0	0	0	0	0
hsa-miR-147b	0	0	0	0	0.3	0	4.9	0	0	0	0	0	1	0	0	1.3	0	0	0	0	0	0	0	0	3.3	0	0	0	0	0	1.1	0	0	0	5.9	1.9	0	4.9
hsa-miR-148a-3p	17097.5	10412.6	15223.3	9111.1	10985.8	9091.2	5519.8	4288	5277	5853.3	7777.9	8508.1	10434.8	7385.6	10846.1	6889.2	9347.8	6891.8	12060.3	22634.6	16326.4	10083.7	9117.4	8961.8	3463.3	4829.2	9557.5	6446.7	12651	5970.1	6026.3	6620.5	11403.1	9462.1	12098.8	5218.3	3679.6	6810.4
hsa-miR-148a-5p	79.8	57.8	71.1	44.1	45.4	36.6	65.9	62	77	28	46.6	72.4	66.5	48.2	72.4	30.8	45	20.5	57.4	89.6	56.7	33.7	81	4.2	32.7	27.7	57.3	76	57.2	65.4	54.8	128	106.8	45	59.3	34.2	45	70.6
hsa-miR-148b-3p	7622	6619.8	8948.5	5318.2	5980.5	3067.4	3841.6	4872.2	3310.2	4388.6	4745.7	3161.9	6482	4452.7	5261.6	5217.9	6642.4	4264.3	5625.3	4786.7	5532.7	3683.1	4259.3	1830.6	1800.3	2144.8	3765.3	3351.1	5134.4	2995.9	4749.2	5460.2	2289.2	6644.7	5626.3	4720.5	2437.6	3405.6
hsa-miR-148b-5p	62.9	49.5	52.3	54.4	46	54.1	75	43.4	55.8	75.5	58	50.7	52.2	46.6	45.3	41.6	41.7	59.9	34.2	39.5	52	56.1	40.5	29.1	26.7	13.8	58.1	48.7	55.6	21.8	31.2	42.7	12.8	55.5	48.8	41.8	59.3	27.6
hsa-miR-149-3p	0	0	0	0	0	0	0	0	0	0	0	0	0.2	0	0	0	0	0	0	0	0	0	0	0	0	0	0	0	0	0	0	0	0	0	0	0	0	0
hsa-miR-149-5p	0	0	2.2	0.4	0	29.2	0	0	0	0	0.5	0.7	0.2	0.8	0.2	0	0	1.5	0	0	0	0	0.6	0	0.7	0	0	0	1.6	0	1.1	0	4.3	0	0	0	0	0
hsa-miR-150-3p	62.9	37.1	16	20.7	34.6	35.8	123.4	64.1	49.8	16.8	10.4	21.7	51.8	9.6	12.6	66.3	15.4	52.6	21.3	76.3	132.4	22.5	135.7	99.9	176	138.4	29.8	173.3	60.3	76.3	30.4	17.1	166.6	21.5	99.9	43.7	165.9	41.4
hsa-miR-150-5p	1229.2	503.5	235.8	460	225.4	1544	559.4	152	614.3	916.9	637.2	276.5	236.9	835.9	782.2	310.7	238.7	325.9	180.4	363.8	434.9	314.4	300.6	166.4	1477	622.7	286.3	793.7	559	272.4	281.1	349.8	461.3	282.7	725.7	359.2	324.7	145.2
hsa-miR-151a-3p	4217.5	4407.7	5128.6	3645.4	5885.6	2043.1	3660	5379.9	3366	2884.7	2666.9	4689	7106.4	3759.9	2343.5	5602.3	6900.8	4417.7	5766	3871.7	5773.8	2751.1	3219.9	1422.9	1517.7	1591.3	4477.5	2925.4	6104.8	3616.9	4784.8	3736.8	3813.9	5673.9	4986.4	3895.7	5735.6	3971.9
hsa-miR-151a-5p	21.8	53.7	27	47.7	36.4	28.8	35.1	49.6	48.3	47.5	42.7	28.2	55.9	51.4	52.7	32.6	25.8	5.8	13	3.1	35.5	89.8	13.7	0	39.3	41.5	84.7	39.5	12.7	76.3	39	8.5	29.9	24.5	22.9	68.4	64	32.5
hsa-miR-151b	4.8	8.3	2.2	5.8	3.3	3.1	4.2	3.1	7.5	0	3.3	0.7	4.1	4.8	3.5	2.1	1.1	0	0.9	0.4	2.4	0	0.6	0	4.7	41.5	5.6	12.2	0	10.9	6.8	8.5	12.8	1	0.6	3.8	9.5	4.1
hsa-miR-152-3p	1205	1419.7	1259.7	417.7	1045.1	380.7	1548.5	1863.3	1200	601	542.9	550.8	2186.1	386.6	511.3	1350	1632.8	774.5	1582.4	733.5	1803.3	1504.7	945.3	411.9	1271.1	664.2	1370.4	1465.7	1346.7	2353.2	2083.3	2670.4	2536.9	1232.6	1419.7	1970.7	1598.6	1807.5
hsa-miR-152-5p	0	12.4	1.1	0.4	0	1.6	0	8.3	0	8.4	2.2	0	3.5	2.4	4.1	0.5	0.5	0	0.9	3.1	7.1	0	2.4	0	0	0	3.2	0	1.6	0	2.6	0	0	4.5	0	0	0	1.6
hsa-miR-153-3p	0	0	0	0	1.2	0	0	0	0	0	1.8	0	0	1.6	2.8	0	0	0	0	0	0	0	0	0	0	0	0	0	0	0	0.4	0	0	0	0.6	0	0	0
hsa-miR-153-5p	0	0	0	0	0	0	0	0	0	0	0	0	0	0	0	0	0	0	0	0	0	0	0	0	0	0	0	0	0	0	0	0	0	0	0	0	0	0
hsa-miR-1537-3p	0	0	0	0	0	0	0	0	9.1	0	0.8	2.2	0	0.8	2.4	0	0	0	0	0	0	0	0	0	2.7	0	0	0	0	0	0	0	0	0	0	5.7	0	0
hsa-miR-1537-5p	0	0	0	0	0	0	0	0	0	0	0.4	0	0	0.8	0.4	0	0	0	0	0.4	0	0	0	0	0	0	0	0	0	0	0	0	0	0	0	0	0	0
hsa-miR-1538	9.7	8.3	5	1.8	12.8	3.1	10.5	7.2	1.5	0	2.2	3.6	7.4	2.4	1.3	6.2	8.8	10.2	8.3	5.1	7.1	22.5	5.4	0	1.3	13.8	4	9.1	3.2	32.7	10.9	17.1	17.1	2	9.4	17.1	16.6	4.1
hsa-miR-1539	0	0	0	0	0	0	0	0	0	0	0	0	0	0	0	0	0	0	0	0	0	0	0	0	0	0	0	0	0	0	0	0	0	0	0	0	0	0
hsa-miR-154-3p	4.8	0	0.6	1.8	0	4.7	2.1	0	0	0	1	4.3	0.8	0	11.7	0.3	0	0	0	0	2.4	0	0.6	0	0	0	0	0	0	0	1.9	0	0	5	0	0	0	0
hsa-miR-154-5p	7.3	4.1	6.1	4.9	0.3	5.1	11.9	3.1	1.5	0	0.3	5.8	1.2	0	5	2.2	0	0	0	0.4	7.1	0	0	0	0	0	0	0	3.2	10.9	5.6	0	0	1	0	0	5.9	0.8
hsa-miR-155-3p	0	0	0	0	0	0.4	0	0	0	0	0	0	0	0	0	0	0	0	0	0	0	0	0	0	0	0	0	0	0	0	0	0	0	0	0	0	0	0
hsa-miR-155-5p	515.4	714	344.4	309.8	557	410.7	419.9	368.1	932.8	522.7	458.7	194.7	284.4	295.8	445.4	472	264.4	315.7	236	309.8	312	1235.2	735.2	578.3	937.8	1162.3	508.2	501.8	360.5	762.6	369.7	349.8	337.4	259.2	707.5	750.6	342.5	179.3
hsa-miR-15a-3p	0	0	0	3.1	0	0.8	0	0	0	0	0.8	0.7	0	2.4	0.7	0	0	0	0	0	0	0	0	0	0.7	0	0	0	0	0	0	0	0	0	0	0	0	0
hsa-miR-15a-5p	106.5	74.3	94.8	81.4	39.7	221.1	195.6	155.1	74	218	238.3	184.5	53.2	83.6	236.7	73.5	60.4	81.8	75	63.8	85.1	112.3	50	62.4	362.6	138.4	172.6	197.7	81	250.6	208.7	247.4	42.7	69.1	46.4	117.8	90.1	161.4
hsa-miR-15b-3p	125.8	49.5	94.2	69.7	34	184.1	66.6	27.9	72.5	153.7	170.4	57.9	34.8	94.8	167.8	47.9	49.9	83.3	64.8	46.6	47.3	89.8	54.2	16.6	104	166	43.6	48.7	63.5	32.7	52.2	42.7	68.3	50.5	64.6	57	58.1	90.9
hsa-miR-15b-5p	263.7	148.6	246.9	63	67.8	179.5	170.3	85.8	80	139.8	201.9	116.5	122.9	48.2	189.9	99.6	130.6	153.4	149.9	175.3	229.2	101.1	68.5	99.9	407.2	152.2	128.3	136.8	154	185.2	206.4	238.9	55.5	107.1	94	87.4	112.6	126.6
hsa-miR-16-1-3p	2.4	12.4	5.5	4.9	4.8	4.3	6.3	3.1	7.5	2.8	3	3.6	4.1	5.6	9.8	1	7.1	8.8	6.5	4.7	0	44.9	2.4	4.2	8	0	4.8	6.1	3.2	10.9	10.1	0	17.1	1	0.6	7.6	3.6	4.1
hsa-miR-16-2-3p	2172.9	895.6	1265.2	1664.7	800.9	3390.9	869.3	542.8	1008.3	2060.1	2096.8	1465.5	617	1885.6	2095.1	880.8	944.8	2389.3	1102.1	2026	1143.9	1336.3	1437	2022	1166.4	2214	1224.4	775.4	1486.5	1252.8	567.5	503.4	580.8	793.2	1027.1	617.6	862.7	1565.7
hsa-miR-16-5p	2652	1514.6	1547.4	728.5	1140.9	2221	2038.6	929.6	988.7	1654.8	2088.3	1442.4	1333.2	660.7	1565.4	1600.5	1442.9	3291	2060.8	3695.2	2658.8	1729.3	1648.3	2712.7	3483.9	1757.3	1725.3	1651.2	2485.4	2015.4	1535.8	1493	755.9	1236.1	1412	659.4	1239.6	1629.8
hsa-miR-17-3p	29	33	25.3	34.2	11	44.4	68.7	64.1	49.8	64.3	46	44.1	24.6	17.7	86.5	23.7	18.7	21.9	14.8	13.7	11.8	44.9	29.8	29.1	61.3	152.2	38.7	88.2	11.1	54.5	84.8	85.3	17.1	20.5	22.3	77.9	52.1	43.8
hsa-miR-17-5p	2630.2	2955	2577.8	956.4	1755.6	1971.1	4479.5	4200.1	2934.3	2448.7	3480.5	2184.2	2171.1	992.6	2494.3	3533.7	2913.3	3120	3740.3	1808.1	2136.5	5446.1	2644.9	2691.9	13741.1	1909.5	6348.8	3849.8	3485.9	4542.9	11326.5	12038	3869.4	2819.9	4788.4	3926.1	3444.9	2209.8
hsa-miR-181a-2-3p	154.9	132.1	175.2	244.2	189.3	200.1	138.1	115.8	104.2	187.3	150.9	154.2	165.7	240.3	126.4	163.5	97.1	146.1	99.9	97.8	141.8	89.8	142.3	87.4	82.6	166	78.2	176.4	82.6	87.2	125	59.7	111	114.6	182.2	108.3	135.1	93.3
hsa-miR-181a-3p	118.6	123.8	168.6	91.3	54.6	86.8	72.2	65.1	58.9	75.5	95.4	81.1	134.5	61.1	107.7	86	78.5	42.4	47.2	45.8	75.6	89.8	79.2	20.8	17.3	41.5	92.8	97.3	55.6	98	141.1	42.7	55.5	89.6	109.9	159.6	69.9	63.3
hsa-miR-181a-5p	2879.4	3359.4	4205.1	1990.7	1650.2	3639.7	6606.4	5900	5067.2	5624.1	4032.2	3842.2	3739.4	1923.4	4382.9	4279.9	2217.1	1668.9	1662.9	1602	2472.1	5165.3	2204.3	1988.7	4518.4	3445.5	4584	8158.8	1311.8	7408.1	11231.1	4590	5146.4	2055.3	3074.9	6618.9	6714.5	5132
hsa-miR-181b-3p	0	4.1	1.7	0.9	0.9	0.4	0	0	0	0	0.8	0	0.8	0	1.3	1.4	0	0	6.5	2.7	2.4	0	0.6	0	0	41.5	0	0	0	0	1.9	0	0	2.5	0	0	0	0
hsa-miR-181b-5p	500.9	631.4	565.4	260.8	338.5	633.4	1087.3	687.6	733.6	628.9	527	395.9	599.3	207.4	472.1	693.3	297.9	226.5	240.6	244.9	522.3	718.7	508.4	432.7	842.5	1079.3	705	1210.3	220.7	969.6	1407.8	494.8	956.7	309.3	796.8	971.1	1161.3	621.4
hsa-miR-181c-3p	41.1	49.5	70	77.8	51.6	42.4	45.6	75.5	37.7	128.6	72.5	64.4	96.4	61.9	107.1	56.9	20.3	36.5	26.8	21.1	37.8	67.4	26.2	0	16.7	27.7	43.6	57.8	22.2	130.7	92	8.5	59.8	36.5	55.2	72.2	60.4	37.3
hsa-miR-181c-5p	21.8	24.8	21.5	22.9	7.8	33.5	49.8	70.3	52.8	89.4	47	29.7	14.3	24.1	92.3	8	2.2	7.3	13	9.8	21.3	22.5	15.5	0	45.3	69.2	12.9	39.5	12.7	43.6	62.7	59.7	29.9	14	11.8	62.7	43.8	37.3
hsa-miR-181d-3p	0	4.1	0.6	0	0.3	0	0	0	6	0	0.1	0	0.6	0	0.2	1.4	0	0	0.9	0	0	0	1.2	0	4.7	0	0	0	0	0	0	0	0	0	0	3.8	3.6	0
hsa-miR-181d-5p	106.5	288.9	175.8	130.4	176.1	82.1	265.7	526.3	309.4	181.7	194	136.1	185.7	100.5	282.6	237.2	65.8	78.9	108.3	50.5	122.9	494.1	129.8	74.9	222.6	96.9	203.3	319.3	52.4	414	449.6	324.2	243.4	110.6	109.9	724	244.1	372.4
hsa-miR-182-3p	0	0	0.6	0	0	1.9	0	0	0	0	0.3	0	0	0	1.3	0	0	0	0	0.4	0	0	0	0	0	0	0	0	0	0	0	0	0	0	0	0	1.2	1.6
hsa-miR-182-5p	1272.8	726.4	897.7	1029.7	858.8	803.5	1473.5	1412.4	570.6	357.8	333.7	469.7	700.9	475	415.9	767.5	871.2	2753.2	1867.4	2828.7	1113.2	999.4	3292.5	2945.7	1639.7	2006.4	2904.6	1864.1	1342	1862.9	805.4	2115.8	1037.8	1348.2	1117	1630.5	2402.1	657.9
hsa-miR-1827	0	0	1.1	0	0.3	0	0	0	1.5	0	0.3	0	1.2	0.8	0	0.5	1.6	1.5	0.9	0.8	2.4	0	0	0	0	0	0	0	0	0	0	0	0	2.5	0	0	0	0
hsa-miR-183-3p	0	0	1.1	0.9	0.3	0.8	0.7	0	0	5.6	0	0	0	0	0	0	0	4.4	2.8	0	0	0	1.2	0	0	0	2.4	0	0	0	1.1	0	0	0.5	0	0	0	0
hsa-miR-183-5p	450.1	214.6	219.3	326	265.1	573.1	384.9	253.3	66.4	162.1	81.2	219.3	181.6	246.7	124.8	178.7	243.6	846.1	512.7	962.7	408.9	325.6	1103.7	940.3	413.2	761	833.2	398.4	454.2	403.1	167	264.5	230.6	305.3	362	330.7	717	248.2
hsa-miR-184	2.4	4.1	1.1	10.8	3.9	3.5	7	4.1	36.2	28	1.4	1.4	1.6	13.7	3.9	0.2	2.7	11.7	0	3.1	0	0	0.6	20.8	2.7	55.3	4.8	3	4.8	0	1.1	8.5	34.2	5	0	36.1	10.7	4.1
hsa-miR-185-3p	96.8	177.5	153.2	269.8	102.1	108.6	148.6	148.9	70.9	106.2	102.7	115.8	128	257.2	196.6	163.3	103.1	105.2	120.3	109.9	144.2	247	141.1	62.4	68.7	152.2	114.5	106.4	120.7	98	171.5	247.4	106.8	133.6	209.2	176.7	116.1	135.5
hsa-miR-185-5p	10983	13891.7	9138.6	6150.5	11599.6	6327.5	26678.6	18117.7	12854.4	6121.7	5892.6	9333.1	11390.4	5451.8	8113.6	16744.4	10424.8	10705.9	15642.4	9432.9	19460.2	41210.5	18900.3	15909.9	27738.9	40985.8	36099.1	32495.2	14088.3	34513.2	23573.9	31114.6	31087.4	9714.3	18999.7	32488.3	34784.7	32112.5
hsa-miR-186-3p	0	0	0	20.7	0	0	0	0	0	0	0.5	0	0.2	28.9	0.2	0	0	0	0	0	0	0	0	0	0	0	0	0	0	0	0.4	0	0	0	3.5	0	0	0
hsa-miR-186-5p	2763.3	1972.7	2095.6	1391.7	1014.7	3427.9	3546.4	2246.9	2427.2	3477.3	3362.8	1434.4	839.9	1339.8	3760.2	1321.9	1094.5	1706.9	1175.2	2187.2	829.6	2492.8	1573.3	1809.8	2561.5	4289.5	3013.5	3217.3	1646.9	1503.4	2418.1	2866.6	1554.6	1191.5	1329.2	2392.5	2115.3	3106.3
hsa-miR-187-3p	0	0	0	0.9	0	0.8	0	1	13.6	0	1.4	0.7	0.6	0	1.3	0	2.7	0	0.9	0.4	0	0	0	0	0.7	0	0	0	0	0	2.3	0	0	1	0	0	0	4.1
hsa-miR-187-5p	0	0	0	0	0	0	0	0	0	0	0	0.7	0	0	0	0	0	0	0	0	0	0	0	0	2	0	0	0	0	0	0.8	0	0	0	0	0	0	0.8
hsa-miR-188-3p	0	0	0	0.4	0	0	0	0	0	0	0.3	0	0	0	0.2	0	0	0	0	0	0	0	0	0	0	0	0	0	0	0	0	0	0	0	0	0	0	0
hsa-miR-188-5p	0	0	0	0	0	1.6	0	0	0	0	0.4	1.4	0	0	0.2	0.3	0.5	0	1.9	0	0	0	0	0	0	27.7	0	0	0	0	0	0	0	0	0	0	0	1.6
hsa-miR-18a-3p	16.9	16.5	24.2	17.5	9	47.1	51.2	37.2	6	30.7	28.4	15.2	15.4	11.3	29.5	15.2	17	36.5	20.4	27.8	14.2	67.4	18.5	33.3	34.7	27.7	37.1	27.4	17.5	43.6	24.4	59.7	17.1	12.5	17.6	24.7	17.8	31.6
hsa-miR-18a-5p	96.8	78.4	114.1	54.4	66.9	127.3	210.3	140.6	70.9	137	168.2	118	96.9	58.7	131.1	107.6	90.5	93.5	74	66.1	59.1	190.9	77.4	62.4	224.6	55.3	150.8	97.3	65.1	250.6	158.4	230.4	64.1	74.1	83.4	95	100.7	102.2
hsa-miR-18b-3p	0	0	0	0	0	0	2.8	0	0	0	0.5	0	0	0	0	0	0	0	0	0.8	0	0	0	0	0	0	0	0	0	0	0	0	0	0	0	0	1.2	0
hsa-miR-18b-5p	0	0	1.7	2.2	0.9	5.1	5.6	1	12.1	2.8	2.5	2.9	1.6	0.8	2	2.1	3.3	2.9	0	5.1	7.1	11.2	1.2	8.3	8.7	13.8	2.4	3	1.6	10.9	1.5	0	4.3	1.5	7.6	3.8	0	0.8
hsa-miR-1908-3p	0	0	2.2	2.7	1.2	1.9	2.8	0	6	0	0	1.4	1.8	0	3.7	1.8	0	0	0	0.4	2.4	0	0	0	0	0	2.4	6.1	0	0	0.4	0	0	0.5	0	0	4.7	12.2
hsa-miR-1908-5p	60.5	255.9	151	150.2	101.5	61.9	303.5	346.4	618.9	128.6	66.3	173	360	74.7	81.9	232.4	125.6	65.8	79.6	74.7	170.2	932	210.1	149.8	253.9	1037.8	368.6	218.9	61.9	697.2	205.3	221.8	896.9	59.6	303.2	976.8	1100.9	633.6
hsa-miR-1909-3p	0	0	0.6	0.4	0	0	0	0	0	0	0.1	0.7	0	0	0.2	0	0	0	0	0	0	0	0	0	0	0	0	0	0	0	0.4	0	0	0	0	0	0	0
hsa-miR-1909-5p	0	0	0	0	0	0.8	0	0	0	0	0	0.7	0.2	0	0.9	0.6	0.5	0	0.9	0.8	9.5	11.2	0	0	0	0	0	0	0	10.9	0.8	0	4.3	0	2.9	0	3.6	0
hsa-miR-190a-3p	0	0	0.6	3.1	0	0	0	0	0	0	0.4	0	0	0	0	0	0	0	0	0	0	0	0	0	8.7	0	0	0	0	0	0	0	0	0	0	0	0	0.8
hsa-miR-190a-5p	12.1	0	9.4	45.9	4.2	16.4	16.1	3.1	6	11.2	14.7	10.9	2.9	47.4	16	0.2	8.8	4.4	12	5.5	0	0	5.4	8.3	12.7	0	16.1	0	3.2	0	7.5	0	4.3	5	2.4	0	7.1	3.2
hsa-miR-190b	4.8	28.9	3.9	4	3.3	13.6	2.8	2.1	16.6	8.4	8	3.6	0.6	5.6	5.4	5.8	2.7	1.5	10.2	6.3	2.4	11.2	3	0	10	0	0.8	15.2	7.9	0	7.5	8.5	8.5	0	2.9	17.1	1.2	5.7
hsa-miR-191-3p	41.1	41.3	30.3	45.9	14	27.6	29.4	34.1	45.3	22.4	45.6	42.7	33.2	43.4	35.1	20.8	13.2	10.2	16.7	13.3	14.2	22.5	15.5	4.2	22.7	27.7	38.7	21.3	14.3	21.8	53.3	51.2	64.1	18.5	17	70.3	34.4	43
hsa-miR-191-5p	20480.3	24849.1	25698.8	16894	17335.3	20919.3	31620	37171.2	31572.9	29823	30532.9	28212.2	25093.7	17941.9	30613.4	23662.8	22200.3	18809.2	25137.6	19519.5	15303	25658.3	15332.8	9860.5	25272	15968.1	30159.2	26784.3	19668.9	21015.1	41624.8	45200.2	28678.7	21459.4	18517.2	30521.5	26721.6	20841.8
hsa-miR-1910-3p	0	0	0	0	0	0	0	0	0	0	0.1	0	0	0	0	0	0	0	0	0	0	0	0	0	0	0	0	0	0	0	0	0	0	0	0	0	0	0
hsa-miR-1910-5p	0	0	0	0.9	0	2.3	0	1	0	0	0	0	0	0	0	0	0	4.4	0	0	0	0	0	0	0	0	0	0	0	0	0	0	0	0	2.4	0	0	0
hsa-miR-1911-3p	0	0	0	0	0	0	0	0	0	0	0	0	0	0	0	0	0	0	0	0	0	0	0	0	0	0	0	0	0	0	0	0	0	0	0	0	0	0
hsa-miR-1911-5p	0	0	0	0	0	0	0	0	0	0	0	0	0	0	0	0	0	0	0	0	0	0	0.6	0	0	0	0	0	0	0	0.4	0	0	0.5	0	0	0	0
hsa-miR-1912	0	0	0	0	0	0	0	0	0	0	0	0	0	0	0	0	0	0	0	0	0	0	0	0	0	0	0	0	0	0	0	0	0	0	0	0	0	0
hsa-miR-1913	0	0	0	0	0	0	0	0	0	0	0.1	0	0	0	0	0	0	0	0	0	0	0	0	0	0	0	0	0	0	0	0	0	0	0	0	0	0	0
hsa-miR-1914-3p	0	0	0	0	0	0	0	0	0	0	0.1	0	0	0	0.2	0	0	0	0	0	0	0	0	0	0	0	0	0	0	10.9	0	0	0	0	0	0	0	0
hsa-miR-1914-5p	0	0	3.9	4.5	6.3	0.8	2.8	5.2	0	0	3	2.9	5.5	4.8	1.1	5.3	1.6	8.8	0	2.3	2.4	0	1.2	0	0.7	0	2.4	0	1.6	10.9	1.9	0	0	2.5	4.7	0	13	4.1
hsa-miR-192-3p	0	0	0	0	0	0	0	0	0	0	0.1	0	0	0	0	0	0	0	0	0	0	0	0	0	0	0	0	0	0	0	0	0	0	0	0	0	0	0
hsa-miR-192-5p	1901.9	780	828.8	857.1	729.6	6459.5	1212.1	869.6	1053.6	662.5	1106.2	731	490.8	779.6	873.9	710.9	800.5	1448.2	876.3	3522.7	1013.9	1819.1	1637.6	2475.5	947.1	2227.8	1710	1529.6	1653.2	1045.9	579.5	767.8	11697.8	726.6	1171.1	718.3	881.7	1301.2
hsa-miR-193a-3p	0	0	0	0.4	0	0	0	0	0	0	0	0	0	0	0	0	0	0	0	0	0	0	0	0	2	0	0	0	0	10.9	0.4	0	0	0	0	0	0	0
hsa-miR-193a-5p	26.6	82.5	13.2	14.8	36.4	79.4	113.6	103.4	199.2	22.4	21.7	11.6	26.8	19.3	33.4	50	14.3	7.3	22.2	48.5	122.9	460.4	150	91.5	337.3	415.1	175	118.6	30.2	348.6	81.8	76.8	209.3	17	188.6	277.5	219.2	167.1
hsa-miR-193b-3p	0	0	0	0	0	2.3	0	0	0	0	0.3	0	0	0	2	1.6	0	0	0	0	0	0	0	0	0	0	0	0	0	0	0	0	0	0	2.9	0	0	0
hsa-miR-193b-5p	2.4	4.1	0.6	1.8	1.8	18.3	2.8	4.1	7.5	0	1.1	0	0.8	0.8	1.5	1.9	0.5	5.8	0.9	3.1	2.4	22.5	1.8	0	5.3	55.3	0	6.1	0	0	0	0	4.3	0.5	1.8	5.7	13	1.6
hsa-miR-194-3p	2.4	8.3	1.1	1.3	1.2	1.9	2.1	12.4	9.1	2.8	1.3	2.9	0.8	0	0.9	6.9	1.1	0	2.8	2	2.4	0	4.8	0	12.7	0	0	3	11.1	0	3.8	0	42.7	1.5	11.8	0	11.9	2.4
hsa-miR-194-5p	258.9	177.5	159.8	28.3	61.8	693.4	327.4	203.7	234	92.2	162.8	63.7	77.4	24.9	97.3	95.4	141.6	248.4	175.8	379.5	217.4	359.3	141.7	249.6	621.9	650.3	547.7	319.3	293.8	141.6	272.5	204.8	1524.7	160.6	215.1	161.5	247.7	294.5
hsa-miR-195-3p	12.1	37.1	7.7	4	17	13.6	11.2	15.5	7.5	8.4	8.6	10.1	5.7	12.9	10	10.5	15.9	11.7	1.9	12.9	9.5	0	7.1	20.8	6	0	1.6	9.1	15.9	10.9	4.5	0	8.5	20.5	14.1	20.9	7.1	13
hsa-miR-195-5p	24.2	28.9	7.7	7.6	6.3	28	14	17.6	31.7	5.6	24.3	9.4	5.5	4	21.2	5.6	13.7	4.4	6.5	6.3	0	11.2	6	16.6	19.3	69.2	15.3	0	12.7	10.9	8.6	0	0	11	22.3	7.6	2.4	4.1
hsa-miR-196a-3p	0	0	0	0	0	0	0	0	0	0	0	0	0	0	0	0	0	0	0	0	0	0	0	0	0	0	0	0	0	0	0	0	0	0	0	0	0	0
hsa-miR-196a-5p	7.3	0	0.6	1.8	1.2	3.5	0	0	1.5	2.8	1.1	0	1.6	0	1.7	3.7	1.1	1.5	1.9	6.7	2.4	33.7	13.7	0	15.3	0	0.8	0	11.1	0	0.4	0	4.3	2.5	0.6	0	3.6	0
hsa-miR-196b-3p	2.4	0	0	0	0	1.2	0	0	0	0	0.1	0	0.2	0	0.9	0	1.1	0	0	0	0	0	1.2	0	0	0	0	0	0	0	0	0	0	0	0	0	0	0
hsa-miR-196b-5p	50.8	49.5	43.5	19.8	38.5	48.3	32.2	45.5	49.8	55.9	50.4	29.7	43.2	36.2	48.8	65	21.4	29.2	14.8	24.3	33.1	33.7	25	25	70.7	152.2	74.2	48.7	7.9	21.8	40.2	59.7	17.1	18	37.6	22.8	51	40.6
hsa-miR-197-3p	99.2	45.4	79.4	50.4	29	86	11.9	14.5	37.7	83.9	107.8	57.2	47.7	38.6	141.3	44.6	43.9	33.6	62.9	89.6	54.4	22.5	42.9	16.6	42	41.5	33.1	24.3	27	32.7	33	110.9	17.1	48.5	68.2	9.5	22.5	8.1
hsa-miR-197-5p	0	0	0.6	0.9	0	0	0	8.3	0	0	0	1.4	0.6	0	0	1.3	0.5	0	0	3.1	0	11.2	5.4	0	2	27.7	2.4	0	1.6	10.9	0.8	0	8.5	0	0	0	22.5	0
hsa-miR-1973	0	0	0	0	0	0	0	1	0	0	0	0	0	0	0.2	0.2	0	0	0	0	0	0	0	0	0	0	0	0	0	0	0.4	0	4.3	0.5	0	3.8	0	0
hsa-miR-1976	14.5	24.8	24.8	29.7	19.1	19.1	26.6	36.2	18.1	50.3	21.2	34.7	25.2	29.7	18.4	11	18.1	17.5	14.8	28.6	30.7	44.9	23.8	20.8	11.3	27.7	10.5	39.5	28.6	21.8	19.5	25.6	59.8	15	29.4	26.6	51	34.1
hsa-miR-198	0	0	0	0	0	0	0	0	0	0	0	0	0	0	0	0	0	0	0.9	0	0	0	0	0	0	0	0	0	0	0	0	0	0	0	0	0	0	0
hsa-miR-199a-3p	3269	3776.3	5583.3	2630.1	2523.7	2840.4	3987.4	3704.8	2000	2325.7	4212.5	3461.6	5901.1	1712	4498.4	3718.3	3019.7	2314.8	5034.9	1975.9	3715.3	3088	2528.8	961.1	4683.7	1619	3332.1	2277.6	3714.6	3878.4	7850	9282.3	3280	5502.2	4469.9	4720.5	2903.4	2488.9
hsa-miR-199a-5p	6012.9	6917	8682.4	8035.1	5738.1	4414	5683.1	7274.2	3147.2	3675.8	7698.1	6526.5	9320.9	6417.1	7190.6	7218.7	5119.4	3559.9	5785.4	3056.4	3174	4626.4	3209.2	840.4	1822.3	2214	4895.3	3135.2	4145	4728.1	6480.1	7618.7	2985.3	7141.1	4277.8	6155.2	3544.5	3554.1
hsa-miR-199b-3p	1688.9	1844.8	2720	1290.1	1262.1	1465	1986.7	1865.3	1058.1	1065	2100.3	1802.1	2991.2	891.3	2227.1	1849.3	1504.9	1113.6	2507.7	967	1968.7	1482.2	1223.9	478.5	2256.2	927.1	1693.1	1097.8	1767.6	1961	3914.9	4453.5	1584.5	2807.4	2271.1	2308.9	1412.6	1263.1
hsa-miR-199b-5p	108.9	45.4	61.7	86.8	54.9	111.3	67.3	72.4	45.3	145.4	87.8	133.9	39.3	114.9	164.9	32.4	41.1	159.3	80.5	208.1	52	123.5	143.5	199.7	148	332.1	170.2	30.4	52.4	43.6	109.6	68.3	34.2	53	77	66.5	30.8	37.3
hsa-miR-19a-3p	186.3	119.7	178	299.5	103	239.8	168.9	131.3	152.5	271.1	307.1	133.2	36.2	315.1	387.5	88.2	157.5	163.7	157.3	183.9	28.4	123.5	67.3	29.1	253.9	207.6	129.1	130.8	133.4	10.9	148.6	162.1	34.2	141.1	40	117.8	67.5	149.3
hsa-miR-19a-5p	0	0	0	0	0	0	0	0	0	0	0	0	0	0	0	0	0	0	0	0	0	0	0	0	0	0	0	0	0	0	0	0	0	0	0	0	0	0
hsa-miR-19b-1-5p	0	0	0	0	0	0	2.1	0	0	0	0	0	0.8	0	0.7	0	0	0	0	1.2	0	0	0	0	0	0	0	0	0	0	0.4	0	0	0	0	0	0	0.8
hsa-miR-19b-2-5p	0	0	0	0	0	0	0	0	0	0	0	0	0	0	0	0	0	0	0	0	0	0	0	0	0	0	0	0	0	0	0	0	0	0	0	0	0	0
hsa-miR-19b-3p	280.7	268.3	334.5	656.1	120.9	657.9	392.6	329.8	211.3	802.2	737.7	380	61.6	661.5	957.2	153.1	254	268.9	252.6	333.7	40.2	303.2	106.6	149.8	561.2	401.3	254.1	331.5	243	65.4	332.1	375.4	132.4	270.2	87.6	296.5	160	283.1
hsa-miR-200a-3p	50.8	28.9	15.4	13.5	14.3	39.7	40	13.4	42.3	25.2	54.2	26.8	18	23.3	45.7	33.7	28.5	17.5	17.6	97.8	42.5	67.4	19	0	15.3	55.3	19.4	33.5	31.8	43.6	28.9	68.3	12.8	12	18.8	0	11.9	34.1
hsa-miR-200a-5p	4.8	0	0	1.3	2.4	1.2	0	0	3	0	0.5	0	1.2	0.8	0.9	1.9	0.5	0	0	2	0	0	0	4.2	0	0	0	3	0	0	0.4	0	0	0	0	0	0	2.4
hsa-miR-200b-3p	99.2	78.4	48.5	38.7	59.1	36.6	42.8	34.1	40.8	44.7	49.7	42.7	52.4	33	40.5	58.7	81.7	68.7	66.6	119.3	52	112.3	27.4	41.6	31.3	27.7	66.1	33.5	66.7	0	59.7	76.8	0	93.1	64.6	41.8	17.8	51.1
hsa-miR-200b-5p	7.3	4.1	0.6	0.4	3.9	1.6	2.8	3.1	0	0	1.1	1.4	4.3	0.8	0.4	3.2	0	0	2.8	3.9	2.4	0	3.6	0	0	0	3.2	0	3.2	0	0.8	0	8.5	0.5	4.1	9.5	4.7	4.1
hsa-miR-200c-3p	133.1	173.3	158.7	122.8	174	700	145.8	164.4	244.5	142.6	142.8	193.2	155.2	113.3	116.4	281.4	201.9	134.4	175.8	207.7	59.1	202.1	172	95.7	176.6	110.7	140.4	118.6	179.5	65.4	165.9	221.8	132.4	177.7	182.2	150.1	106.7	83.6
hsa-miR-200c-5p	0	0	0	0	0	0	2.1	0	0	0	0	0	0	0	0.2	0	0	0	0	0	0	0	0	0	0	0	0	0	0	0	0	0	0	0	0	0	0	0
hsa-miR-202-3p	0	0	0	0	0	0.8	0	0	0	0	0	0	0	0	0	0.8	0	0	0	0	0	0	0	0	0	0	0	0	0	0	0	0	0	0	0	0	0	0
hsa-miR-202-5p	0	0	0	0	0	0	0	0	0	0	0.1	0	0	0	0	0	0	0	0	0.8	0	0	0	0	0	0	0	0	0	0	0	0	0	0	0	0	0	0
hsa-miR-203a	26.6	53.7	8.8	230.2	24.5	22.2	97.4	42.4	540.4	22.4	11	9.4	42.2	43.4	17.3	145.1	43.3	195.8	22.2	21.5	174.9	22.5	247	299.6	82	373.6	57.3	82.1	149.3	163.4	30	51.2	392.9	12.5	112.8	76	80.6	14.6
hsa-miR-203b-3p	0	0	0	0	0	0	2.8	0	0	0	0	0	0	0	0	0	0	0	0	0.4	0	0	0	0	0	0	0	0	0	0	0	0	8.5	0	0	0	0	0
hsa-miR-204-3p	0	0	0.6	1.3	1.2	1.6	5.6	7.2	24.2	2.8	0.9	0.7	1.8	3.2	1.3	0.5	2.2	0	0	0	0	0	0	4.2	0	0	0.8	3	0	0	0	0	0	0	0	0	1.2	2.4
hsa-miR-204-5p	26.6	28.9	14.9	9.9	17.9	55.3	9.8	6.2	51.3	25.2	27.1	15.9	6.4	17.7	70	13.4	9.9	11.7	5.6	2.7	11.8	0	12.5	4.2	17.3	13.8	10.5	15.2	17.5	0	7.9	0	17.1	14	21.7	24.7	8.3	4.1
hsa-miR-205-3p	0	0	0	0	0	0	0	0	0	0	0	0	0	0	0	0.2	0	0	0	0	0	0	0	0	4.7	0	0	0	0	0	0	0	0	0	0	0	0	0
hsa-miR-205-5p	2.4	0	0	14.4	0	63.1	19.6	22.7	63.4	2.8	2.3	0	4.5	4.8	2.6	12.9	0	5.8	0	0.8	9.5	0	32.7	33.3	4.7	69.2	2.4	6.1	6.4	10.9	2.3	17.1	4.3	0.5	6.5	1.9	10.7	0.8
hsa-miR-206	0	0	0.6	0.4	2.4	0.4	0	4.1	0	0	0	37.6	4.3	1.6	0	1.3	0	1.5	0	3.5	23.6	0	0	0	17.3	0	3.2	0	0	0	0	8.5	0	0	7.6	7.6	0	1.6
hsa-miR-208a-3p	0	0	0	0	0	0	0	0	0	0	0.6	0	0	0	0.2	0	0	0	0	0	0	0	0	0	0	0	0	0	0	0	0.4	0	0	0	0	0	0	0
hsa-miR-208b-3p	0	0	0	0	0	0	0	0	0	0	0.3	0	0	0	0	0	0	0	0	0	0	11.2	0	0	0	0	0	0	0	0	0	0	0	0	0	0	0	0
hsa-miR-20a-3p	0	0	2.8	0.4	1.2	2.7	4.2	0	0	0	5.4	0	1.8	2.4	5.9	1.1	2.2	2.9	4.6	2	0	0	0	0	0.7	0	0	0	1.6	0	1.9	0	4.3	7	0	3.8	2.4	1.6
hsa-miR-20a-5p	5006.3	5084.5	4784.2	4829.9	3025.5	7556.9	3629.9	3099.9	2661.1	9308.3	9475.8	8986.5	2265.3	5240.4	8669.1	5461.2	5047.5	5841.1	6748.7	3681.6	3011	4952	4183.7	4688.9	14435.6	1508.3	7941.1	3101.7	7173.6	3355.4	10802.9	12694.9	2028.6	5181.9	8460.9	3489	1893.7	1560
hsa-miR-20b-3p	0	0	1.1	1.8	0	0	0	1	3	0	0.5	0	0	0	0.4	0.3	0	0	0	0	2.4	0	0	0	0	0	0.8	0	0	0	0.4	0	4.3	0	0	0	0	0
hsa-miR-20b-5p	365.4	222.9	227	94.9	154.9	366.3	562.9	265.7	197.7	248.8	261.6	227.2	166.3	89.2	172.5	308.9	287.5	536.3	417.3	452.2	401.8	797.3	427.4	619.9	1258.4	415.1	901.8	620.3	579.7	577.4	520.2	554.6	273.3	200.2	512.4	228	282	154.9
hsa-miR-21-3p	87.1	70.2	142.7	213.1	66	157.3	91.1	147.9	28.7	114.6	179.8	152.7	94.2	226.7	202.4	80.6	49.4	27.8	50	37.2	94.5	134.7	77.4	54.1	12	55.3	83.1	73	42.9	54.5	137.7	119.4	81.1	52.5	82.3	83.6	39.1	86
hsa-miR-21-5p	168873	145673	202060	155331	188780	120188	93781.9	123963	102228	89692.6	147198	175796	147552	191519	132514	145998	114410	83104.8	103348	86901.6	95717.8	59839.4	84355	30609.1	46377	32130	73414.6	72215.5	80764.1	74658.7	113599	107566	68799	104912	119580	86338.4	59441.9	76118
hsa-miR-210-3p	94.4	222.9	97.5	71	54.3	100.1	315.5	452.9	295.8	125.8	148.5	85.4	156.6	53	197.7	142.2	87.2	103.8	61.1	81	99.3	797.3	148.8	183.1	363.3	567.3	246.8	459.2	54	337.7	433.5	204.8	166.6	64.6	193.3	589.1	346	302.6
hsa-miR-210-5p	0	0	0.6	0	0	0	0	2.1	0	0	0.5	0.7	0	0	0.4	0	0	0	0	0	0	0	0	0	0	0	0	0	0	0	0.8	0	0	0	0	0	0	3.2
hsa-miR-211-3p	0	0	0	0	0	0	0	0	0	0	0	0	0	0	0	0	0	0	0	0	0	0	0	0	0	0	0	0	0	0	0	0	0	0	0	0	2.4	0
hsa-miR-211-5p	0	0	1.1	0	0	1.6	0	0	0	0	0.4	0	0	0	0	0	0	1.5	0	0	0	0	0	0	0	0	0	0	0	0	0	0	0	0	0	0	1.2	0
hsa-miR-2110	164.5	202.2	125.1	161.9	200.9	112.1	475.3	398.1	344.2	167.7	96.3	162.8	214.4	126.2	113.4	317.7	86.1	157.8	75.9	179.2	364	325.6	483.4	545	403.2	1286.9	350.1	523	74.6	566.5	152	153.6	602.2	85.6	336.1	623.3	849.7	521.6
hsa-miR-2113	0	0	0	0	0	0	0	0	0	0	0	0	0	0	0	0	0	0	0	0	0	0	0	0	0	0	0	0	0	0	0	0	0	0	0	0	0	0
hsa-miR-2114-3p	0	0	0	0	0	0	0	0	0	0	0	0	0	0	0	0	0	0	0	0	0	0	0	0	0	0	0	0	0	0	0	0	0	0	0	0	0	0
hsa-miR-2114-5p	0	0	0	0	0	0	0	0	0	0	0	0	0	0	0	0	0	0	0	0	0	0	0	0	0	0	0	0	0	0	0	0	0	0	0	0	0	0
hsa-miR-2115-3p	0	0	0.6	0	2.1	1.2	0.7	0	0	0	0.3	2.2	1.2	0	1.1	0	0	2.9	0.9	13.7	2.4	0	4.8	16.6	0	0	6.5	0	0	10.9	3.4	8.5	0	1	1.8	0	0	1.6
hsa-miR-2115-5p	0	0	0.6	0	0	0.4	0	0	0	0	0	0	0	0	0.4	0	0	2.9	0.9	5.5	0	0	0	0	0	0	0	0	0	10.9	0	0	0	0	0	0	0	0
hsa-miR-2116-3p	0	0	0.6	1.8	3.9	0.8	0	3.1	0	2.8	0.6	0.7	1	0	0.4	0	0	0	0	0	0	0	1.2	0	0	0	0	0	0	0	0	0	0	0	0	0	0	0
hsa-miR-2116-5p	0	0	0	0	0	0	0	0	0	0	0	0	0	0	0	0	0	0	0	0	0	0	0	0	0	0	0	0	0	0	0	0	0	0	0	0	0	0
hsa-miR-212-3p	0	0	0	0	0	2.7	0	0	0	0	0.1	0	0	0	0	0	0	1.5	0	1.2	0	0	0	0	0	0	0	0	0	0	1.1	0	4.3	0.5	0	0	0	0
hsa-miR-212-5p	0	4.1	2.2	9	7.2	4.3	1.4	2.1	3	5.6	4.2	5.8	4.5	3.2	4.1	1.8	1.1	1.5	0.9	3.5	0	0	6	0	4.7	0	1.6	0	7.9	0	4.1	8.5	0	4	4.1	1.9	2.4	6.5
hsa-miR-214-3p	0	8.3	2.2	0.4	1.8	23	11.9	6.2	1.5	16.8	1.5	1.4	3.1	0	2.6	4.3	4.4	8.8	0	3.9	2.4	0	8.9	12.5	14	13.8	14.5	9.1	9.5	10.9	6.4	0	4.3	4	5.9	24.7	13	2.4
hsa-miR-214-5p	0	4.1	0	0	0	3.9	3.5	3.1	7.5	2.8	1.6	0.7	1.8	0	0.7	2.1	0	0	0	0	4.7	0	3.6	4.2	2	0	0	12.2	0	0	1.9	8.5	0	0	0	0	0	4.1
hsa-miR-215-3p	2.4	0	0	0	0	0	0	0	0	0	0	0	0	0	0	0	0	0	0	3.9	0	0	0	0	0	0	0	0	0	0	0	0	0	0	0	0	0	0
hsa-miR-215-5p	46	37.1	8.8	7.6	31	56.8	23.8	16.5	10.6	2.8	11.5	13	7.4	6.4	8.7	10.1	25.8	30.7	13	638	23.6	78.6	16.7	41.6	9.3	41.5	26.6	27.4	60.3	10.9	5.6	8.5	59.8	19.5	25.3	15.2	7.1	31.6
hsa-miR-216a-3p	0	0	0	0	0	0.8	0	0	0	0	0	0	0.2	0	0	0	0	0	0	0	0	0	0	0	0	0	0	0	0	0	0	0	0	0	0	0	0	0
hsa-miR-216a-5p	2.4	4.1	0	0	0	1.2	0	0	0	0	0.1	0	0	0	0	0	0	0	0	0.4	0	0	0	0	0	0	0	0	0	0	0	0	0	0	0	0	0	1.6
hsa-miR-216b-3p	0	0	0	0	0	0	0	0	0	0	0	0	0	0	0	0	0	0	0	0	0	0	0	0	0	0	0	0	0	0	0	0	0	0	0	0	0	0
hsa-miR-216b-5p	0	0	0	0.4	0	2.3	0	0	0	0	0.3	0	0	0	0	0	0	0	0	0	0	0	0	0	0	0	0	3	0	0	0	0	0	0	0	0	0	0
hsa-miR-217	0	0	0	1.3	0	2.7	0.7	0	0	0	0	0	0	0	0.2	0	2.7	0	0	1.6	0	0	0	0	0	0	0.8	0	0	0	0.8	0	0	0.5	0	0	0	2.4
hsa-miR-218-2-3p	0	0	0	0	0	0	0	0	0	0	0	0	0	0	0	0	0	0	0	0	0	0	0	0	0	0	0	0	0	0	0	0	0	0	0	0	0	0
hsa-miR-218-5p	4.8	8.3	3.3	3.1	0.6	32.7	4.9	0	12.1	0	1.6	2.2	1.2	0.8	3.7	1.4	0.5	0	0	0.8	2.4	22.5	7.1	0	4.7	0	0	0	9.5	0	2.3	0	0	0	0.6	3.8	3.6	0.8
hsa-miR-219a-1-3p	0	0	0	0.9	0	0	0	0	0	0	0.5	0	0.8	0	0.4	0.6	0.5	1.5	0	0.4	0	0	1.2	0	0.7	0	0	0	0	10.9	0.4	17.1	0	0.5	1.2	0	2.4	0
hsa-miR-219a-2-3p	0	4.1	0	0	0	0.4	0	0	0	0	0.1	0	0	0	0	0	0	0	0	0	0	0	0	0	0	0	0	3	0	0	0	0	0	0	0	0	0	0
hsa-miR-219a-5p	0	0	0	0.4	0.3	0	0	1	0	0	0	0	0	0	0.9	0.3	0	0	0	0	0	0	0	0	0	0	0	0	0	0	0.4	0	0	0	0	3.8	0	0
hsa-miR-219b-3p	0	0	0	0	0	1.2	0	0	0	0	0.4	0	0.2	0.8	1.3	0	1.6	0	0	0	0	0	0	0	0	0	0	0	0	0	0.4	0	0	0	0	5.7	0	0
hsa-miR-219b-5p	0	0	0	0.9	0	1.6	5.6	3.1	6	2.8	1.9	2.2	0	0	2.2	0	0.5	0	0.9	0.4	2.4	0	0	0	4	0	0	0	0	21.8	0	0	0	0.5	2.9	0	0	0
hsa-miR-22-3p	4200.6	4548	4706	4779.1	3430.9	8758.7	12952	13232.1	13717.8	7826.8	8328.5	8623.9	4668.6	4632.8	11040.1	4335.1	3173.9	3942.8	3322.1	3424.5	4679.5	13025.7	3300.9	3615.5	10589.8	20921.8	9406.7	11446	3262	14859.8	12831.8	12549.9	12257.3	2598.2	3302.3	10499.4	10398.8	16921.9
hsa-miR-22-5p	113.7	78.4	91.5	69.7	50.2	117.2	202.6	183	295.8	162.1	150.4	74.5	62.2	74.7	163.6	54.3	76.8	61.4	92.5	69.2	42.5	224.6	63.1	45.8	184	498.1	144.4	200.7	58.8	174.3	167.4	110.9	192.2	69.1	44.1	148.2	197.9	214.2
hsa-miR-221-3p	4863.6	12740.2	11923.1	2905.3	5886.5	2234.3	8120.6	13243.4	10445.3	4559.1	3818.3	3416.7	9326.4	2534.2	6571.8	7408.3	7386.9	4414.8	9129.7	2974.3	3660.9	11678.2	4985.5	1564.4	10711.8	4953.7	8700.1	7514.1	6908.3	9390.9	20240.1	15706.6	10040.7	8145	8533.2	12715.2	4549.4	7252.6
hsa-miR-221-5p	157.3	185.7	215.5	112.9	173.7	68.1	88.3	139.6	128.3	83.9	73.9	120.9	104.4	82.8	133.7	98.5	151.4	118.4	204.5	103.7	44.9	67.4	80.4	20.8	54	41.5	80.7	106.4	138.2	76.3	130.6	93.8	68.3	187.7	102.8	110.2	52.1	81.1
hsa-miR-222-3p	1495.4	3078.8	2612.5	1881.4	2066.3	1783.4	1805.1	2288.2	2599.3	2311.7	1812.1	2813.8	2703.3	1434.7	2359.7	2353.1	2472.2	2168.7	1944.2	1502.2	1257.3	2650	1975.8	869.6	1852.9	1314.5	1384.1	1313.7	2182.1	2244.2	1773	1006.7	1580.2	2363	2345.7	1330.2	1423.2	1017.3
hsa-miR-222-5p	2.4	0	1.7	1.3	1.8	0.8	0.7	4.1	0	0	0.9	3.6	1.2	0.8	3	1.1	2.7	0	0.9	2.7	7.1	0	3.6	0	3.3	0	0.8	3	1.6	0	0	0	0	3	6.5	0	3.6	0
hsa-miR-223-3p	1200.2	936.8	1541.8	398.9	331.4	1067.9	463.4	846.8	852.8	1196.4	1685.3	534.1	542.8	347.2	2336.8	386.1	598.6	666.4	685.7	1367.6	328.5	763.6	328.6	158.1	2337.5	456.6	594.5	532.2	519.3	446.7	1546.3	1911.1	363	701.1	525.3	727.8	370.9	395.1
hsa-miR-223-5p	626.7	577.8	673.9	418.2	797.3	272.5	401	616.3	650.6	458.4	403.7	584.8	792.4	417.1	432.2	969.2	825.2	821.3	1106.7	2360.5	586.1	505.3	1043.5	990.2	609.9	249.1	1485	556.5	770.2	381.3	874.8	887.3	533.9	743.6	820.9	710.7	469.3	538.7
hsa-miR-224-3p	4.8	0	2.2	0.4	0.3	0.4	2.1	1	3	0	1.9	0.7	1	0	2.2	0.8	1.1	2.9	0.9	0.8	0	0	0	0	0.7	0	0	0	0	0	4.1	8.5	4.3	4	3.5	0	0	2.4
hsa-miR-224-5p	2291.4	1155.6	1551.8	927.2	1350.5	639.6	333	1746.4	864.9	819	1278.3	1946.8	4424.1	899.4	898.4	1589.1	2663.7	555.3	1736	2386.3	2457.9	404.2	793.5	104	465.9	166	942.1	507.8	3068.3	228.8	677.8	750.8	222.1	4715	1489	832.4	235.8	1146.3
hsa-miR-2276-3p	0	0	0.6	0	0	0	0.7	0	0	0	0.3	0	0.6	0	0.9	1.1	0	0	0	2	0	0	0.6	0	5.3	0	1.6	0	0	0	0.4	0	0	0	0	1.9	0	0
hsa-miR-2276-5p	0	0	0	0	0	0	0	0	0	0	0	0	0	0	0	0	0	0	0	0	0	0	0	0	0	0	0	0	0	0	0	0	0	0	0	0	0	0
hsa-miR-2277-3p	0	0	0.6	0.4	0	0	1.4	0	0	2.8	0.3	0.7	0	0	0.9	0	0	0	0	0	0	0	0	0	0	0	0	0	0	0	0	0	0	0	0	0	0	0
hsa-miR-2277-5p	2.4	0	2.8	4.5	2.7	0	6.3	2.1	0	2.8	2	4.3	3.3	10.4	4.1	1.3	3.3	5.8	2.8	0.4	0	0	2.4	0	0	0	2.4	0	0	0	6.8	0	0	1	0	0	0	4.1
hsa-miR-2278	0	0	1.1	0	1.5	0	2.1	3.1	6	0	1	0.7	0	0.8	1.1	0.6	1.6	0	0	0	0	11.2	4.2	0	4	13.8	4	0	0	0	1.5	0	0	0.5	0	0	7.1	0.8
hsa-miR-2355-3p	19.4	37.1	40.2	15.3	17.3	12.8	25.2	13.4	15.1	19.6	30.5	36.2	17.2	17.7	34.5	22.1	18.1	8.8	23.1	14.9	14.2	56.1	11.9	0	18.7	13.8	18.6	21.3	4.8	10.9	48.4	76.8	17.1	22	16.5	30.4	36.7	28.4
hsa-miR-2355-5p	7.3	0	4.4	10.3	0	10.9	0	3.1	1.5	8.4	21.2	9.4	1.8	7.2	26.9	0.3	0	2.9	1.9	0.4	2.4	0	0	0	0	0	0	0	0	0	5.6	17.1	0	1	0	0	1.2	4.9
hsa-miR-2392	0	0	0	0.4	0	0	0	0	0	0	0.1	0	0.2	0	0	0	0	0	0	0	2.4	0	0	0	0	0	0	0	0	0	0	0	0	0	2.4	0	0	0
hsa-miR-23a-3p	718.6	883.2	1025	245.1	357.6	540.8	576.9	556.3	910.2	676.5	876.8	395.9	501.9	241.1	1039.1	430.1	531.1	375.6	864.3	375.5	411.2	561.5	375	162.3	2092.9	415.1	882.4	556.5	657.5	653.7	1696.8	989.7	469.8	563.5	904.9	771.5	316.4	371.6
hsa-miR-23a-5p	7.3	12.4	7.2	17.5	10.7	12.1	53.3	54.8	45.3	25.2	14.2	11.6	21.9	16.1	18.9	14.7	1.6	7.3	3.7	4.7	4.7	67.4	13.1	20.8	36	124.5	12.9	12.2	1.6	108.9	12.8	0	29.9	3.5	14.1	36.1	62.8	29.2
hsa-miR-23b-3p	258.9	433.3	387.4	181.2	213.7	377.2	263.6	353.6	569.1	598.2	565.5	221.5	268.7	143.9	685.6	316.8	237	191.4	415.5	148.7	182	213.4	224.4	108.2	831.2	401.3	371.8	215.9	233.5	250.6	478.9	409.5	200.7	298.8	332	229.9	193.2	171.2
hsa-miR-23b-5p	19.4	37.1	21.5	35.1	34	16	28.7	32.1	36.2	47.5	22.8	33.3	29.1	37	35.8	33.1	11.5	7.3	25	9.4	23.6	22.5	22	16.6	26	27.7	43.6	24.3	19.1	0	24.8	17.1	42.7	16.5	35.3	41.8	39.1	20.3
hsa-miR-23c	0	0	0	0	0	0	0.7	0	0	0	0.5	0	0.6	1.6	0.4	0.2	0	1.5	2.8	0	2.4	0	0	0	0	0	0	0	1.6	0	0.4	0	0	0.5	0	1.9	0	0
hsa-miR-24-1-5p	7.3	4.1	3.9	4.9	7.2	19.1	4.2	7.2	22.6	14	9.5	5.8	7.2	5.6	7.8	3.8	8.2	7.3	8.3	7.4	0	11.2	7.7	0	8	0	3.2	3	7.9	10.9	6.4	8.5	12.8	5.5	8.2	9.5	5.9	3.2
hsa-miR-24-2-5p	94.4	127.9	98.6	62.5	76.4	89.9	135.3	128.2	138.9	131.4	119.7	104.2	88	61.1	124.6	76.9	68	40.9	58.3	79.4	75.6	280.7	56.6	41.6	101.3	124.5	129.9	158.1	66.7	207	141.1	93.8	102.5	65.6	85.8	115.9	107.8	95.7
hsa-miR-24-3p	4464.3	5839.8	5392	3751.1	4091.5	4954.4	6239.7	9612	7989.5	6110.5	6177.4	6454.2	7780.2	3772.8	5689.9	6357.9	3261.7	2534	3503.4	2950.4	5187.7	11442.4	3757.4	1714.1	6816.6	7112.3	5963.3	5522.3	3123.8	14729.1	8707.9	6518.1	7439.8	2694.8	5678	6062.1	7538.1	6517.6
hsa-miR-2467-3p	0	0	0	0	0	0	0.7	0	0	0	0	0	0	0	0	0	0	0	0	0	0	0	0	0	0	0	0	3	0	0	0	0	0	0	0	0	0	0
hsa-miR-2467-5p	0	0	0	0	0	0	0	0	0	0	0	0	0	0	0	0	0	0	0	0	0	0	0	0	0	0	0	0	0	0	0	0	0	0	0	0	0	0
hsa-miR-25-3p	22699.1	13041.5	16641.2	3021.3	17777.7	4194.1	23411.1	14599	8317	2949	2609.1	2138.6	16329.2	2650.7	2101.2	18865.9	10268.4	20577.4	12074.2	26979.7	29762.3	17685.7	22927.4	35535.2	17413.7	16300.2	25343.7	27197.9	15438.2	25645.2	15737.9	13010.6	11625.2	9368.5	17605.9	10769.3	17147.6	39449.5
hsa-miR-25-5p	7.3	12.4	16	18.4	14.6	10.1	84.1	68.2	66.4	16.8	14.1	28.9	34.6	14.5	17.1	35.3	19.8	52.6	17.6	39.5	47.3	157.2	62.5	108.2	65.3	249.1	90.3	85.1	31.8	76.3	26.6	25.6	81.1	14.5	45.2	95	93.6	44.6
hsa-miR-2681-5p	0	0	0	0	0	0	0	0	0	0	0	0	0	0	0	0	0	0	0	0.4	0	0	0	0	0	0	0	0	0	0	0	0	0	0	0	0	0	0
hsa-miR-2682-5p	0	0	0	0	0	0	0	0	0	0	0	0	0	0	0	0	0	0	0	0	0	0	0	0	0	0	0	0	0	0	0	0	0	0	0	0	0	0
hsa-miR-26a-1-3p	7.3	0	4.4	0.9	3.3	0.4	2.8	0	0	0	3.3	0.7	2.5	0.8	2.8	1.4	2.2	1.5	0.9	0.8	0	0	1.2	4.2	0	0	0	0	1.6	0	1.1	8.5	0	0	0	0	0	0.8
hsa-miR-26a-2-3p	7.3	4.1	3.9	3.1	0.6	7	4.2	0	0	16.8	7.6	2.9	2.5	3.2	6.5	2.7	2.7	4.4	3.7	1.2	0	0	0	0	2.7	0	0	0	3.2	0	0	0	4.3	3	6.5	9.5	0	0
hsa-miR-26a-5p	86995.1	89293.2	99973.9	81338.4	80551.2	90555.1	69460.9	80902.1	131330	134345	137634	108986	97858.1	83311	131285	88497.9	92540.4	66956.7	80589.2	54993.6	50338.1	62040.3	58934.5	26323.8	71813	40556.8	57535.6	53337.6	71513.3	67348.7	84200.3	86185.7	70895.9	92080	66934.8	71114.7	73895.9	48489.2
hsa-miR-26b-3p	46	28.9	63.4	37.8	18.5	68.1	42.8	15.5	77	69.9	104.8	47.8	28.7	60.3	94.7	31.5	26.3	14.6	25.9	17.2	4.7	11.2	13.7	12.5	15.3	27.7	13.7	27.4	31.8	43.6	35.3	25.6	4.3	22	14.7	9.5	26.1	19.5
hsa-miR-26b-5p	10937	10325.9	11873	3954.4	6858.8	11539.6	7750.4	5945.5	11787.2	12265.8	14653.7	6371.7	8075.1	3837.9	13391.8	8567.8	9444.4	8188	8553.2	9268.2	5476	8219.6	6766.6	4684.8	12730	5507.2	5916.5	4892.8	8358.3	6819.8	8343.9	7311.5	3852.3	8165.5	7181.7	6229.3	4521	4193.4
hsa-miR-27a-3p	5347.5	4997.9	3845.2	1921.4	3081.9	6608.2	2309.1	1805.4	6058.9	3787.6	3687.3	2646.7	4338.1	1859.1	3921.4	2812.6	2951.7	2859.9	2517.9	3997.2	3989.4	2998.1	2605	2142.7	2944.7	3514.6	3697.5	1496.1	3470.1	3867.5	1942.6	1382.1	1584.5	2589.2	4354.2	1831.9	2219.6	1586
hsa-miR-27a-5p	118.6	132.1	38	25.2	44.5	38.9	78.5	67.2	64.9	123	18.1	26.1	219.1	19.3	61.8	47.6	68	77.5	95.3	78.2	125.3	146	113.1	124.8	57.3	110.7	114.5	115.6	135	108.9	87.8	59.7	153.8	62.1	145.7	81.7	103.1	63.3
hsa-miR-27b-3p	8144.7	9459.2	7888.9	4460.7	6623.2	6933.3	4461.3	7127.3	7201.5	5870.1	4479.5	4316.3	8940.6	4009.1	5027.3	6978.4	6278.7	4720.2	7303.9	4277.7	7246.2	3941.4	5463.5	3578.1	3820.5	3888.3	8047.6	4281.6	7392.7	5055	5516.7	5204.2	4475.8	6860.9	8955.1	4806	3357.2	3394.3
hsa-miR-27b-5p	31.5	57.8	32	20.2	32.5	26.5	42.1	71.3	89.1	36.3	21.9	24.6	38.7	14.5	31.6	40	50.5	29.2	62.9	25.8	26	44.9	32.7	4.2	45.3	41.5	41.1	69.9	55.6	65.4	47.7	34.1	25.6	43	33.5	115.9	40.3	49.5
hsa-miR-28-3p	1555.9	2455.6	1648.2	1146.2	2169.9	902.8	2255.9	2823.8	1935.1	729.6	1148.3	1159.4	2325.7	1348.7	852.7	2301.5	1988.8	1695.2	1999.7	1598.4	1935.6	1953.8	2288.3	699	1011.8	1286.9	1967.3	2107.4	1913.7	1950.1	2666.9	2423	2203.8	1922.1	2439.2	2795.4	2427	2238.2
hsa-miR-28-5p	372.6	400.3	392.9	278.3	279.7	410.7	630.2	817.9	863.4	402.5	546	302.5	543.2	196.9	499	339.8	251.3	187.1	184.1	175.6	286	550.2	274.4	95.7	482.6	359.8	431.5	577.8	208	566.5	661.3	554.6	602.2	319.3	192.7	583.4	712.2	434.8
hsa-miR-296-3p	0	0	1.1	1.8	2.1	0.4	10.5	5.2	16.6	0	0.4	2.2	2.1	0.8	1.3	1.4	0	0	0	0.4	0	44.9	0	25	4.7	41.5	8.9	9.1	0	0	6	0	17.1	0	4.1	0	3.6	8.1
hsa-miR-296-5p	0	0	0.6	0.4	0	2.7	0	0	0	0	1.8	0	0	0	0.7	0	0	0	0	0.4	0	0	0	0	0.7	0	0	0	0	0	0	0	0	0	0	0	0	0
hsa-miR-299-3p	14.5	4.1	17.6	4	10.4	8.2	2.8	7.2	0	0	0.5	4.3	11.3	0	2	5.6	7.7	1.5	4.6	0	14.2	0	8.9	4.2	4	0	0.8	0	7.9	0	15.4	0	4.3	14	15.3	0	5.9	2.4
hsa-miR-299-5p	0	0	0.6	0	0	3.5	0	0	0	0	0.3	0.7	0.6	0	2.2	0	0	0	0	0	0	0	0	0	0	0	0	0	0	0	0	0	0	0	0	0	0	0
hsa-miR-29a-3p	1473.6	916.2	830.4	494.2	502.4	2042.7	1321.4	1020.6	1430.9	1780.6	1251	780.2	578	616.5	1513.1	490.3	536	657.6	537.6	996.8	571.9	864.6	596.5	428.5	1678.3	608.8	857.4	1547.8	944.9	838.9	907.1	810.5	1106.1	702.1	974.8	824.8	600.8	537
hsa-miR-29a-5p	0	0	0.6	1.3	0	1.2	0	0	0	5.6	0	0	0.2	3.2	0.7	0	2.2	0	0	0	0	11.2	1.2	0	0	0	0	0	3.2	0	0	0	0	1	2.4	0	0	0.8
hsa-miR-29b-1-5p	0	0	0	0.4	0.9	0.8	2.1	0	0	2.8	1.4	0	0	0	0.4	0.6	0	0	0	0	0	0	0.6	0	4.7	0	0	3	1.6	10.9	1.5	0	0	0.5	0.6	0	0	0
hsa-miR-29b-2-5p	2.4	33	12.1	11.7	7.2	9	26.6	21.7	13.6	28	27.2	10.1	6.3	11.3	26.7	12.5	7.1	10.2	7.4	1.6	0	22.5	25.6	0	34	13.8	21.8	39.5	6.4	21.8	38.3	8.5	8.5	4	12.3	36.1	17.8	17.8
hsa-miR-29b-3p	96.8	28.9	70.5	78.7	35.5	156.5	78.5	49.6	27.2	123	107.9	40.5	47.3	70.7	91	43.2	48.3	108.1	50	85.7	56.7	89.8	50.6	49.9	93.3	96.9	37.1	73	88.9	98	47.7	0	47	57	59.3	47.5	30.8	35.7
hsa-miR-29c-3p	41.1	12.4	21.5	27.4	17.6	102.8	67.3	34.1	21.1	106.2	56.2	29.7	8.4	25.7	76.1	8.2	12.1	26.3	9.3	25	14.2	22.5	17.9	16.6	82	41.5	26.6	48.7	14.3	54.5	31.5	0	21.4	11.5	31.1	55.1	27.3	18.7
hsa-miR-29c-5p	0	12.4	4.4	4.9	2.4	19.1	9.1	9.3	22.6	25.2	7.6	7.2	3.1	7.2	9.5	1	1.1	0	0.9	5.5	0	22.5	1.2	0	19.3	13.8	12.9	18.2	0	10.9	7.9	8.5	0	4	2.4	1.9	4.7	13.8
hsa-miR-300	0	0	0	0	0	0	0	0	0	0	0	0	0	0	0.2	0	0	0	0	0	0	0	0	0	0	0	0	0	0	0	0	0	0	0	0	0	0	0
hsa-miR-301a-3p	14.5	4.1	11.6	19.3	1.8	8.6	21.7	26.9	0	19.6	15.1	13.8	6.3	23.3	17.8	5.9	11.5	2.9	10.2	1.6	0	11.2	3	0	22	0	12.9	9.1	1.6	10.9	15	8.5	4.3	12.5	8.8	20.9	1.2	4.9
hsa-miR-301a-5p	19.4	16.5	18.2	16.2	10.1	23	4.9	7.2	3	28	30.2	13	12.7	24.1	31.2	10.4	7.1	7.3	8.3	7.4	0	0	7.1	4.2	2.7	0	5.6	6.1	3.2	0	8.3	0	0	7	25.3	0	4.7	4.9
hsa-miR-301b	2.4	0	4.4	5.8	0.9	1.9	6.3	1	0	0	6.2	3.6	4.5	5.6	6.3	0.6	0	0	1.9	2	0	0	3	0	4	0	0.8	0	6.4	0	2.6	0	0	3.5	0	0	0	1.6
hsa-miR-302a-3p	0	0	0	0	0	0	0	0	0	0	0	0	0	0	0	0	0	0	0	0	0	0	0	0	0	0	0	0	0	0	0	0	0	0	0	0	0	0
hsa-miR-302a-5p	0	0	0	0	2.7	0	0	0	0	0	0	0	1	0	0	1.9	0	0	0	0	0	134.7	0	0	0	0	0	0	0	0	0	0	0	0	0	0	0	0
hsa-miR-302b-3p	0	0	0	0	0.6	0	0	0	0	0	0	0	0	0	0	0	0	0	0	0	0	33.7	0	0	0	0	0	0	0	0	0	0	0	0	0	0	0	0
hsa-miR-302c-3p	0	0	0	0	0	0	0	0	0	0	0	0	0	0	0	0	0	0	0	0	0	0	0	0	0	0	0	0	0	0	0	0	0	0	0	0	0	0
hsa-miR-302c-5p	0	0	0	0	0	0	0	0	0	0	0	0	0	0	0	0	0	0	0	0	0	0	0	0	0	0	0	0	0	0	0	0	0	0	0	0	0	0
hsa-miR-302d-3p	0	0	0	0	0	0	0	0	0	0	0	0	0.2	0	0	0	0	0	0	0	0	22.5	0	0	0	0	0	0	0	0	0	0	0	0	0	0	0	0
hsa-miR-3064-3p	0	0	0	0	0	0	0	0	0	0	0.3	0.7	0	0	0	0	0	0	0	0	0	0	0	0	0	0	0	0	0	0	0	0	0	0	0	0	0	0
hsa-miR-3064-5p	9.7	4.1	3.3	2.7	7.5	0.8	10.5	8.3	0	0	3.9	5.8	9.4	5.6	3.7	14.4	4.9	4.4	4.6	3.1	9.5	22.5	4.8	8.3	2.7	13.8	12.9	3	4.8	10.9	5.6	8.5	4.3	3	3.5	1.9	14.2	7.3
hsa-miR-3065-3p	0	0	1.1	0	0.6	3.5	0.7	0	0	2.8	1.4	0.7	2.1	1.6	2.6	0	2.2	0	0	0.4	0	0	0	0	0.7	0	0	3	0	0	0	0	0	0.5	0	0	0	0
hsa-miR-3065-5p	9.7	0	2.8	2.7	4.8	5.1	0	6.2	13.6	16.8	11.4	3.6	2	5.6	14.5	2.7	7.1	4.4	3.7	2	0	0	0.6	0	2.7	0	4.8	0	3.2	0	6.8	0	4.3	3.5	1.8	3.8	3.6	4.9
hsa-miR-3074-3p	0	0	0.6	0.4	0	0.4	0	0	6	0	2.8	1.4	0.6	3.2	0.9	0	4.4	0	0	0.8	0	0	1.2	4.2	2	0	0	0	1.6	0	1.9	0	8.5	1.5	4.1	0	2.4	2.4
hsa-miR-3074-5p	4.8	8.3	6.1	5.8	2.7	3.5	8.4	8.3	0	5.6	2.5	5.8	2	6.4	4.3	2.6	5.5	2.9	4.6	4.3	0	11.2	3.6	0	4	0	0.8	6.1	0	0	4.5	25.6	4.3	3.5	1.8	3.8	2.4	10.5
hsa-miR-30a-3p	406.5	883.2	292.6	148.4	510.5	326.6	544.7	484.9	618.9	181.7	153.2	108.6	280.5	141.5	169.1	361.2	404.9	352.2	149.9	299.3	501	325.6	535.8	486.8	296.6	304.4	473.5	510.9	713.1	566.5	300.2	145	448.4	531	910.2	558.7	379.2	277.4
hsa-miR-30a-5p	3394.8	5947.1	2678.7	2198.4	3254.5	4951.7	4325.3	3771	6048.3	2739.4	2159.1	3200.3	1652.9	2507.7	2990.7	1973	4874.7	3936.9	2354.1	3333.8	2228.7	3447.3	3012.1	2562.9	2630.1	2214	3406.3	4631.3	6860.7	2723.6	2781	1689.2	4868.8	6004.6	4353.6	3432	1915	2299.9
hsa-miR-30b-3p	7.3	24.8	19.3	13.9	25.1	11.7	47	55.8	55.8	14	17	19.5	31.7	7.2	16	21.7	20.8	11.7	13	17.2	18.9	56.1	19.6	16.6	26	69.2	34.7	54.7	12.7	10.9	30.8	17.1	42.7	17.5	18.8	57	72.3	36.5
hsa-miR-30b-5p	186.3	115.6	197.3	73.7	43.6	269	72.2	63.1	104.2	218	263.5	72.4	55.5	58.7	402.3	30.7	94.4	86.2	65.7	74.7	68.5	33.7	41.7	20.8	182.6	13.8	92	54.7	85.8	76.3	131	196.2	47	102.1	55.8	115.9	24.9	46.2
hsa-miR-30c-1-3p	16.9	49.5	18.2	18	20.9	9	42.1	38.3	40.8	19.6	13.7	6.5	38.5	8.8	11.5	29.1	23.6	14.6	18.5	14.5	18.9	89.8	36.3	16.6	31.3	13.8	31.5	36.5	12.7	54.5	32.7	59.7	42.7	15.5	32.3	64.6	62.8	30.8
hsa-miR-30c-2-3p	12.1	20.6	9.4	14.4	11	19.5	56.1	21.7	43.8	14	12.4	15.2	10.4	12.1	15.4	16.5	17.6	14.6	0.9	9	26	0	17.9	12.5	12	41.5	38.7	57.8	9.5	54.5	19.9	25.6	119.6	16.5	38.2	41.8	29.6	17.8
hsa-miR-30c-5p	7542.2	6013.1	8051.4	1822	3420.7	3981.9	1845.1	1613	3061.1	4536.8	6078.3	1929.4	3165.1	1874.3	6140.1	2856.4	5412.4	4609.1	5017.3	3275.5	2124.7	1549.6	2658.5	1701.7	2920.7	1217.7	3365.2	1347.1	4983.5	1198.4	2376.8	2260.9	1635.7	6235.3	3307.6	2326	1044	991.3
hsa-miR-30d-3p	48.4	53.7	75.5	33.7	48.4	33.5	49.8	79.6	10.6	53.1	37.6	31.8	56.1	42.6	37.7	36.4	48.8	51.1	59.2	40.7	28.4	22.5	29.2	4.2	11.3	27.7	28.2	45.6	46.1	32.7	61.9	42.7	47	34	37	74.1	22.5	47.1
hsa-miR-30d-5p	29880.8	27255.1	30641.2	36448.2	34008.8	20283.5	15706.3	22563.9	18155.5	32171	24407.4	37817.5	28834.2	39646.9	25520	22905.7	34767	29396.8	36995.2	27562.2	21294.2	13317.6	16647.8	11270.9	8581.5	8385.3	14055.2	12835.7	31254.3	15066.8	20673.2	18999.8	14183.5	31714.7	19947.5	14290.6	13860.3	13909.7
hsa-miR-30e-3p	2339.8	2063.5	2422.4	720.8	2614.1	575	1149	1226.3	999.2	620.6	670.2	398	2302.8	709.7	627.9	2067.5	1845.1	1683.5	1762.8	1848.8	1836.4	853.4	1861.5	1368.8	807.8	512	1470.5	915.3	1743.8	1013.2	1380.4	1313.9	1007.9	1682.9	2236.4	1142.1	821.2	822.6
hsa-miR-30e-5p	7636.5	6801.4	9029.5	6955	5154.2	10405.5	12309.8	13169	13544.2	13300	12661.8	11282.9	5259	7608.2	14603.7	5292.1	8683.4	7906	8671.6	8300	3294.6	7523.4	3945.6	3573.9	8594.9	6503.5	11242.6	10406	7691.3	6373.2	14384.1	15135	6303.8	8986.7	4291.3	10436.7	5528.2	9214.2
hsa-miR-31-3p	0	0	0	0.4	0	1.2	0	0	0	0	0	0	0	0	0	0	0	0	0	0	0	0	0	0	0.7	0	0	0	0	0	0	0	0	0	0	0	0	0
hsa-miR-31-5p	7.3	0	2.2	0.9	0.3	3.5	11.9	2.1	0	2.8	3	2.2	2.5	2.4	6.3	2.6	1.1	0	0	1.2	4.7	0	2.4	0	39.3	0	3.2	0	3.2	0	9	0	29.9	0	5.9	15.2	17.8	8.9
hsa-miR-3115	0	4.1	0	0.9	0	0	2.1	0	0	0	0.5	0.7	0	0	0.7	0	0	0	0	0	0	0	0	0	0	0	0.8	0	0	0	1.1	0	0	0.5	0	0	0	1.6
hsa-miR-3116	0	0	0	0	0	0	0	0	0	0	0	0	0.6	0	0	1.1	0	0	0	0	0	0	0	0	0	0	0	0	0	0	0	0	0	0	0	0	0	0
hsa-miR-3117-3p	2.4	0	0	0.9	0	1.6	0	0	1.5	0	0	1.4	0.2	0	0.2	1.6	0	0	0	0.4	0	0	0	0	0	0	0	0	0	0	0	0	0	0	0	0	0	0.8
hsa-miR-3118	0	0	0	0	0	0	0	0	0	0	0	0	0	0	0	0	0	0	0	0	0	0	0	0	0	0	0	0	0	0	0	0	0	0	0	0	0	0
hsa-miR-3119	0	0	0	0	0	0	0	0	0	0	0	0	0	0	0	0	0	0	0	0	0	0	0	0	0	0	0	0	0	0	0	0	0	0	0	0	0	0
hsa-miR-3120-3p	70.2	70.2	74.4	36.9	58.8	17.5	47.7	100.3	74	41.9	41.2	67.3	123.1	37.8	37.5	91.4	81.2	48.2	96.2	41.5	70.9	89.8	52.4	8.3	58.7	13.8	70.2	51.7	60.3	65.4	87.4	25.6	47	58.6	79.3	58.9	66.4	57.6
hsa-miR-3120-5p	9.7	4.1	13.8	7.2	3.3	10.1	11.2	9.3	0	14	4.3	2.9	23.1	7.2	5.9	3.8	2.7	10.2	7.4	7	4.7	11.2	3	0	4	0	5.6	3	6.4	10.9	11.6	0	0	12.5	1.8	15.2	4.7	21.1
hsa-miR-3121-3p	0	0	0.6	0	0	0	0	0	0	0	0.1	0	0	0.8	0	0	0	0	0.9	0.8	0	0	0	0	0	0	0	3	0	0	0	0	0	2.5	0	0	0	0
hsa-miR-3122	0	0	0	0	0	0	0.7	0	0	0	0.1	0	0	0	0	0.2	0	2.9	0	0	0	0	0.6	0	0	0	0	0	0	21.8	0.8	0	0	0	0	0	1.2	0.8
hsa-miR-3124-3p	0	0	0	0	0	0	0	0	0	0	0	0	0	0	0	0	0	0	0	0	0	0	0	0	0	0	0	0	0	0	0	0	0	0	0	0	0	0
hsa-miR-3124-5p	4.8	4.1	4.4	0.9	0.9	0.8	0	0	10.6	0	0.9	0	9	0.8	0.7	23.7	6.6	10.2	2.8	3.5	16.5	11.2	13.1	12.5	2.7	0	0	0	4.8	0	7.5	8.5	12.8	3	4.7	17.1	17.8	20.3
hsa-miR-3125	0	0	0	0	0	0	1.4	0	0	0	0	0	0	0	0	0	0	0	0	0	0	0	0	0	0	0	0	0	1.6	0	0	0	0	0	0	0	0	0
hsa-miR-3126-5p	0	0	0	0	0	0	0	0	0	0	0	0	0	0	0	0	0	0	0	0	0	0	0	0	0	0	0	0	0	0	0	0	0	0	0	0	0	0
hsa-miR-3127-3p	0	0	2.8	2.7	1.2	0.4	4.9	3.1	12.1	8.4	3.4	3.6	5.7	2.4	4.6	6.4	3.3	5.8	1.9	0.4	0	11.2	1.2	0	0	0	4	3	4.8	0	4.9	0	4.3	0	1.2	1.9	8.3	4.1
hsa-miR-3127-5p	2.4	0	0	1.8	3.6	0.4	4.9	2.1	1.5	0	0.5	0.7	0.2	1.6	1.1	1.4	1.1	1.5	0.9	2.7	0	0	0	0	8	0	4	21.3	0	0	1.1	0	0	0	1.8	0	3.6	0
hsa-miR-3128	0	0	0	0	0.6	1.2	0	0	0	2.8	0.1	0	0	0	0.4	0.2	0	1.5	0.9	1.2	0	0	0	0	0.7	0	0	0	0	0	0	0	0	0.5	0	0	2.4	0
hsa-miR-3129-3p	0	0	1.1	0	0	0	0	0	0	0	0.1	1.4	0	0	0.9	0.8	0	0	0	0	0	0	0	0	0	0	0	0	0	0	0	0	0	0	0	0	0	0
hsa-miR-3129-5p	0	0	0	0	0	0	0	0	0	0	0	1.4	0	0	0	0	0	0	0.9	0	0	0	0	0	0	0	0	0	0	0	0	0	0	0	0	0	0	0
hsa-miR-3130-3p	0	0	0.6	0.9	0.3	1.2	0	2.1	0	0	0.1	1.4	0.2	0	0.4	0.3	0	0	0	0	0	0	0	0	0	0	0	3	0	0	0	0	0	0.5	0	0	0	1.6
hsa-miR-3130-5p	0	0	0.6	0.9	0	0	0	0	0	2.8	1.3	0	0	0	0.4	0	0	0	0	0.8	2.4	0	2.4	0	0	0	1.6	0	0	0	1.5	0	0	1.5	0	0	3.6	0
hsa-miR-3131	0	0	0	1.3	0	0.8	0	0	6	0	0	0	0	0	0	0.3	0	0	0.9	0.4	2.4	0	1.2	0	0	0	0	0	0	0	1.1	0	4.3	0	0	0	7.1	0
hsa-miR-3132	0	0	0	0	0	0	0	0	0	0	0	0.7	0	0	0	0	0	0	0	0	0	0	0	0	0	0	0	0	0	0	0	0	0	0	0	0	0	0
hsa-miR-3133	0	0	0	0	0	0	0	0	0	0	0.3	0	0	0	0	0	0	0	0	0	0	0	0	0	0	0	0	0	0	0	0	0	0	0	0	0	0	0
hsa-miR-3134	0	0	0	0	0	0	0	0	0	0	0.1	0	0	0	0	0	0	0	0	0	0	0	0	0	0	0	0	0	0	0	0.4	0	0	0	0	0	0	0
hsa-miR-3135a	2.4	0	1.1	0.4	1.2	0	1.4	0	0	0	0.6	0	1	0	1.3	2.9	1.6	0	2.8	0.4	9.5	0	0.6	0	2	0	1.6	0	1.6	0	0.8	0	0	1	2.4	9.5	3.6	0.8
hsa-miR-3135b	2.4	0	0	0	0	0	0	0	0	0	0	0	0	0	0	0	0	0	0	0	0	0	0	0	0	0	0	0	0	0	0	0	0	0	0	0	0	0
hsa-miR-3136-3p	0	0	0	0	0	0	0	0	0	0	0	0	0	0	0	0	0	0	0	0	0	0	0	0	0	0	0	0	0	0	0	0	0	0	0	0	0	0
hsa-miR-3136-5p	0	8.3	2.8	0	0	0	0	0	0	0	1.4	0	0.6	0.8	0.4	0	0	2.9	2.8	0	0	0	0	0	4	0	3.2	0	0	0	1.9	0	0	2	0	0	1.2	0
hsa-miR-3137	0	0	0	0	0	0	0	0	0	0	0	0	0	0	0	0.2	0	0	0	0.4	0	0	0	0	0	0	0	0	0	0	0	0	0	0	0	0	0	0
hsa-miR-3138	0	0	1.7	4	0	0	4.2	4.1	18.1	0	1.4	0.7	3.3	2.4	2	0.6	0.5	1.5	0	3.9	0	0	0	0	0	0	0	3	0	0	0	0	4.3	0	0	0	17.8	1.6
hsa-miR-3139	0	0	0.6	0.9	0	0	0.7	0	0	5.6	0.6	0	0	0	0.2	0	0	1.5	0	0.4	0	0	0	0	0	0	0	0	0	0	0	0	0	0	0	0	0	0
hsa-miR-3141	0	0	0	0	0	0	0	0	0	0	0	0	0	0	0	0	0	0	0	0	0	0	0	0	0	0	0	0	0	0	0	0	0	0	0	0	1.2	0
hsa-miR-3143	7.3	4.1	11.6	1.3	12.2	11.7	2.8	5.2	0	8.4	10.9	1.4	4.7	4.8	8	7	3.8	4.4	3.7	9.4	2.4	0	6	4.2	2	0	1.6	0	3.2	0	0.8	8.5	4.3	7	14.1	7.6	4.7	13.8
hsa-miR-3145-3p	0	0	0	0	0	0	0	0	0	0	0	0	0	0	0	0	0	0	0	0	0	0	0	0	0	0	0.8	0	0	0	0	0	0	0	0	0	0	0
hsa-miR-3145-5p	0	0	0	1.3	0	0	0	0	0	0	0	0	0	0	0	0	0	0	0	0	0	0	0	0	0.7	0	0	0	0	0	0	0	0	0	0	0	0	0
hsa-miR-3146	0	0	0.6	0.4	1.5	1.9	0	0	0	0	0.1	3.6	2.5	0	0.2	1.6	2.2	2.9	0.9	1.2	2.4	0	0	4.2	0	0	0	0	0	0	0	0	8.5	0	0	0	2.4	1.6
hsa-miR-3149	0	0	0.6	0	0.6	0	0	0	0	0	0.1	0	0	0	0	0	0	0	0	0.4	0	0	0	0	0	0	0	0	0	0	0	0	0	0	0	0	0	0
hsa-miR-3150a-3p	0	0	0	0	0	0.4	0.7	0	0	0	0.1	0	0	0	0.7	0.5	0	0	0	0	0	0	0	0	0	0	0	3	0	0	0	0	0	0	0	0	5.9	0.8
hsa-miR-3150a-5p	2.4	0	1.1	0.9	1.2	1.6	3.5	0	3	0	1.6	4.3	1.2	1.6	1.3	1.6	7.1	7.3	1.9	2.7	2.4	0	1.2	0	0.7	0	6.5	0	0	0	0.4	0	4.3	1	1.8	3.8	0	0
hsa-miR-3150b-3p	0	0	0	0	0	0	7	6.2	0	0	0.8	2.2	0.2	0	0	0.5	0	4.4	0.9	5.5	2.4	0	7.7	0	1.3	0	4	6.1	3.2	32.7	2.3	8.5	8.5	0	1.2	0	7.1	8.1
hsa-miR-3150b-5p	0	0	0	0	0	0	0	0	0	0	0	0	0	0	0	0	0	0	0	0	2.4	0	0	0	0	0	0	0	0	0	0	0	8.5	0	0	0	0	0
hsa-miR-3151-5p	0	0	0	0	1.5	2.3	0	0	0	0	0	0	0.2	0	0	0	0	0	0	0	0	0	0	0	0	0	0	3	0	0	0	0	0	0	0	0	1.2	0
hsa-miR-3152-3p	0	0	0	0	0	0	0	0	0	0	0	0	0	0	0	0	0	0	0	0	0	0	0	0	0	0	0	0	0	0	0	0	0	0	0	0	0	0
hsa-miR-3152-5p	0	0	0	0	0	0	0	0	0	0	0	0	0	0	0	0	1.1	0	0	0	0	0	0	0	0	0	0	0	1.6	0	0	0	0	0	0	0	0	0
hsa-miR-3153	0	0	0	0	0	0	0	0	0	0	0	0	0	0	0	0	0	0	0.9	0	0	0	0	0	0	0	0	0	0	0	0	0	0	0	0	0	0	0
hsa-miR-3154	0	0	0	0	0	0	0	0	0	0	0	0	0.2	0.8	0	0	0	0	0	4.7	0	0	0	8.3	0	0	0.8	3	0	0	0.4	8.5	0	0.5	0	0	1.2	0
hsa-miR-3155a	0	0	0	0	0	0	0	0	0	0	0.1	0	1.8	0	0	0	0.5	0	0	0	0	0	0	0	0	0	0	0	0	0	0	0	0	0.5	2.4	7.6	0	0
hsa-miR-3155b	0	0	0	0	0	0	0	0	0	0	0	0	0	0	0	0	0	0	0.9	0	0	0	0	0	0	0	0	0	0	0	0	0	0	0	0	0	0	0
hsa-miR-3156-3p	0	0	0	0	0	0	0	0	0	0	0	0	0	0	0	0	0	0	0	0	0	0	0	0	0	0	0	0	0	0	0	0	0	0	0	0	0	0
hsa-miR-3157-3p	0	0	1.7	0	0.6	0	1.4	2.1	0	0	0.3	0	1.4	0	1.3	1.3	1.1	0	1.9	1.2	0	0	0	0	3.3	0	0	0	1.6	0	1.5	8.5	0	2	0	1.9	3.6	0
hsa-miR-3157-5p	0	0	0	0	0	0.8	2.8	0	0	0	0.9	0	0.4	0	1.1	0	2.7	0	0	0.4	0	0	0	0	0	0	1.6	0	1.6	10.9	0.4	0	0	0	0	0	0	0
hsa-miR-3158-3p	14.5	4.1	2.2	3.1	4.2	3.1	23.8	13.4	1.5	2.8	1.5	2.9	3.3	4.8	1.5	5.4	2.2	17.5	2.8	9.4	7.1	22.5	7.7	12.5	7.3	55.3	13.7	15.2	6.4	10.9	3	0	0	2	7.6	5.7	9.5	17.8
hsa-miR-3158-5p	0	0	0	0	0	0	0	0	0	0	0	0	0	0	0	0	0	0	0	0	0	0	0	0	0	0	0	0	0	0	0.4	0	0	0	0	0	0	0
hsa-miR-3159	2.4	0	0	0	0	0	0.7	0	0	0	0.8	0	0.2	0	0.4	0.8	0	0	0	0	0	0	0	0	0	0	0	0	0	0	0	0	0	0	0	0	0	0
hsa-miR-3160-3p	0	0	0.6	0	0	0	0	0	0	0	0.1	0.7	0	0	0	0.3	0	0	0	0	0	0	0	0	0	0	0	0	4.8	0	0	0	0	0.5	0	0	0	0
hsa-miR-3160-5p	0	0	0	0	0	0.4	0	0	0	0	0	0	0	0	0	0	0	0	0	0	0	0	0	0	0	0	0	0	0	0	0	0	0	0	0	0	0	0
hsa-miR-3161	0	4.1	0	0	11.6	0	6.3	0	0	5.6	0	0	0	0	9.3	0	2.2	0	0	0	0	11.2	1.2	0	0	0	3.2	0	3.2	0	0	0	8.5	0	0	5.7	0	1.6
hsa-miR-3162-5p	0	0	0	0	0	0	2.1	0	0	0	0	0	0	0	0	0	0	0	0	0	0	0	0	0	0	0	0	0	0	0	0	0	0	0	0	0	0	0
hsa-miR-3163	4.8	0	0	0.4	0.9	0.4	0	0	0	0	0.1	0.7	0.8	0	0	0	1.1	2.9	0.9	4.7	4.7	0	0.6	4.2	0	0	2.4	0	0	10.9	0.8	0	0	0.5	2.4	0	0	0
hsa-miR-3164	0	0	0	0.4	0.6	0.8	0	0	0	0	0.5	2.2	0.2	0	0.7	0.6	1.1	0	0.9	0.4	2.4	0	0	0	2	0	1.6	0	0	0	0.8	0	4.3	0	1.8	13.3	3.6	0.8
hsa-miR-3165	0	0	0	0	0	0	0	0	0	0	0.4	0.7	1.2	0	0.2	0	0	0	0	0	0	0	0	0	0	0	0	0	0	0	0	0	0	0	0	0	0	0
hsa-miR-3166	4.8	4.1	0.6	0	3.3	0.4	0	0	0	0	1.1	0	1.6	0.8	1.1	0	0.5	0	1.9	0.4	0	0	0.6	0	0	0	0	0	0	0	0.8	0	17.1	0	4.1	0	0	0
hsa-miR-3168	0	0	0.6	1.3	0.6	0.4	5.6	12.4	39.2	0	0	1.4	3.7	0	0	0	1.1	0	0	0	4.7	11.2	0	4.2	3.3	276.7	16.9	9.1	0	0	1.9	0	0	0	5.3	85.5	16.6	5.7
hsa-miR-3170	0	0	0	0	0	0	0	0	0	0	0	0	0	0	0	0	0	0	0	0	0	0	0	0	0	0	0	0	0	0	0	0	0	0	0	0	0	0
hsa-miR-3173-3p	2.4	0	0	0	0	0	1.4	0	0	0	0.1	0.7	0	0	0	0.5	0.5	0	0	0	0	0	0.6	0	0	0	0	3	0	0	0	0	0	0.5	0	0	0	2.4
hsa-miR-3173-5p	14.5	20.6	8.3	27	11.9	15.6	6.3	10.3	39.2	14	14.7	10.1	7.8	30.5	12.6	14.4	11	11.7	9.3	10.6	7.1	11.2	3.6	16.6	6	0	12.9	0	7.9	0	7.9	0	0	9	14.7	9.5	11.9	6.5
hsa-miR-3174	0	4.1	3.9	1.3	1.2	1.6	0	0	7.5	2.8	1.8	3.6	4.7	0	1.5	2.6	3.8	0	2.8	0.8	2.4	0	1.8	0	0	0	0.8	6.1	0	0	2.3	0	4.3	3	9.4	0	0	4.1
hsa-miR-3175	0	0	0.6	0.4	1.8	0	0	0	0	0	0.6	0	0.2	0	0	0.3	0.5	0	0	0	0	0	0.6	4.2	2	0	0	0	0	0	0	0	0	1	0	0	2.4	0.8
hsa-miR-3176	0	0	0.6	0	0	0	0	0	0	0	0.9	0.7	1.4	0.8	0.7	0.2	0	0	0.9	0.8	2.4	0	0	0	1.3	27.7	4.8	3	0	0	1.1	0	0	1	0	5.7	0	1.6
hsa-miR-3177-3p	9.7	0	16	33.7	27.8	4.7	35.8	16.5	27.2	16.8	11.4	30.4	33.4	16.9	12.1	17.3	13.7	13.2	24.1	11	61.4	22.5	19.6	8.3	17.3	27.7	20.2	24.3	4.8	54.5	25.5	8.5	47	16	34.1	51.3	21.3	15.4
hsa-miR-3177-5p	0	0	0.6	0	0	0	0	0	0	0	0	0	0.4	0	0.9	0	1.1	0	0	0	0	0	0	0	0	0	0	0	0	0	0	0	0	0	0	0	0	0
hsa-miR-3178	0	0	0	0	0.3	0	0	0	0	0	0	0	0	0	0	0	0	0	0	0	0	0	0	0	0	0	0	0	0	0	0	0	0	0	0	0	0	0
hsa-miR-3179	0	0	1.7	2.7	0	3.5	3.5	1	0	0	0.9	2.2	0.6	1.6	1.3	1.6	0.5	2.9	0	2.3	2.4	0	0	8.3	1.3	0	3.2	3	0	0	0	0	0	2	0	0	5.9	1.6
hsa-miR-3180	0	0	0	0.4	0.3	0	0.7	0	0	0	0	0	0	0	0.2	0.3	0	0	0	0	0	0	0	0	0	0	0	3	0	10.9	0	0	0	0	0	0	0	0
hsa-miR-3180-3p	2.4	0	0	2.2	0.9	0	2.1	0	0	0	0.4	0	0.4	0	0.2	1	0	2.9	0.9	1.2	0	0	3.6	4.2	0	13.8	3.2	3	3.2	0	0	0	0	1.5	0	0	2.4	3.2
hsa-miR-3180-5p	0	0	0	0.4	0.6	0.4	0	0	0	0	0.3	0.7	0.2	0	0.4	1.1	0	0	0	0	0	0	0	0	0	0	0	0	0	0	0	0	0	0	0	0	0	0
hsa-miR-3181	0	0	0	0	0	0	0	0	0	0	0	0	0	0	0	0	0	0	0	0	0	0	0	0	0	0	0	0	0	0	0	0	0	0	0	0	0	0
hsa-miR-3182	0	0	0	0	0	0	0	0	0	0	0	0	0	0	0	0	0	0	0	0	0	0	0	0	0	0	0	0	0	0	0	0	0	0	0	0	0	0
hsa-miR-3183	2.4	0	0	0	2.1	1.2	1.4	0	0	0	0.4	0.7	1.4	0	0.7	1.3	0.5	0	0.9	0	2.4	11.2	0	0	0	0	0.8	3	1.6	0	1.1	0	0	0	0	9.5	0	0
hsa-miR-3184-3p	0	0	0	0	0	0	0	0	0	0	0	0	0	0	0	0	0	0	0	0	0	0	0	0	0	0	2.4	0	0	0	0	0	0	0	0	0	0	0.8
hsa-miR-3184-5p	0	0	0.6	0	0.3	0	1.4	0	0	0	0	0	0	0.8	0	1.4	0	0	0	0	0	0	0	0	0	0	0	0	0	0	0	0	0	0	0	0	0	0
hsa-miR-3186-3p	0	0	0	0	0	0	0	0	0	0	0	0	0.8	0	0	0	0	0	0	0	0	0	0	0	0	0	0	3	0	0	0.4	0	0	0	2.4	0	0	0
hsa-miR-3186-5p	0	0	1.7	0	0	2.3	0	0	0	0	0.1	0.7	1	3.2	0	0	0	0	0	0.4	0	11.2	0	0	0	0	0	0	0	0	0	0	0	0	0	0	1.2	0
hsa-miR-3187-3p	2.4	4.1	4.4	11.2	6	6.6	17.5	0	22.6	5.6	2.7	2.9	7.4	0.8	4.8	7.4	1.6	1.5	2.8	5.9	9.5	22.5	13.7	0	7.3	55.3	11.3	15.2	0	0	5.6	17.1	21.4	4	17	13.3	19	4.9
hsa-miR-3187-5p	0	4.1	0.6	0	0.9	0	3.5	3.1	0	0	0.4	0	0.6	0	0	3.2	0.5	0	0	0	0	0	0	0	0	0	0	0	4.8	10.9	0.8	0	0	0	1.8	0	0	1.6
hsa-miR-3188	4.8	0	1.1	0.4	4.2	1.2	3.5	5.2	0	8.4	1.3	1.4	0.8	0	2.8	0.5	2.7	2.9	5.6	1.2	0	0	2.4	0	0	0	1.6	3	1.6	0	1.1	0	0	0	0	0	5.9	9.7
hsa-miR-3190-3p	4.8	0	2.8	1.3	2.1	1.6	2.8	0	4.5	0	1.1	2.9	3.9	1.6	1.5	3.4	1.1	1.5	3.7	1.2	7.1	0	3	4.2	0	41.5	4.8	0	6.4	0	1.5	8.5	8.5	1	1.2	7.6	8.3	0
hsa-miR-3190-5p	0	0	0	0	0	0	0	0	0	0	0	0	0	0	0	0	0	0	0	0	0	0	0	0	0	0	0	0	0	0	0	0	0	0	0	0	0	0
hsa-miR-3191-3p	0	4.1	1.1	2.2	0	1.2	2.8	6.2	0	2.8	1.4	0.7	3.3	2.4	1.5	2.4	1.1	4.4	3.7	1.6	7.1	0	2.4	0	3.3	0	0	0	0	10.9	2.3	0	4.3	2.5	8.8	7.6	5.9	3.2
hsa-miR-3191-5p	0	0	0	0	0	0.4	0	0	0	0	0.6	0	0	0.8	0.2	0	0	0	0	0	4.7	0	0	0	0	0	0	0	0	0	0	0	0	0	0	0	0	0.8
hsa-miR-3192-3p	0	0	0	0.4	0	0	0	0	0	0	0	0	0	0	0	0	0	0	0	0	0	0	0	0	0	0	0	0	0	0	0	0	0	0	0	0	0	0
hsa-miR-3192-5p	0	4.1	0.6	0	3	0.8	6.3	4.1	18.1	2.8	0	0.7	1	1.6	0.2	0.5	2.7	4.4	0	2	2.4	11.2	0.6	0	1.3	0	8.1	0	1.6	0	0	0	8.5	0	0.6	1.9	4.7	0.8
hsa-miR-3193	0	0	0	0	1.5	0	0	0	0	0	0	0	0	0	0	0	0.5	0	0	0.4	0	0	0	0	0	0	0	0	0	0	0	0	0	0.5	0	0	0	0
hsa-miR-3194-3p	0	0	0	0	0	0	0	0	1.5	0	0.3	0	0	0	0.2	0	0	0	0	0	0	0	0	0	0	0	0	0	0	0	0	0	0	0	0	0	0	0.8
hsa-miR-3194-5p	0	0	0	0	0	0	0	0	0	0	0	0	0	0	0	0	0	0	0	0	0	0	0	0	0	0	0	0	0	0	0	0	0	0	0	0	0	0
hsa-miR-3195	0	0	0	0	0.3	0	0	0	1.5	0	0	0	0	0	0	0	0	0	0	0	0	0	0	0	0	0	0	0	0	0	0	0	0	0	0.6	0	5.9	0
hsa-miR-3196	0	0	0	0	0	0	0	0	0	0	0	0	0	0	0	0	0	0	0	0	0	0	0	0	0	0	0	0	0	0	0	0	0	0	0	0	0	0
hsa-miR-3198	0	0	0.6	0.4	0	0.8	2.1	4.1	4.5	0	0.5	3.6	3.9	0	0.2	0	1.6	0	0	2	0	0	1.8	0	0	0	0	3	0	0	0.8	0	4.3	0	0	0	13	1.6
hsa-miR-3199	0	0	0	0	0	0	0	0	0	0	0.1	0	0	0	0.2	1.3	0	0	0	0.4	0	0	0	0	0	0	0	0	0	0	0.4	0	4.3	0.5	0	0	0	2.4
hsa-miR-32-3p	14.5	4.1	7.2	7.6	3.3	15.2	0	0	0	5.6	13.9	5.1	2.3	13.7	16.7	2.1	4.4	4.4	5.6	3.1	2.4	0	1.8	0	0	0	7.3	6.1	1.6	0	1.5	8.5	0	6	2.4	9.5	0	0
hsa-miR-32-5p	130.7	45.4	110.8	90.4	38.8	144.4	43.5	43.4	40.8	89.4	158.7	60.1	48.3	109.3	135.5	40.4	85	93.5	68.5	99.8	47.3	11.2	52.4	41.6	120	83	29.8	54.7	79.4	130.7	50.3	34.1	34.2	60.1	54.1	32.3	39.1	21.1
hsa-miR-3200-3p	2.4	0	1.1	0.4	0	1.2	11.9	5.2	0	0	1.1	0	0.4	2.4	0.7	1.6	0	0	0	0.8	0	0	1.2	4.2	7.3	0	0	3	0	0	2.3	0	0	0.5	2.9	0	3.6	4.1
hsa-miR-3200-5p	0	0	0	0.4	0	1.9	2.1	1	0	0	0.8	0.7	0.2	0	0	0	0	5.8	0	0.8	2.4	0	0	0	3.3	0	1.6	18.2	0	43.6	5.3	0	0	0	0	11.4	4.7	0
hsa-miR-3202	0	0	0	0	0	0	5.6	2.1	0	0	0	0.7	0.6	0	0.7	0	0.5	1.5	0	0.4	0	0	0	0	0	0	1.6	0	1.6	0	1.1	0	0	0.5	2.4	0	4.7	0
hsa-miR-320a	15285.2	28105.3	17399.4	10259.6	17001	7112.7	43760.2	41710.4	47603.2	12833.2	9506.4	19331.4	14564.7	11475	10275.8	24234.4	17149.5	18858.9	11264.5	17777.2	15953	74908.8	29554.8	29739.6	35547.2	100375	22554.5	59823.8	14069.2	25220.3	13510.4	16824.2	29895.9	12759.4	16096.9	59195.8	59185.9	79355.7
hsa-miR-320b	561.4	1176.2	656.9	670.5	802.1	375.3	2447.2	2709.1	3690.6	673.7	439.1	961.1	952.6	775.6	635.9	908	598.6	1075.6	341.5	895.4	990.3	4514.1	1843	2072	1880.9	11512.5	1139.7	3186.9	600.3	2255.1	582.9	563.1	1759.6	575.5	727.5	2852.4	3836	3935.4
hsa-miR-320c	123.4	367.3	185.7	112.4	190.5	58.8	409.4	550.1	907.2	89.4	54.1	137.5	334.4	119	81.3	160.3	160.2	286.4	53.7	267.2	203.3	1055.5	489.3	503.4	210.6	2324.6	187.9	474.4	111.2	403.1	63.4	25.6	234.9	102.1	125.7	410.5	758.4	537.9
hsa-miR-320d	7.3	20.6	8.8	6.3	14.9	6.2	13.3	34.1	40.8	8.4	2.5	10.1	26.4	5.6	3.5	12.1	15.9	11.7	8.3	22.3	30.7	33.7	26.8	25	11.3	179.9	16.9	54.7	6.4	10.9	4.5	0	8.5	9	8.2	28.5	32	22.7
hsa-miR-320e	4.8	20.6	8.3	4	7.5	3.5	18.9	13.4	15.1	5.6	2.9	5.1	6.1	4	1.3	8.5	7.1	11.7	4.6	11.7	11.8	33.7	19	12.5	16	69.2	7.3	36.5	6.4	32.7	8.3	8.5	4.3	3.5	3.5	24.7	37.9	39.8
hsa-miR-323a-3p	152.4	127.9	409.4	301.3	162.1	210.2	16.1	170.6	28.7	134.2	56.5	351.7	224.6	46.6	208.1	140.6	73.5	16.1	93.5	45.4	191.4	89.8	113.7	58.2	37.3	27.7	15.3	66.9	168.3	65.4	113	85.3	166.6	284.7	104	79.8	59.3	3.2
hsa-miR-323a-5p	0	0	6.1	4	5.4	7.8	4.2	19.6	1.5	8.4	1.1	5.8	7.8	0.8	4.3	6.6	2.7	0	0.9	1.6	2.4	0	6.5	8.3	4	41.5	1.6	6.1	0	10.9	9.8	0	38.4	5	5.3	3.8	32	0
hsa-miR-323b-3p	275.8	136.2	365.3	630	392.9	459.4	304.2	148.9	64.9	310.3	116	256.2	427.6	97.3	436.5	257.5	75.2	65.8	162.9	93.1	491.6	44.9	233.4	20.8	30.7	55.3	18.6	115.6	317.6	207	148.2	264.5	380.1	585.5	233.9	96.9	93.6	38.9
hsa-miR-323b-5p	0	0	0	0	0.6	0.4	0	0	0	0	0.3	0	0.2	0	0.2	0.3	0	0	0	0	0	0	0	0	0	0	0	0	0	0	0.8	0	0	0	0	0	0	0
hsa-miR-324-3p	19.4	4.1	12.1	19.3	4.5	17.1	25.9	19.6	10.6	25.2	19.1	12.3	6.3	11.3	18	9.9	1.6	16.1	7.4	6.7	11.8	67.4	7.7	8.3	42.7	41.5	18.6	39.5	3.2	43.6	25.9	8.5	12.8	5	2.4	0	19	38.9
hsa-miR-324-5p	7.3	0	4.4	31	1.8	14	17.5	6.2	7.5	8.4	11.5	5.1	8.6	41	12.1	7.5	2.2	7.3	3.7	2.3	9.5	44.9	10.7	4.2	14	0	6.5	12.2	3.2	54.5	9	17.1	8.5	4.5	2.4	0	21.3	11.4
hsa-miR-326	72.6	82.5	103	86.8	63	22.2	11.2	61	36.2	16.8	31	28.2	81.3	135	42.9	55.5	44.4	30.7	36.1	28.2	70.9	33.7	26.8	33.3	13.3	13.8	18.6	15.2	42.9	10.9	19.9	25.6	34.2	47.5	52.9	24.7	26.1	14.6
hsa-miR-328-3p	730.7	693.3	920.3	889.9	472.6	995.5	553.1	846.8	984.2	1763.8	1335.7	884.4	670	910.6	1369.4	527.7	575	286.4	322	298.9	404.1	640.1	357.2	108.2	431.2	304.4	607.4	255.4	327.2	522.9	778	435.1	768.8	431.4	590	819	811.8	498.9
hsa-miR-328-5p	0	0	0	0	0	0	0	0	0	0	0	0	0	0.8	0	0	0	0	0	0	0	0	0	0	0	0	0	0	0	0	0	0	0	0	0	0	0	0
hsa-miR-329-3p	36.3	28.9	66.7	17.5	13.7	41.7	7	38.3	15.1	22.4	7.2	15.9	17.8	6.4	62.4	11	6.6	1.5	8.3	6.3	11.8	0	13.1	0	11.3	0	1.6	18.2	22.2	43.6	45	0	17.1	44.5	11.8	7.6	14.2	0.8
hsa-miR-329-5p	2.4	0	4.4	1.8	3	1.9	0	4.1	9.1	2.8	0.3	3.6	2.7	0	3.7	1.9	0.5	0	0	0.4	0	0	0.6	0	0	0	0	6.1	0	0	4.1	8.5	8.5	0	0	13.3	3.6	0
hsa-miR-330-3p	198.4	421	320.2	259.9	340.3	121.5	337.2	388.8	354.7	273.9	249.3	384.3	486.5	250	220.4	433.4	233.7	173.9	324.8	171	260	640.1	236.9	70.7	279.9	332.1	329.9	343.6	157.2	370.4	439.9	358.3	572.3	198.2	431.9	433.3	504.8	258
hsa-miR-330-5p	24.2	0	13.8	14.8	13.4	8.2	25.2	31	30.2	11.2	13.6	8.7	24.6	6.4	8.9	18.4	9.3	0	5.6	7.8	26	11.2	10.7	0	21.3	55.3	29.8	36.5	7.9	21.8	25.9	25.6	25.6	14.5	10	15.2	29.6	29.2
hsa-miR-331-3p	16.9	12.4	25.3	17.5	14.6	16	10.5	15.5	24.2	22.4	25.3	26.8	19.5	37	29	10.5	9.9	2.9	4.6	8.6	16.5	11.2	6.5	0	18	0	3.2	15.2	0	43.6	30.8	25.6	38.4	5	5.3	26.6	32	20.3
hsa-miR-331-5p	16.9	33	16	11.2	8.7	14.4	36.5	17.6	7.5	8.4	14.6	13	14.1	4.8	14.7	32.9	13.7	10.2	16.7	19.2	44.9	56.1	31.6	29.1	42	96.9	38.7	54.7	20.6	10.9	29.3	25.6	29.9	11	18.2	11.4	22.5	25.1
hsa-miR-335-3p	438	235.2	171.4	445.6	252.2	262.4	35.1	41.4	104.2	192.9	438.3	102	199.4	385.8	401	153.4	290.2	184.1	226.7	181.5	118.2	33.7	231.6	33.3	68	0	65.3	21.3	246.2	43.6	51	42.7	59.8	196.7	229.2	70.3	56.9	30.8
hsa-miR-335-5p	268.6	202.2	251.8	241	160	204	145.1	141.7	66.4	246	359.9	108.6	113.2	226.7	278.5	107.7	249.1	109.6	249.8	108	108.7	78.6	81	29.1	211.3	96.9	107.3	106.4	217.6	76.3	275.5	204.8	136.7	187.7	162.8	142.5	72.3	110.3
hsa-miR-337-3p	9.7	4.1	8.8	52.2	0.9	18.3	0	0	0	14	4.1	7.2	5.3	8	19.5	5	1.1	0	0	0.8	4.7	0	3	4.2	2.7	0	0	0	11.1	0	5.3	0	4.3	5	0	0	2.4	0
hsa-miR-337-5p	0	0	2.8	1.3	2.7	3.9	0	2.1	0	0	0.6	1.4	5.1	0	5.2	2.1	0.5	0	0	0	2.4	0	1.2	0	0	13.8	4.8	0	1.6	0	5.6	0	0	0.5	0	15.2	8.3	0
hsa-miR-338-3p	12.1	0	6.1	48.1	5.1	22.6	2.1	8.3	13.6	5.6	11	8	7.8	38.6	16	6.7	6.6	1.5	3.7	14.1	4.7	22.5	6	8.3	7.3	0	9.7	3	1.6	0	11.6	0	0	4	7.6	9.5	5.9	7.3
hsa-miR-338-5p	72.6	61.9	52.9	105.2	54.6	103.2	70.8	64.1	67.9	89.4	101.1	81.1	75.4	77.2	91.9	62.7	65.8	61.4	91.6	211.2	70.9	112.3	61.9	37.4	58.7	13.8	62.1	57.8	44.5	141.6	109.2	51.2	29.9	50	95.2	60.8	33.2	77.9
hsa-miR-339-3p	121	152.7	122.3	131.3	91.6	114.8	213.1	340.2	191.7	111.8	110.2	114.3	154.6	114.1	109	149.3	128.4	96.4	115.7	107.2	146.5	393	102.4	74.9	99.3	401.3	132.3	185.5	92.1	414	218.1	221.8	277.6	117.6	144	214.7	293.9	127.4
hsa-miR-339-5p	183.9	235.2	229.2	191.1	97	311.1	158.4	183	169.1	433.3	348.9	277.2	145.4	183.3	374.3	132.8	92.2	78.9	77.7	39.1	68.5	224.6	82.1	29.1	86	83	128.3	91.2	42.9	130.7	175.6	204.8	119.6	80.1	105.2	155.8	148.1	33.3
hsa-miR-33a-3p	0	0	0	0	0	0	0	0	0	0	0.1	0	0	1.6	0.4	0.8	0	0	0	0	0	0	0	0	0	0	0	0	0	0	0	0	0	0.5	0	0	0	0
hsa-miR-33a-5p	7.3	16.5	15.4	47.7	10.1	45.5	46.3	37.2	25.7	55.9	76.8	36.9	25.2	25.7	83.7	9.7	6	2.9	8.3	3.1	7.1	22.5	5.4	0	60.7	13.8	8.9	39.5	4.8	32.7	57.4	25.6	38.4	6	30.6	62.7	49.8	19.5
hsa-miR-33b-3p	0	0	0	0	0	0.4	0	0	0	0	0.5	0	0	0	0.7	0.2	0	0	0	0.4	0	0	0	0	0	0	1.6	0	0	0	0	0	0	0	0	0	0	0
hsa-miR-33b-5p	0	0	0	1.3	0	0.8	0	0	0	0	0.5	0	0.6	0	0.2	0	0	0	0	0	4.7	0	0	0	0	13.8	0	0	0	0	0	8.5	0	0	0	0	0	0
hsa-miR-340-3p	176.6	78.4	169.7	213.1	142.7	209.1	47	64.1	104.2	290.7	308	185.3	121.6	225	288.9	123.7	97.1	51.1	85.1	62.2	49.6	44.9	73.2	16.6	78	27.7	75.8	27.4	81	65.4	54	59.7	76.9	86.1	88.7	26.6	58.1	33.3
hsa-miR-340-5p	4897.5	2752.8	4856.4	5098.8	2913.8	4222.9	1383.8	2062.8	3254.3	5741.5	5663.3	3329.1	1819.9	6009.6	5784.2	2027	2645.6	1629.4	2589.2	2470.4	1193.5	1111.7	1600.1	803	1123.8	719.5	1253.5	1292.4	2167.8	1754	1949.4	1834.3	1370.9	2911	2116	2324.1	1228.9	1551.1
hsa-miR-342-3p	215.4	136.2	57.9	65.2	58.2	180.3	128.3	96.2	114.7	131.4	108.4	31.8	50.4	119.8	162.6	41.1	79.6	57	79.6	91.1	61.4	123.5	39.3	45.8	289.9	13.8	71.8	124.7	96.9	21.8	108.1	162.1	42.7	61.6	135.7	125.4	51	38.1
hsa-miR-342-5p	89.5	127.9	50.1	105.7	83.9	126.1	288.8	238.9	163	190.1	61.3	80.3	101.4	114.1	87.8	108.8	60.4	108.1	41.6	129.5	104	179.7	111.9	83.2	263.9	235.2	139.5	453.1	90.5	228.8	53.3	93.8	239.2	64.6	143.4	167.2	356.7	121.7
hsa-miR-345-3p	0	0	0	0	0	0.4	0	0	0	0	0	0	0	0	0	0	0	0	0	0	0	0	0	0	0	0	0	0	0	0	0	0	4.3	0	0	0	0	0
hsa-miR-345-5p	31.5	90.8	49	53.5	26.9	91.5	161.9	188.2	166	58.7	128.7	79.6	43	39.4	85.2	39.6	35.7	42.4	35.2	39.5	16.5	179.7	31.6	33.3	111.3	429	112.9	124.7	31.8	87.2	191.8	179.2	111	33.5	48.8	106.4	111.4	82.7
hsa-miR-346	0	4.1	0	0	0	0	0	0	0	0	0	0	0	0	0.2	0	0	0	0	0	0	0	0	0	6	0	0	0	0	0	0	0	0	0	0	0	0	0
hsa-miR-34a-3p	0	0	0	0	0	0	0	0	0	0	0	0	0	0	0.2	0	0	0	0	0	0	0	0	0	0	0	0	0	0	0	0	0	0	0	0	0	0	0
hsa-miR-34a-5p	7.3	12.4	1.7	1.3	1.5	1.2	14.7	10.3	7.5	2.8	1.5	2.2	2.3	4	0.7	2.2	1.1	5.8	0	2.3	2.4	22.5	3.6	0	11.3	0	2.4	9.1	3.2	0	1.9	0	4.3	1.5	10.6	11.4	3.6	7.3
hsa-miR-34b-3p	0	0	0.6	0	1.2	0.4	0	0	0	0	0	0	0	0	0.4	0	0.5	0	0	0.4	0	0	0	0	0	0	0	0	1.6	0	0	0	0	0	0	0	0	0
hsa-miR-34b-5p	0	0	0	0	0	0	0	0	0	0	0	0	0	0	0	0	0	0	0	0	0	0	0	0	0	0	0	0	0	0	0.8	0	0	0	0	0	0	0
hsa-miR-34c-3p	0	0	0	0	0	0	0	0	0	0	0.1	0	0	0	0	0	0	0	0	0	0	0	0	0	0	0	0	0	0	0	0	0	0	0	0	0	0	0
hsa-miR-34c-5p	9.7	4.1	6.6	9	25.1	8.6	19.6	17.6	7.5	11.2	2.7	1.4	0.8	17.7	9.1	59.3	3.8	5.8	0.9	23.1	7.1	33.7	0.6	16.6	29.3	0	32.3	6.1	14.3	54.5	21.8	42.7	0	6	3.5	13.3	11.9	5.7
hsa-miR-3529-5p	0	0	0	0	0	0	0	0	0	0	0.1	0	0	0	0	0	0	0	0	0	0	0	0	0	0	0	0	0	0	0	0	0	8.5	0	0	0	0	0
hsa-miR-3591-3p	0	0	0	0.4	0	1.9	0	0	0	0	0	0	0	0	0.4	0	0	0	0	0	0	0	0	0	0	0	0	0	0	0	0	0	0	0	0	0	0	0
hsa-miR-3591-5p	0	0	0	0	0	0.8	0	0	0	0	0	2.9	0	0	0	0	0	0	0	0	0	0	0	0	0	0	0	0	0	0	0	0	0	0	0	0	0	0
hsa-miR-3605-3p	12.1	28.9	14.3	19.8	23.3	17.1	4.9	4.1	37.7	22.4	12.5	18.1	22.1	19.3	11.5	21.7	29.6	33.6	24.1	29.3	28.4	11.2	19	33.3	27.3	0	27.4	15.2	15.9	10.9	3.8	0	4.3	17	28.8	15.2	16.6	4.1
hsa-miR-3605-5p	0	4.1	2.2	1.3	5.4	0.8	4.2	5.2	0	2.8	1.1	0.7	2.7	0	1.1	0.3	5.5	1.5	0.9	14.1	0	0	8.9	16.6	5.3	0	2.4	0	3.2	10.9	0	0	8.5	2	0	11.4	29.6	7.3
hsa-miR-3606-5p	0	0	0	0	0	0	0	0	0	0	0	0	0	0	0	0	0	0	0	0	0	0	0	0	0	0	0	0	0	0	0	0	0	0	0	0	0	0
hsa-miR-3607-3p	0	0	0	0	0	0	0	0	0	0	0	0	0	0	0	0	0	0	0	0	0	0	1.2	0	3.3	0	0	0	0	0	0	0	17.1	0	0	0	0	0
hsa-miR-3607-5p	0	0	0	0	0	0	0	0	0	0	0	0	0	0	0	0	0	0	0	0	0	0	0	0	0	0	0	0	0	0	0	0	0	0	0	0	0	0
hsa-miR-3609	2.4	0	0	0	2.4	0.8	0	0	0	0	0.3	0	0.4	0	0	0.6	0	0	0.9	0.4	4.7	0	0	0	0	0	0	0	1.6	0	0	0	0	0	0	0	1.2	0
hsa-miR-361-3p	931.6	908	724.1	786.5	718.8	818.3	1317.9	1430	822.6	788.3	519.5	707.1	728.4	880.1	788.7	820.4	797.2	758.4	769.9	1031.6	692.5	988.2	812.6	561.7	678.5	567.3	1109.9	1407.9	902.1	457.6	1141.3	1049.4	777.3	753.6	795	1290.3	709.8	935.4
hsa-miR-361-5p	210.5	99	150.4	147.5	111.3	280.3	95.3	148.9	107.2	472.4	427.3	167.2	127.2	156.7	455	133.9	137.7	124.2	212.8	93.9	92.2	190.9	97.6	54.1	396.6	124.5	187.9	91.2	192.2	87.2	383.9	238.9	111	135.6	193.3	136.8	73.5	58.4
hsa-miR-3610	0	0	0	0	0	0	0	0	0	0	0	0	0	0	0.4	0	0	0	0	0	0	0	0	0	0	0	0	0	0	0	0	0	0	0	0	0	0	0
hsa-miR-3611	4.8	0	0.6	6.3	0	3.5	0.7	7.2	0	5.6	3.2	0	0	5.6	3.7	0.2	1.1	0	0	0.8	0	0	0.6	0	0	0	4	12.2	0	0	1.1	8.5	8.5	0.5	4.7	3.8	0	2.4
hsa-miR-3613-3p	0	4.1	0.6	0	0	1.2	0	0	0	0	0.1	0.7	0	1.6	2.4	0	0	0	0	1.2	0	0	0	0	2.7	0	0	3	0	0	1.5	0	0	0	0	0	0	0.8
hsa-miR-3613-5p	67.8	20.6	91.5	115.1	35.2	219.2	51.2	46.5	111.7	148.2	258.8	72.4	38.9	151.9	179.5	46.8	56.5	35.1	41.6	40.7	21.3	22.5	38.1	37.4	90	27.7	22.6	60.8	58.8	65.4	53.3	42.7	47	32.5	35.3	55.1	53.3	52.7
hsa-miR-3614-3p	0	0	0	0	0	0.4	0	0	0	0	0.3	0	0	0	0	0	0	0	0	0.8	0	11.2	0	0	5.3	0	0	0	1.6	0	0	0	0	0	1.2	0	0	0
hsa-miR-3614-5p	0	0	1.1	0	0.6	4.3	9.1	1	22.6	2.8	0.1	0	2	0.8	2	1.1	3.3	8.8	3.7	11.7	7.1	22.5	21.4	4.2	5.3	13.8	12.1	6.1	1.6	10.9	1.9	0	0	2.5	6.5	7.6	2.4	0
hsa-miR-3615	406.5	375.6	698.7	348.9	600.6	228.9	612	631.8	380.4	237.6	187.5	665.1	532.6	335.2	224.3	596.1	497.6	583.1	486.7	782	534.1	696.2	609.6	515.9	292.6	954.8	1081.7	821	463.7	936.9	844.1	546	734.6	525.5	561.2	568.2	721.7	963
hsa-miR-3616-5p	0	0	0	0	0	0	0	0	0	0	0	0	0	0	0	0	0	0	0	0	0	0	0	0	0	0	0	0	0	0	0	0	0	0	0	0	0	0
hsa-miR-3617-3p	2.4	0	0.6	0.4	0	1.2	0	0	0	0	0.5	0	1.8	0	2	0	0	0	0	0	0	0	0	0	5.3	0	0	0	0	0	0	0	0	0	4.1	0	0	0
hsa-miR-3617-5p	7.3	0	6.6	1.3	2.7	2.3	3.5	0	0	8.4	7.1	8	4.3	3.2	3.3	1.8	1.6	2.9	1.9	1.6	7.1	44.9	4.2	0	5.3	0	0	6.1	0	0	4.1	0	4.3	0	0	7.6	0	0
hsa-miR-3619-3p	0	0	0	0	0	0	0	0	0	0	0	0	0	0	0	0	0	0	0	0	0	0	0	0	0	0	0	0	0	0	0	0	0	0	0	0	0	0
hsa-miR-3619-5p	0	0	0	0	0	0	0	0	0	0	0	0	0	0	0	0	0	0	0	0	0	0	0.6	0	0	0	0	0	0	0	0	0	0	0	0	0	0	0
hsa-miR-362-3p	0	0	0	0	0	0.4	1.4	0	0	0	0.5	0	1.2	0	0.7	0	0	0	0	0	0	0	0	0	0	0	0	0	0	0	0	0	0	0	0	0	0	0
hsa-miR-362-5p	2.4	8.3	2.2	0.4	5.1	14.8	25.2	20.7	0	11.2	15.2	5.1	5.3	4.8	21	5.1	3.3	11.7	7.4	4.3	4.7	44.9	4.2	20.8	32.7	0	25.8	24.3	6.4	10.9	16.1	8.5	12.8	4	4.7	17.1	10.7	9.7
hsa-miR-3620-3p	0	0	0	0	0	0	0	0	0	5.6	0	0.7	0	0.8	0.2	0	0	0	0	0	0	0	0	0	0	0	0	0	0	0	1.1	0	0	0.5	0	0	0	0
hsa-miR-3620-5p	0	0	0	0	0	0	0	0	0	0	0	0	0	0	0	0	0	0	0	0	0	0	0	0	0	0	0	3	0	0	0	0	0	0	0	0	0	0
hsa-miR-3622a-3p	0	0	0	0	0	0	0	0	0	0	0	0	0	0	0	0	0	0	0	0	0	0	0	0	0	0	0	0	0	0	0	0	0	0	0	0	0	0
hsa-miR-3622a-5p	0	0	0	0	0.9	0	0.7	0	7.5	0	0.1	0	0	0	0.9	0.6	1.6	1.5	0	1.2	0	0	1.8	0	0	0	0	0	0	0	0	0	0	0	1.8	0	0	0
hsa-miR-3622b-3p	0	0	0	0	0	0	0	0	0	0	0	0	0	0	0	0	0	0	0	0	0	0	0	0	0	0	0	0	0	0	0	0	0	0	0	0	0	0
hsa-miR-3622b-5p	0	0	0	0	0	0	0	0	0	0	0	0	0	0	0	0	0	0	0	0	0	0	0	0	0	0	0	0	0	0	0	0	0	0	0	0	0	1.6
hsa-miR-363-3p	1674.4	751.1	988.6	496.9	718.8	1728.9	2564.3	1116.7	1104.9	1039.8	921.1	605.8	596.5	458.9	800.5	750.5	1033.1	2268	1101.2	2802.9	1592.9	2212.1	1147.7	1564.4	1126.4	2864.3	2191.6	2937.5	1548.4	2494.8	997.6	1211.5	777.3	748.1	905.5	1022.4	1034.5	1973
hsa-miR-363-5p	9.7	8.3	5	5.4	3.9	9	7	2.1	4.5	0	2.8	5.1	5.1	9.6	2.6	7.4	4.4	8.8	3.7	11.3	7.1	0	11.9	8.3	0.7	0	9.7	24.3	6.4	0	3.4	0	21.4	1	8.8	0	5.9	3.2
hsa-miR-3648	0	0	0	0	0	0	0	0	0	0	0	0	0.2	0	0	0	0	0	0	0	0	0	0	0	0	0	0	0	0	10.9	0	0	0	0	0	0	0	0
hsa-miR-3651	0	0	0	0	0	0.8	0	0	0	0	0	0	0	0	0	0	0	0	0	0	0	0	0	0	0	0	0	0	0	0	0	0	0	0	0	0	0	0
hsa-miR-3652	0	0	0	0	0	0	0	0	0	0	0	0	0	0	0	0	0	0	0	0	0	0	0	0	0	0	0	0	0	0	0	0	8.5	0	0	0	0	0
hsa-miR-3653	0	0	0	0.4	0	0	0	0	0	0	0	0	0	0	0	0	0	0	0	0	0	0	0	0	1.3	0	0	0	0	0	0.8	0	0	0	0	0	0	0
hsa-miR-3654	0	0	0	0	0	0	0	0	0	0	0	0	0	0	0	0	0	0	0	0	0	0	0	0	0.7	0	0	0	0	0	0	0	0	0	0	0	0	0
hsa-miR-3655	0	0	0	0	0	0	0	0	0	0	0	0	0	0	0.2	0	0	0	0	0	0	0	0	0	3.3	0	0	0	1.6	0	0	0	0	0	0	0	0	0
hsa-miR-3656	0	0	0	0.4	0.3	0.8	3.5	3.1	1.5	0	0.1	0	0.4	0	0	0.3	0	0	0.9	0	0	0	6	4.2	2	55.3	0	3	0	0	0	0	4.3	0	0	0	15.4	0.8
hsa-miR-3657	0	0	0	0	0	0	0	0	0	0	0	0	0	0	0	0	0	0	0	0	0	0	0	0	0	0	0	0	0	0	0	0	0	0	0	0	0	0
hsa-miR-3659	0	0	0	0	0	0	0	3.1	7.5	0	0	0	0	0	0	1.3	0	2.9	0	0	0	0	0	0	0	0	0	0	0	0	0	0	0	0	0	0	0	0
hsa-miR-365a-3p	0	0	0.6	1.3	0.6	1.9	0	0	0	0	1.1	0	0	1.6	2	0	0	2.9	0	0.4	0	0	0	0	1.3	0	0	3	4.8	0	0	0	0	0.5	0	0	0	0
hsa-miR-365a-5p	0	0	0	0	0	1.2	0	2.1	0	0	0	0	0	0	0	0	0	0	0	1.6	0	0	0	0	1.3	0	0	0	0	0	0	0	0	0	0	0	0	0.8
hsa-miR-365b-3p	7.3	0	0.6	0.4	0.3	5.8	0	0	0	0	1.1	0	0	1.6	2.4	0	0	1.5	0	0	0	0	0	0	0.7	0	0	0	0	0	0.8	0	0	0	0	0	0	0
hsa-miR-365b-5p	0	0	0	0	1.5	0	0.7	0	0	0	0.1	0	0.6	0	0	0	0	4.4	0	0.8	0	0	5.4	0	0	0	0	6.1	0	0	0	0	0	1	0	0	2.4	0.8
hsa-miR-3661	7.3	0	0	0.4	3.6	0	0	0	0	0	0.5	4.3	0	1.6	0.2	0.2	0	0	0.9	0.4	0	0	2.4	0	0	0	0	3	0	0	2.3	0	4.3	1.5	0	0	0	0
hsa-miR-3663-3p	0	0	0	0	0	0	0	0	0	0	0	0	0	0	0	0	0	0	0	0	0	0	0	0	0	0	0	0	0	0	0	0	0	0	0	0	0	0
hsa-miR-3663-5p	0	0	0	0	0	0	0	0	0	0	0	0	0	0	0	0	0	0	0	0	0	0	0	0	0	0	0.8	0	0	0	0	0	0	0	0	0	0	0
hsa-miR-3664-3p	0	0	0	0	0	0	0	0	0	0	0	0	0	0	0	0	0	0	0	0	0	0	0	0	0	0	0	0	0	0	0	0	0	0	0	0	0	0
hsa-miR-3664-5p	0	0	0	0	0	0	0	0	0	0	0	0	0	0	0	0	0	0	0	0	0	0	0	0	0	0	0	0	0	0	0	0	0	0	0	0	0	0
hsa-miR-3667-3p	0	0	0	0	0	0	0	0	0	0	0	0	0	0	0	0	0	0	0	0	0	0	0	0	0	0	0	0	0	0	0	0	0	0	0	0	0	0
hsa-miR-3667-5p	0	0	0	0	0	0	0.7	0	0	0	0	0	0	0	0.2	1.1	0	0	0	0	0	0	0	0	0	0	0	0	0	0	0	8.5	0	0	0	0	0	0.8
hsa-miR-3668	0	0	0	0	0	0	0	0	0	0	0	0	0	0	0	0	0	0	0	0	0	0	0	0	0	0	0	0	0	0	0	0	0	0.5	0	0	0	0
hsa-miR-367-3p	0	0	0	0	0	0	0	0	0	0	0	0	0	0	0	0	0	0	0	0	0	0	0	0	0	0	0	0	0	0	0	0	0	0	0	0	0	0
hsa-miR-3675-3p	0	0	0	0	0	0	0	0	0	0	0	0	0	0.8	0	0	0	0	0	0	0	0	0	0	0	0	0	0	0	0	0	0	0	0	0	0	0	0
hsa-miR-3675-5p	0	0	2.2	0	1.5	0	0	2.1	0	0	0	2.2	0.2	0	0.4	1.3	3.3	1.5	0	0	0	0	0.6	0	0	0	0	0	0	0	0.8	0	4.3	0	0	0	0	0
hsa-miR-3677-3p	0	0	0.6	0.4	0	0	0	0	0	0	0	0	0.4	0	0.2	0.3	0	0	0	0	0	0	0	0	0	0	0	0	0	0	0.8	0	0	0	0	0	0	0
hsa-miR-3677-5p	0	0	0	0	0	1.9	0	0	0	0	0	0	0	0	0	0	0	0	0	0	2.4	0	0	4.2	0	0	0	0	0	0	0	0	0	0	0	0	0	0
hsa-miR-3678-3p	0	0	0	0	0	0	0	0	0	0	0.1	0	0	0	0	0	0	0	0	0	0	0	0	0	0	0	0	0	3.2	0	0	0	0	0	0	0	0	0
hsa-miR-3678-5p	0	0	0	0	0	0	0	0	0	0	0	0	0	0	0	0	0	0	0	0	0	0	0	0	0	0	0	0	0	0	0.4	0	0	0	0	0	0	0
hsa-miR-3679-3p	0	0	0.6	0	0	0	0	0	0	0	0	0	0	0	0.2	0	0	0	0	0	0	0	0	0	0	0	0	0	0	0	0	0	0	0	0	0	0	0
hsa-miR-3679-5p	0	0	2.8	6.7	0.6	1.6	11.9	22.7	1.5	2.8	1.9	0.7	6.1	7.2	1.5	2.6	0	4.4	0	8.2	0	22.5	2.4	0	4.7	0	2.4	9.1	1.6	0	3.8	8.5	8.5	2	1.2	5.7	43.8	6.5
hsa-miR-3680-3p	0	0	0	0	0	0	0	0	0	0	0.1	0	0	0	0	0	0.5	0	0	0	0	0	0	0	0	0	1.6	0	0	0	0	0	0	0	0	5.7	0	0
hsa-miR-3680-5p	0	0	0	0.4	0	0.4	0	0	0	0	0	0	0.2	0	0	0	0	0	0	0	0	0	0	0	0	0	0	0	0	0	0	0	0	0	0	0	0	0.8
hsa-miR-3681-5p	0	0	0	0	0	0	0	0	0	0	0	0	0.4	0	0	0	0	0	0	0	0	0	0	0	0	0	0	0	0	0	0	0	0	0	0	0	0	0
hsa-miR-3682-3p	0	0	0.6	1.3	1.8	0.4	0	10.3	0	0	0.1	0.7	1.4	0.8	0.2	0	0.5	0	0.9	0.8	0	0	0	4.2	0	0	0.8	0	3.2	0	0.4	0	0	0	4.1	0	7.1	0.8
hsa-miR-3682-5p	0	0	0	0	0	0	0	0	0	0	0	0	0	0	0.7	0	0	0	0	0	0	0	0	0	0	0	0	0	0	0	0	0	0	0	0	0	0	0
hsa-miR-3683	0	4.1	0.6	0	0	0	0	0	0	2.8	0.1	0	0.6	0	0.4	0	1.1	0	0.9	0.4	2.4	0	0	0	0	0	0	0	0	0	0	0	0	0	0	0	0	0
hsa-miR-3684	0	0	0	0	0	0	3.5	0	0	2.8	0.3	0.7	1.4	0	1.5	0	0	2.9	0	1.2	0	0	0	0	0	0	0	0	0	0	0	0	0	1	0	0	0	2.4
hsa-miR-3685	0	0	0	0	0	0	0	0	0	0	0	0	0	0	0.2	0	0	0	0	0	0	0	0	0	0	0	0	0	0	0	0	0	0	1	1.2	0	0	0
hsa-miR-3686	0	0	0	0	1.8	0	0	0	0	0	0	0	0	0	0	0	0	0	0	0	0	0	0	0	1.3	0	0	0	0	0	0	0	0	0	0	0	0	0
hsa-miR-3687	0	0	0	0	0	0	0	0	0	0	0.3	0	0.2	0	0	0.6	0	0	0	0	2.4	0	4.8	0	0	0	0	0	4.8	0	0.4	0	8.5	0.5	2.4	0	0	0
hsa-miR-3688-3p	2.4	4.1	5	7.2	0.9	6.6	7	5.2	15.1	0	4.1	2.9	1.4	5.6	1.7	1.9	3.8	2.9	2.8	8.6	0	0	1.8	20.8	14.7	55.3	6.5	21.3	12.7	10.9	6.8	8.5	0	5.5	9.4	0	0	14.6
hsa-miR-3688-5p	0	0	0	0	0	0	0	0	0	0	0	0	0	0	0	0.6	0	0	0	0	0	0	0	0	0	0	0	0	0	0	0	0	0	0	0	0	0	0
hsa-miR-369-3p	46	45.4	159.3	72.4	33.1	214.5	76.4	91	57.4	170.5	51.8	86.1	22.3	16.1	293.5	24.6	17	5.8	22.2	11	30.7	0	20.2	0	85.3	110.7	2.4	69.9	52.4	0	125.4	187.7	94	86.6	30.6	106.4	55.7	7.3
hsa-miR-369-5p	9.7	4.1	5	15.7	4.2	22.6	7	8.3	3	11.2	6	10.9	3.9	0.8	24.1	4.6	1.6	0	0.9	1.6	2.4	0	1.2	0	2.7	0	0	3	4.8	0	1.5	0	0	13	7.1	3.8	5.9	0.8
hsa-miR-3690	0	0	0	0	0.3	0	0	0	0	0	0	0	0	0	0.2	0	0	0	0.9	2	2.4	0	1.2	0	0	0	0	0	0	0	0	0	0	0	1.2	0	0	0
hsa-miR-3691-3p	0	0	0	0	0	0.4	0	0	0	0	0.4	0	1.4	0.8	0	0	0	0	0	0	0	0	0	0	0	0	0	0	0	0	0	0	0	0	0	0	0	0
hsa-miR-3691-5p	0	0	0.6	0.4	1.5	0.8	4.2	7.2	4.5	2.8	0.9	0	3.5	0.8	0.4	2.1	1.6	0	1.9	3.9	4.7	22.5	1.8	0	5.3	55.3	0	0	0	21.8	3	8.5	0	2	3.5	3.8	0	2.4
hsa-miR-3692-3p	0	0	0.6	0.4	0	0	0	0	0	0	0.1	0	0	0	0	0	0	0	0	0.4	0	0	0	0	0	0	0	3	0	0	0	0	0	0	0	0	0	0
hsa-miR-3692-5p	2.4	0	0	0	0	0	0	0	0	0	0	0	0	0	0	0	0	0	0	0	0	0	0.6	0	0	0	0	0	0	0	0	0	0	0	0	0	0	0
hsa-miR-370-3p	295.2	276.5	531.2	729.4	426.9	386.6	243.3	1632.7	105.7	153.7	67.7	696.2	642.1	74.7	524.1	537.6	149.2	61.4	189.7	82.9	815.4	134.7	737.6	108.2	304.6	429	108.9	1125.1	279.5	806.2	1038.9	819	2404.5	563	527.1	860.9	1746.8	181.7
hsa-miR-370-5p	2.4	8.3	7.2	3.6	7.2	3.9	0	5.2	7.5	0	1.3	3.6	8.4	0	3	6.4	1.6	0	1.9	0.4	7.1	0	8.3	0	0	0	0	15.2	12.7	0	5.3	0	4.3	8.5	7.6	0	4.7	0
hsa-miR-371a-3p	0	0	0	0	0	0	0	0	0	0	0	0	0	0	0	0	0	0	0	0	0	0	0	0	0	0	0	0	0	0	0	0	0	0	0	0	0	0
hsa-miR-371a-5p	0	4.1	0	1.3	0	11.7	0	0	0	0	0.4	1.4	0.2	0.8	0.4	0	0	0	0	0.4	0	0	6.5	4.2	0	0	0	0	0	0	0	0	0	1	0.6	1.9	0	0.8
hsa-miR-371b-3p	0	0	0	0	0	0	0	0	0	0	0	0	0	0	0	0	0	0	0	0	0	0	0	0	0	0	0	0	0	0	0	0	0	0	0	0	0	0
hsa-miR-371b-5p	0	0	0	1.3	0.3	0	0	0	0	0	0.3	0	0.2	0	0.9	1.3	0	0	0	5.5	4.7	22.5	6.5	0	0	0	2.4	0	0	21.8	1.5	0	0	0.5	7.6	0	1.2	0
hsa-miR-372-3p	0	4.1	1.1	0	3.6	33.5	0	0	0	0	0.6	0	1.2	1.6	0	0.6	0	0	0	0	0	33.7	1.2	0	0	0	0	0	1.6	0	0.4	0	0	2	0	15.2	5.9	0
hsa-miR-372-5p	0	0	0	0	0	0	0	0	0	0	0	0	0	0	0	0	0	0	0	0	0	0	0	0	0	0	0	0	0	0	0	0	0	0	0	0	0	0
hsa-miR-373-3p	0	0	0.6	0	0	5.8	0	0	0	0	0.5	0	0	0	0	0	0	0	0	0	0	0	0	0	0	0	0	0	0	0	0	0	0	0	0	0	0	0
hsa-miR-373-5p	0	0	0	0	0	0.4	0	0	0	0	0	0	0	0	0	0	0	0	0	0	0	0	0	0	0	0	0	0	0	0	0	0	0	0	0	0	0	0
hsa-miR-374a-3p	367.8	247.6	369.8	151.5	231.1	144.8	42.8	51.7	170.6	145.4	138.6	84.7	115.5	135.8	146.3	125.1	280.4	210.4	247.1	197.2	94.5	44.9	203.6	208	49.3	96.9	88.7	63.9	250.9	10.9	57.8	76.8	29.9	341.8	228	91.2	53.3	49.5
hsa-miR-374a-5p	590.4	350.8	422.7	60.7	201.2	214.1	210.3	138.6	378.9	204.1	318.5	78.2	157.3	65.9	260.1	194	311.1	320	306.3	251.5	108.7	101.1	258.9	108.2	368.6	124.5	208.1	176.4	225.5	108.9	214.3	196.2	85.4	336.3	230.3	216.6	98.4	111.1
hsa-miR-374b-3p	38.7	28.9	39.7	12.6	22.4	14	5.6	4.1	37.7	36.3	33.4	20.3	19.5	15.3	34	24.1	31.3	26.3	22.2	21.1	11.8	0	19	8.3	20	0	10.5	6.1	23.8	0	3.8	0	4.3	32.5	31.1	0	5.9	6.5
hsa-miR-374b-5p	263.7	161	207.2	136.7	79.4	252.3	61.7	38.3	93.6	209.6	375	126.7	91.7	127	344.6	95.7	141.6	119.8	147.1	123.6	70.9	89.8	82.1	45.8	128.6	55.3	57.3	51.7	139.8	65.4	85.9	51.2	29.9	145.6	121.6	58.9	35.6	46.2
hsa-miR-374c-3p	0	0	0	0	0	0	0	0	0	0	0	0	0	0	0	0	0	0	0	0	0	0	0	0	0	0	0	0	0	0	0	0	0	0	0	0	0	0
hsa-miR-374c-5p	0	0	0	1.8	0	1.9	0	0	4.5	0	1.4	0	0	0.8	0.9	0	0	0	1.9	0	0	0	0	0	0	0	0	0	0	0	0	0	0	0	0	0	0	0
hsa-miR-375	43.6	12.4	6.1	8.1	71.3	216.1	40.7	13.4	104.2	2.8	12.4	8.7	6.4	2.4	17.3	35.3	13.2	2.9	8.3	223.4	18.9	460.4	29.8	54.1	25.3	55.3	53.2	27.4	31.8	54.5	14.3	25.6	12.8	18	198	9.5	24.9	82.7
hsa-miR-376a-2-5p	0	0	0.6	0	0	1.9	0	0	0	0	0	0	0	0	0	0.6	0	0	0	0	0	0	0	0	0	0	0	0	0	0	0	0	0	0.5	0	0	0	0
hsa-miR-376a-3p	4.8	4.1	12.1	119.6	1.8	12.5	5.6	1	6	2.8	2.5	11.6	2.5	9.6	32.5	3.2	0.5	4.4	1.9	0	2.4	0	0	0	0	13.8	0	6.1	7.9	21.8	5.6	8.5	4.3	9	2.4	1.9	0	0.8
hsa-miR-376a-5p	0	0	0.6	1.8	0	0	0	6.2	1.5	5.6	1.5	0	0	0	1.5	0	0	0	0	0	0	0	0	0	0	0	0	6.1	1.6	0	0.4	0	0	0	0	0	0	0
hsa-miR-376b-3p	0	0	0.6	90.4	1.2	1.2	0	0	0	0	0	0.7	0.2	15.3	8.5	0	0	0	0	0	0	0	0	0	0	0	0	0	0	0	1.1	0	0	0	0	0	0	0
hsa-miR-376b-5p	0	0	1.7	1.3	0	0.4	0	4.1	0	0	1.3	0	0	0	1.1	0	0	0	0	0	0	33.7	1.2	0	0	0	0	0	0	0	1.1	0	0	0	0	0	0	0
hsa-miR-376c-3p	4.8	16.5	18.2	158.3	8.1	42.4	14	17.6	0	33.5	7.9	31.1	7.8	28.9	41.2	5.8	4.9	0	5.6	1.2	0	0	4.2	0	7.3	0	0	3	6.4	0	18	34.1	8.5	16	5.9	28.5	1.2	7.3
hsa-miR-376c-5p	2.4	0	0.6	2.2	0	0	0	2.1	0	0	0.4	0	0	0	1.7	0	0	0	0	0	0	0	0	0	0	0	0	0	0	0	0.4	0	4.3	0	0	0	0	0
hsa-miR-377-3p	7.3	0	9.4	85.9	4.2	33.1	22.4	3.1	0	25.2	7.5	14.5	2.7	12.1	55.3	8.2	0	1.5	4.6	1.2	2.4	0	0.6	0	0	0	0	12.2	6.4	0	8.3	17.1	4.3	4	0	0	10.7	0
hsa-miR-377-5p	2.4	0	8.8	2.7	3.9	10.9	19.6	4.1	3	14	2	8	5.9	0	13.7	2.7	1.6	0	1.9	3.1	2.4	0	2.4	0	4	0	0	15.2	1.6	0	20.6	51.2	12.8	2	2.4	19	14.2	4.9
hsa-miR-378a-3p	873.5	941	629.3	541.8	885.1	763.4	1836	1288.4	1171.3	374.6	403.9	794.6	978.2	537.7	445.6	1281.9	840	1264.1	953.1	2314.7	1770.2	3436.1	1654.3	2225.9	1433	4690.8	1949.6	2466.2	1048.2	2483.9	1197.6	1621	2541.1	808.2	1612.4	1833.8	1675.7	2147.4
hsa-miR-378a-5p	9.7	12.4	1.1	4.9	0	9	2.8	5.2	4.5	0	6.1	4.3	0	3.2	5.4	1.1	0	1.5	0	3.9	7.1	11.2	0.6	0	6	13.8	0	3	0	0	1.9	0	12.8	1.5	6.5	0	2.4	6.5
hsa-miR-378c	29	45.4	8.8	7.2	11.9	17.9	51.9	21.7	36.2	8.4	5.6	11.6	13.5	4.8	8.5	18.9	11.5	20.5	18.5	31.7	42.5	56.1	32.7	33.3	52.7	262.9	53.2	33.5	12.7	65.4	30.8	68.3	98.2	9	21.7	36.1	42.7	43.8
hsa-miR-378d	7.3	0	5.5	3.6	2.4	6.6	14.7	15.5	7.5	0	2.2	2.9	5.7	0.8	3.5	7.4	6	17.5	1.9	11.7	14.2	11.2	14.3	16.6	9.3	69.2	24.2	6.1	11.1	10.9	12.8	8.5	42.7	2.5	5.3	15.2	13	17
hsa-miR-378e	0	0	0	0	0	0	0.7	0	0	0	0.1	0	0.2	0	0	0	0	0	0	0.8	0	0	1.8	0	0	0	0	0	0	0	0	0	0	1	0	0	2.4	1.6
hsa-miR-378f	0	4.1	0	0	0	0.4	0.7	1	0	0	0.1	0	0	0	0.4	0.3	0.5	0	0.9	0	4.7	0	1.8	4.2	0	0	0	0	0	0	0.8	0	0	0	0	1.9	1.2	0.8
hsa-miR-378g	2.4	0	0	0	0	0.4	0.7	1	1.5	0	0.1	0	0.8	0	0.2	0.5	0.5	1.5	0	1.2	0	0	0	4.2	1.3	0	0	0	0	0	0	0	0	0	0.6	1.9	2.4	0.8
hsa-miR-378h	0	0	0	0	0.3	0	0	0	0	0	0.1	0	0.4	0	0.2	0.2	0	0	0	0	2.4	0	1.2	0	0	0	1.6	3	0	0	0	0	4.3	0	0	0	0	0
hsa-miR-378i	0	0	1.7	0	3.3	0.8	2.8	1	1.5	2.8	0.3	2.9	2.5	0	0.4	4.2	10.4	10.2	8.3	17.6	7.1	0	3.6	4.2	2	0	1.6	0	7.9	10.9	2.3	0	4.3	3.5	2.4	1.9	0	0.8
hsa-miR-379-3p	9.7	8.3	39.1	2.2	6	2.3	2.8	5.2	3	0	1.5	2.9	14.1	0	5.6	7.4	7.1	2.9	7.4	3.5	4.7	11.2	8.9	0	12.7	13.8	0	0	17.5	0	8.6	8.5	8.5	17	6.5	0	1.2	3.2
hsa-miR-379-5p	319.4	474.6	618.3	509.5	626	319.2	256.6	1185	143.4	187.3	67.4	667.3	965.7	51.4	289.4	509.5	335.8	109.6	310	165.5	779.9	157.2	539.3	70.7	236.6	276.7	90.3	1046.1	487.6	817.1	857.2	998.2	1537.5	929.3	427.8	796.2	1081.9	150.9
hsa-miR-380-3p	0	0	0.6	2.7	0	1.9	0	0	0	0	0.3	0.7	0.2	0	3.9	0	0	0	0	0	0	0	0	0	0	0	0	0	0	0	0	0	0	0	0	0	0	0
hsa-miR-380-5p	2.4	8.3	8.8	6.7	5.7	8.2	6.3	3.1	0	0	1	7.2	7	1.6	3.3	7.4	2.7	0	3.7	0	2.4	0	1.8	0	0	0	0	12.2	17.5	21.8	4.1	0	4.3	11.5	12.3	1.9	0	2.4
hsa-miR-381-3p	346	387.9	779.2	459.1	442.7	519.7	197.7	587.3	99.6	223.6	85.6	646.3	432.9	44.2	450.4	266.3	248	64.3	213.8	134.2	427.8	202.1	283.4	79.1	66.7	69.2	47.6	450.1	371.6	403.1	512.7	418	286.1	851.2	225.6	361.1	273.7	96.5
hsa-miR-381-5p	0	0	0	1.3	0	0.8	0	0	0	0	0.1	0	0	0	0.4	0	0	0	0.9	0	0	0	0	0	0	0	0	0	0	0	0	0	0	0	0	0	0	0
hsa-miR-382-3p	60.5	41.3	127.8	100.7	38.8	58	22.4	7.2	19.6	61.5	15.1	66.6	21.3	20.9	86	15.3	26.3	4.4	26.8	18.8	11.8	44.9	19	4.2	4	0	4	36.5	55.6	0	42	34.1	4.3	83.6	7.1	13.3	7.1	5.7
hsa-miR-382-5p	307.3	821.3	946.2	507.2	985.4	385.8	2664.6	2092.8	436.2	282.3	116.8	698.4	1257.3	57.9	413.1	701.6	242	74.5	317.4	144	964.3	1021.8	797.7	241.3	489.9	899.4	147.6	1739.4	576.5	1503.4	1537.6	3003.1	2741.9	730.1	591.1	1695.1	2075	351.3
hsa-miR-383-5p	0	0	0	0	0	0	0	0	0	0	0.1	0	0	0	0.7	0	0	0	0	0	0	0	0.6	0	0	0	0	0	1.6	0	0	0	0	0	0	0	0	0
hsa-miR-384	0	0	0	0	0	0	0	0	0	0	0	0	0	0	0	0	0	0	0	0	0	0	0	0	0	0	0	0	0	0	0	0	0	0	0	0	0	0
hsa-miR-3907	0	0	0	0	0	0	1.4	0	0	0	0	0	0	0	0.2	0	0	0	0	0	0	0	0	0	0	0	0	0	0	0	0	0	0	0	0	0	1.2	0
hsa-miR-3909	2.4	0	3.9	1.8	3	5.5	1.4	3.1	13.6	2.8	2.9	5.1	4.7	14.5	6.5	3.7	0	10.2	9.3	14.5	11.8	0	9.5	16.6	8	0	5.6	12.2	1.6	0	1.1	0	4.3	6.5	1.8	3.8	0	0.8
hsa-miR-3910	0	0	0	0	0	0.4	0	0	0	0	0	0	0	0	0.2	0	0	0	0	0	0	0	0	0	0	0	0	0	0	0	0	0	0	0	0	0	0	0
hsa-miR-3911	0	0	0	0	1.5	0	0	0	0	0	0.4	0	0	0	0	0	0	0	0	0	0	0	0	0	0	0	0	0	0	0	0	0	0	0	0	0	0	0
hsa-miR-3913-3p	0	0	0	0	0	0	0	0	0	0	0	0	0	0	0	0	0	0	0	0	0	0	0	0	0	0	0	0	0	0	0.4	0	0	0	0	0	0	0
hsa-miR-3913-5p	16.9	12.4	16.5	12.1	17.9	5.1	14	9.3	16.6	0	7.1	5.1	18	3.2	3.5	8.3	4.9	2.9	5.6	19.6	14.2	11.2	28	16.6	4	55.3	0.8	18.2	0	0	8.3	0	17.1	14	11.2	11.4	7.1	15.4
hsa-miR-3915	0	0	0	0	0	0	0	0	0	0	0	0	0	0	0	0	0	0	0	0	0	0	0	0	0	0	0	0	0	0	0	0	0	0	0	0	0	0
hsa-miR-3916	0	0	0	0	0	0	0	0	0	0	0	0	0.2	0	0.2	0	0	2.9	0	0	0	0	3	0	0	0	0	0	3.2	0	0.8	0	0	0.5	2.9	0	0	0
hsa-miR-3917	0	0	0	0	0	0	0	0	0	0	0	0	0	0	0	0	0	0	0	0	0	0	0.6	0	0	0	0	0	0	0	0	0	0	0	0	0	0	0
hsa-miR-3918	0	0	0	0	0	0	0	0	0	0	0.1	0	0	0.8	0	0.8	0	0	0	0.4	0	0	0	4.2	0	0	0.8	0	0	0	0	0	0	0	0	0	0	0
hsa-miR-3920	7.3	4.1	4.4	7.6	1.8	1.6	0	9.3	0	0	2.9	2.2	1	0.8	1.3	0.3	6.6	0	2.8	0.8	4.7	0	3	0	0	0	0.8	0	1.6	0	0.8	0	0	5	1.8	0	0	0
hsa-miR-3921	0	0	0	0	0	0.4	0	0	0	0	0	0	0	0	0	0	0	0	0	0	0	0	0	0	0	0	0	0	0	0	0	0	0	0	0	0	0	0
hsa-miR-3922-3p	0	0	0	0	0	0	0	0	0	0	0.3	0	0	0	0	0	0	0	0	0	0	0	0	0	0	0	0	0	0	0	0	0	0	0	0	0	0	0
hsa-miR-3922-5p	0	0	0	0	0	0.8	0	0	0	0	0	0	0	0	0	0	0	0	0	0	0	0	0	0	0	0	0	0	0	0	0	0	0	1	0	0	0	0
hsa-miR-3923	0	0	0	0	0	0	0	0	0	0	0	0	0	0	0	0	0	0	0	0	0	0	0	0	0	0	0	0	0	0	0	0	0	0	0	0	0	0
hsa-miR-3924	0	0	0	0	0	0	0	0	0	0	0	0	0	0	0	0	0	0	0	0	0	0	0	0	0	0	0	0	0	0	0	0	0	0	0	0	0	0
hsa-miR-3925-3p	0	0	0	0	0	0	0	0	0	0	0	0	0	0	0	0	0	0	0	0	0	0	0	0	0	0	0	0	0	0	0	0	0	0	2.4	0	0	0
hsa-miR-3925-5p	0	0	0	0	0	0	0	0	0	0	0	0	0	0	0	0	0	0	0	0	0	0	0	0	0	0	0	0	0	0	0	0	0	0	0	0	0	0
hsa-miR-3927-3p	0	0	0	0	0	0	0	0	0	0	0	0	0	0	0	0	0	0	0	0	0	0	0	0	0	0	0	0	0	0	0	0	0	0	0	0	0	0
hsa-miR-3927-5p	0	0	0	0	0	0	0	0	0	0	0	0	0	0	0	0	0	0	0	0	0	0	0	0	0	0	0	0	0	0	0	0	0	0	0	0	0	0
hsa-miR-3928-3p	14.5	28.9	15.4	13.9	21.8	1.6	21	56.9	48.3	2.8	9.9	16.6	24.8	8	10.4	40.1	17	19	14.8	9	28.4	22.5	30.4	20.8	27.3	27.7	46	15.2	9.5	87.2	34.2	59.7	76.9	14	35.3	26.6	35.6	31.6
hsa-miR-3928-5p	0	0	0	0	0	0	0	0	0	0	0	0	0	0	0	0	0	0	0	0.4	0	0	0	0	0	0	0	0	0	0	0	0	0	0	0	0	1.2	0
hsa-miR-3934-3p	0	0	0	0	0	0	0	0	0	0	0	0	0	0	0	0	0	0	0	0	0	0	0	0	0	0	0	0	0	0	0	0	0	0	0	0	0	0
hsa-miR-3934-5p	2.4	0	1.7	0.9	0.6	3.9	2.1	2.1	10.6	0	0.8	2.2	2.3	0.8	1.3	0	0.5	1.5	0.9	3.1	0	0	4.2	0	10.7	0	3.2	6.1	6.4	0	2.6	0	0	1.5	5.3	0	1.2	7.3
hsa-miR-3936	0	0	0	0	0.9	0.8	1.4	0	0	0	0.1	0	0	0.8	0	0.2	0	0	0	0.8	0	0	0	0	0	0	0.8	0	1.6	0	0	0	0	0	1.2	0	0	0
hsa-miR-3937	0	0	0	0	0	0	0	0	0	0	0	0	0	0	0	0	0	0	0	0	0	0	0	0	0	0	0	0	0	0	0	0	0	0	0	0	0	0
hsa-miR-3938	0	0	1.7	0.4	0	0.4	0	0	0	0	0	0	0.4	0	0	0.2	0	0	0	0	0	0	0	0	0	0	0	0	0	10.9	0	0	0	0	0	0	0	0
hsa-miR-3939	4.8	0	0.6	1.3	0.3	0.8	2.1	0	0	0	0.3	0.7	0.2	0	0.7	0	1.1	0	0.9	0.8	7.1	0	1.2	0	0.7	0	0	0	1.6	0	1.1	0	0	0	0	0	0	0
hsa-miR-3940-3p	2.4	0	0	0.9	0	2.3	4.9	10.3	0	8.4	2.3	4.3	0.4	1.6	0.9	1.4	0.5	2.9	1.9	1.2	4.7	22.5	0.6	0	0	0	3.2	0	0	0	3.4	0	0	0	0	0	0	11.4
hsa-miR-3940-5p	0	0	0	0	0	0	0	0	0	2.8	0	0	1	0	0	0	0	0	0	0	0	0	1.2	0	0	0	0	0	0	0	0.4	0	0	0	0	0	0	0
hsa-miR-3941	0	0	0	1.3	0	0	0	0	0	0	0	0	0	0	0	0	0	0	0	0	0	0	0	0	0	0	0	0	0	0	0	0	0	0	0	0	0	0
hsa-miR-3942-3p	0	0	0.6	0	0	0.4	0	0	0	0	0.1	0	0	0	0.2	0	0	0	0	0	0	0	0	0	0	0	0	0	0	0	0	0	0	0	0	0	0	0
hsa-miR-3942-5p	4.8	0	0	0	0	0	1.4	0	0	0	0.6	0	0	0.8	0.2	0	1.6	0	0.9	0	0	0	0	0	0	0	3.2	0	0	0	2.3	0	0	0	1.2	0	0	0
hsa-miR-3944-3p	0	0	0	0	1.2	0.8	0	0	0	0	0	0	0	1.6	0	0	0	2.9	0	0	0	0	2.4	4.2	0	0	0	6.1	1.6	0	0	0	0	0	0	0	0	0
hsa-miR-3944-5p	2.4	0	0	0.4	0	0.8	0	0	0	0	0.1	0.7	0.8	0	0.4	0.2	0	0	0	0.8	7.1	0	0	0	0	0	0	0	1.6	0	1.1	0	0	0	0	0	0	0.8
hsa-miR-3976	0	0	0	0	0	0	0	0	0	0	0	0	0	0	0	0.2	0	0	0	0	0	0	0.6	0	0	0	0	0	0	0	0	0	0	0.5	0	0	0	0
hsa-miR-409-3p	1195.3	1836.5	2996.1	2698	2347.9	1724.7	4259.4	4224.9	671.7	1358.5	351.6	3245.9	1935.6	298.2	2466.8	1972.7	959	273.3	1055.8	534.4	2103.4	909.6	2051.4	337	622.5	1245.3	164.5	3506.2	2083.6	1263.7	3329.4	4572.9	4018.9	3145.7	1652.9	2856.2	2938.9	554.9
hsa-miR-409-5p	16.9	41.3	99.7	59.8	25.1	44.8	113.6	101.3	15.1	30.7	6.6	65.9	38.1	7.2	88.7	38	19.2	0	25.9	14.1	26	0	38.1	12.5	23.3	41.5	6.5	79.1	52.4	54.5	134.7	204.8	34.2	100.6	14.1	89.3	30.8	6.5
hsa-miR-410-3p	50.8	33	122.3	45.4	37	86.4	65.2	67.2	4.5	67.1	37.6	73.1	33.8	4.8	137.2	27.5	15.9	1.5	18.5	8.2	33.1	0	25	0	10.7	27.7	12.1	33.5	23.8	76.3	80.7	68.3	38.4	59.6	10.6	70.3	22.5	5.7
hsa-miR-410-5p	0	0	0	0.4	0	0	2.1	1	0	2.8	0.1	0.7	0	0	0	0	1.1	0	0	1.2	0	0	0.6	0	0	0	0	0	0	0	0	0	0	0	0	1.9	0	0
hsa-miR-411-3p	58.1	49.5	105.3	75.5	35.8	97.3	6.3	25.8	3	50.3	18.1	74.5	55.3	6.4	108.4	41.1	19.8	5.8	27.8	11.3	37.8	11.2	29.8	4.2	2.7	0	1.6	9.1	42.9	10.9	16.9	0	8.5	72.1	39.4	5.7	23.7	3.2
hsa-miR-411-5p	116.1	119.7	160.4	130.9	113.7	205.2	17.5	139.6	37.7	128.6	49.8	237.4	164.4	18.5	193.8	95.3	62	35.1	57.4	37.9	153.6	22.5	92.9	12.5	38.7	55.3	16.9	82.1	109.6	54.5	98.7	170.6	98.2	190.2	92.8	53.2	91.2	19.5
hsa-miR-412-3p	0	0	1.1	0	0	0	2.1	0	0	0	0.1	0.7	0	0	1.5	0	0	0	0	0	0	0	0	0	0	0	0	0	0	0	0.4	0	0	0	3.5	0	0	0
hsa-miR-412-5p	2.4	16.5	28.7	1.8	1.8	1.9	11.9	40.3	0	2.8	0.6	20.3	1.4	0	10.4	20.3	9.3	0	0.9	0.8	0	0	16.1	12.5	0.7	0	4	18.2	3.2	0	39.4	68.3	0	1.5	27.6	0	17.8	0
hsa-miR-421	53.2	45.4	67.8	66.1	51.6	98.9	64.5	38.3	60.4	128.6	201.8	73.1	33.4	52.2	118.8	62.2	35.7	51.1	73.1	58.3	14.2	123.5	38.1	20.8	83.3	27.7	30.7	27.4	109.6	65.4	80.7	110.9	21.4	58.6	47.6	51.3	33.2	41.4
hsa-miR-422a	0	0	1.1	0	0	0	0	0	0	0	0	0	0	0	0	0	0	0	0	0.4	2.4	0	0	0	0	0	0	0	0	0	0	0	0	0	0	0	0	0
hsa-miR-423-3p	6806.6	9071.3	8101	13745.4	8174.9	7093.3	14129.7	19300.6	10412.1	10272.7	10617.3	13205.1	10331.2	14763.9	11498.5	11205.1	7591	6321.9	7788.8	5341	8186.8	17180.4	8497.1	4951.1	4483.1	11318.8	12443.6	11029.4	6579.6	16363.3	15725.1	13283.6	20957	6923.9	9450.5	15613.2	20964.7	14483.3
hsa-miR-423-5p	4919.2	9170.3	9761.3	17308.1	8653.5	8796.1	39194.5	51328.7	29435.6	12126	7577.6	10518.6	12105.1	18064.9	8951.9	10333.7	9323.7	16303	6414.6	21654.3	9032.9	35169.3	21380.9	26536	20972.3	119830	8621.1	53593	5109	18923.4	3365.4	4905.6	27726.3	8633.4	4601	33953.5	56287.3	43823.7
hsa-miR-424-3p	169.4	169.2	109.7	113.3	80.9	382.3	115.7	80.7	81.5	128.6	120.2	145.5	94.2	109.3	116	79.8	130	175.4	141.6	208.1	153.6	146	117.9	183.1	88.6	290.6	204.9	170.3	96.9	163.4	136.2	76.8	175.1	75.6	152.8	129.2	137.5	103.8
hsa-miR-424-5p	43.6	20.6	23.1	22.9	3.6	71.2	27.3	11.4	6	16.8	33.6	21.7	6.1	19.3	30.8	6.4	20.3	17.5	24.1	38.3	14.2	22.5	10.1	16.6	64	0	39.5	12.2	12.7	0	23.6	25.6	17.1	13	20	13.3	21.3	24.3
hsa-miR-425-3p	142.8	227	190.1	130.9	145.4	128.9	276.9	305	268.7	251.6	262	181.7	257	139.9	232.1	210.6	121.8	84.8	131.4	103.7	203.3	292	171.4	91.5	266.6	124.5	236.3	185.5	88.9	501.1	351.7	366.9	230.6	85.1	212.7	306	278.5	197.9
hsa-miR-425-5p	549.3	610.8	585.2	438.4	316.7	732.7	1081.7	959.6	726	936.4	1092.9	707.1	527.5	377.8	1144.4	398.6	586.5	578.7	593.2	532.4	557.8	1224	288.1	328.7	915.1	1010.1	777.6	884.9	582.8	1340	1036.6	861.7	504	492.4	340.2	714.5	703.9	868
hsa-miR-4259	0	0	0	0	0	0	0	0	0	0	0	0	0	0	0	0	0	1.5	0	0	0	0	0	0	0	0	0	0	0	0	0	0	0	0	0	0	0	0
hsa-miR-4283	0	0	0	0	0	0	0	0	0	0	0	0	0	0	0	0	0	0	0	0	0	0	0	0	0	0	0.8	0	0	0	0	0	0	0	0	0	0	0
hsa-miR-4286	0	0	0	0	0	0.4	0	0	0	0	0.3	0.7	0.2	0	0.2	0	0	0	0	0	0	0	0	0	0	0	0	0	0	0	0	0	0	0	0	0	1.2	0
hsa-miR-4289	0	0	0	0	0	0	0	0	0	2.8	0	1.4	0.2	0	0.2	0	0	0	0	0	0	0	0	0	0	0	0	0	0	0	0	0	0	0	0.6	0	0	0
hsa-miR-429	7.3	4.1	2.8	4.9	1.2	4.7	2.8	6.2	4.5	5.6	7.1	3.6	1.6	8.8	8.5	6.4	1.6	0	1.9	9.8	0	0	6.5	0	2	0	1.6	0	0	0	4.5	8.5	0	0.5	0	0	2.4	1.6
hsa-miR-4298	0	0	0	0	0	0	0	0	0	0	0	0	0	0	0	0	0	0	0	0	0	0	0	0	0	0	0	0	0	0	0	0	0	0	0	0	0	0
hsa-miR-4306	0	0	0	0	0	0	0	0	0	0	0	0	0	0	0	0	0	0	0	0	0	0	0	0	0	0	0	0	0	0	0	0	0	0	0	0	0	0
hsa-miR-431-3p	2.4	8.3	22	20.2	9.6	7	4.9	42.4	0	5.6	3	11.6	10.7	1.6	19.7	15	4.4	0	1.9	0	4.7	22.5	12.5	0	6.7	13.8	0	6.1	9.5	0	38.3	25.6	25.6	10.5	1.8	15.2	11.9	4.1
hsa-miR-431-5p	2.4	12.4	17.1	16.2	3.3	16.7	6.3	36.2	4.5	14	4.9	26.8	8.2	0.8	21.7	10.2	7.7	0	1.9	0.8	18.9	11.2	8.3	0	9.3	55.3	4.8	21.3	3.2	10.9	30.4	8.5	42.7	10.5	10	11.4	34.4	2.4
hsa-miR-4318	0	0	0	0	0	0	0	0	0	0	0	0	0	0	0	0	0	0	0	0	0	0	0	0	0	0	0	0	0	0	0	0	0	0	0	0	0	0
hsa-miR-432-3p	0	0	0.6	0	0	0	0	0	0	0	0	0	0	0	1.3	0	0.5	0	0	0	0	0	5.4	0	0	0	0	0	0	0	0	0	0	0.5	0	0	0	0
hsa-miR-432-5p	244.4	276.5	592.9	712.7	681.2	386.6	69.4	533.5	181.1	240.4	75	534.1	721.2	80.4	403.8	602.7	235.4	93.5	221.2	136.1	855.6	269.5	823.9	174.7	326.6	332.1	47.6	395.3	373.2	599.2	411.3	435.1	1392.3	655.1	448.3	792.4	1170.8	44.6
hsa-miR-4324	0	0	0	0	0	0	0	0	0	0	0	0	0	0	0	0	0	0	0	0	0	0	0	0	0	0	0	0	0	0	0	0	0	0	0	0	0	0
hsa-miR-4326	14.5	16.5	26.5	45.4	9.3	28.4	13.3	21.7	0	33.5	15.5	19.5	8	17.7	25.8	6.9	24.7	16.1	25.9	0	7.1	0	4.8	0	4.7	0	0	15.2	19.1	0	22.1	8.5	0	11.5	0	0	14.2	25.1
hsa-miR-4327	0	0	0	0	0	0	0	0	0	0	0	0	0	0	0	0	0	0	0	0	0	0	0	0	0	0	0	0	0	0	0	0	0	0	0	0	0	0
hsa-miR-433-3p	142.8	202.2	392.9	411.4	196.7	214.1	58.2	770.3	45.3	215.2	59.4	553.6	345.8	51.4	349.2	343.9	114.1	21.9	109.2	44.2	364	89.8	308.4	37.4	111.3	193.7	45.2	468.3	217.6	653.7	798.3	435.1	824.3	345.8	248.6	509.3	554.6	90
hsa-miR-433-5p	0	0	1.1	0.4	0	1.2	4.2	0	0	0	0.4	0	1.2	0	0.9	1.6	0	0	0	0	0	0	0.6	0	0	0	0	0	0	0	0	0	0	0	0	0	0	0
hsa-miR-4417	0	0	0	0	0	0	0	0	0	0	0	0	0	0	0	0	0	0	0	0	0	0	0	0	0	0	0	0	0	0	0	0	0	0	0	0	0	0
hsa-miR-4421	2.4	4.1	1.1	0.9	0	0.4	2.8	0	0	0	0	1.4	0.6	0	0.9	1.8	0	1.5	0	0.8	0	0	0	0	0	0	0	0	0	0	0	0	0	0	1.8	0	3.6	0
hsa-miR-4422	0	0	0.6	0	0	0	0	0	0	0	0.6	0	0	0	0	0	0	0	0	0	0	0	0	0	0	0	0	0	0	0	0.4	0	0	0	0	0	0	0
hsa-miR-4423-3p	0	0	0	0	0	0	0	0	0	0	0	0	0	0	0	0	0	0	0	0	0	0	0	0	0	0	0	0	0	0	0	0	0	0	0	0	0	0
hsa-miR-4423-5p	0	0	0	0	0	0.4	0	0	0	0	0	0	0	0	0	0	0	0	0	0	0	0	0	0	0	0	0	0	0	0	0	0	0	0	0	0	0	0
hsa-miR-4425	0	0	0	0	0	0	0	0	0	0	0	0	0	0	0	0	0	0	0	0	0	0	0	0	0	0	0	0	0	0	0	0	0	0	0	0	0	0
hsa-miR-4429	2.4	4.1	0.6	0	1.2	0	1.4	3.1	0	2.8	1.1	1.4	1.8	1.6	1.5	1.9	0.5	0	0.9	2.7	2.4	0	3.6	0	1.3	0	0.8	0	0	0	0.4	0	0	1	0	0	4.7	3.2
hsa-miR-4430	0	0	0	0	0	0	0	0	0	0	0	0	0	0	0	0	0	0	0	0	0	0	0	0	1.3	0	0	0	0	0	0	0	0	0	0	0	0	0
hsa-miR-4431	0	0	0	0	0	0	0	0	0	0	0	0	0	0	0	0	0	0	0	0	0	0	0	0	0	0	0	0	0	0	0	0	0	0	0	0	0	0
hsa-miR-4433-3p	0	0	2.2	14.8	0	1.6	4.9	10.3	0	5.6	1.8	3.6	3.3	5.6	1.5	2.6	1.1	1.5	0	2	4.7	0	1.2	0	0.7	0	0	3	0	0	0	0	0	0	5.3	1.9	8.3	3.2
hsa-miR-4433-5p	0	0	0	1.3	0	0	0	1	0	2.8	1.3	0	0	0.8	1.1	0.5	1.1	0	0	0	0	0	0	0	0	0	0.8	0	0	0	0	0	0	0.5	0	0	2.4	0
hsa-miR-4435	0	4.1	3.3	5.8	6.3	5.1	12.6	5.2	1.5	2.8	2.4	2.2	9	4.8	3	4.8	4.4	2.9	7.4	2.3	0	22.5	10.1	0	0	0	3.2	6.1	1.6	0	3.4	0	0	6	4.7	7.6	4.7	5.7
hsa-miR-4436a	0	0	0	0	0	0	1.4	0	0	0	0	0	0	0	0	0	0	0	0.9	0	0	0	0	0	0	0	0	0	0	0	0	0	0	0	0	0	0	0
hsa-miR-4436b-3p	0	0	0	0	0	0	4.9	3.1	0	0	0	0	0	0.8	0.2	0	0	0	0	0	0	11.2	0	0	0	0	0	0	0	0	0	0	0	0	0	0	0	0
hsa-miR-4436b-5p	0	0	0	0	0	0	0	0	0	0	0.1	0	0	0	0	0	0	0	0	0	0	0	0	0	0	0	0	0	0	0	0	0	0	0	0.6	0	0	0
hsa-miR-4437	0	0	0	0	0	0	0	0	0	0	0	0.7	0	0	0	1.4	0	0	0	0.4	0	0	1.8	0	0	0	0	0	0	0	0	0	0	0	0	0	0	0
hsa-miR-4440	0	0	0	0	0	0	0	1	0	0	0.1	0	0.2	0	0	0	0	0	0	0	0	0	0	0	0	0	0.8	3	0	0	0	0	0	0	0	0	0	0.8
hsa-miR-4443	0	0	0	1.3	1.2	0.4	1.4	0	0	0	0.8	1.4	1	1.6	0.2	1.1	0	0	0	0	2.4	0	1.8	4.2	0	0	0	3	0	0	0	0	0	0	0.6	1.9	1.2	0
hsa-miR-4444	0	0	0	0	0	0	0	0	0	0	0	0	0	0	0	0	0	0	0	0	0	0	0	0	0	0	0	0	0	0	0	0	0	0	0	0	0	0
hsa-miR-4446-3p	53.2	111.4	127.3	161.9	145.7	42	148.6	205.8	363.8	131.4	69.7	191.8	292.2	131.8	88.2	168.3	74.6	81.8	64.8	63.8	174.9	292	144.1	83.2	108	13.8	132.3	118.6	42.9	272.4	137.4	162.1	337.4	75.6	167.5	351.6	423.1	142.8
hsa-miR-4446-5p	0	0	0	0	0	0	0	0	0	0	0.5	0	0	0.8	0	0	0	0	0	0	0	0	0	0	0	0	0	0	0	0	0	0	0	0	0	0	0	0
hsa-miR-4448	0	0	0	0	0	0	0	0	0	0	0	0	0	0	0	0	0	0	0.9	0	0	0	0	0	0	0	0	0	0	0	0	0	0	0	0	1.9	0	0
hsa-miR-4449	2.4	0	1.7	0.9	5.7	0.8	1.4	5.2	7.5	0	0.6	0.7	2.5	3.2	0.2	2.4	0	0	1.9	0.8	4.7	0	0.6	8.3	2.7	0	1.6	6.1	3.2	0	6	0	12.8	2	1.2	15.2	3.6	1.6
hsa-miR-4450	0	0	0	0	0	0	0	0	0	0	0	0	0	0	0	0	0	0	0	0	0	0	0	0	0	0	0	0	0	0	0	0	0	0	0	0	0	0
hsa-miR-4451	0	0	0	0	0	0	0	0	0	0	0	0	0	0	0	0	0	0	0	0	0	0	0	0	0	0	0	0	0	0	0	0	0	0	0	0	0	0
hsa-miR-4453	0	0	0	0	0	0	0	0	0	0	0	0	0	0	0	0	0	0	0	0	0	0	0	0	0	0	0	0	0	0	0	0	0	0	0	0	0	0
hsa-miR-4454	0	0	0	0	0	0	0	0	0	0	0	0	0	0	0	0	0.5	0	0	0	0	0	0	0	0	0	0	0	0	0	0	0	0	0	0	0	0	0
hsa-miR-4459	0	0	0	0	0	0	0	0	0	0	0	0	0	0	0	0	0	0	0	0	0	0	0	0	0	0	0	0	0	0	0	0	0	0	0	0	0	0
hsa-miR-4461	2.4	4.1	1.1	0.4	3.3	0	0	0	0	0	0.1	0	1.6	0	0	0.5	0.5	1.5	0	0	2.4	0	0.6	0	0	0	0	0	0	0	0.8	0	0	0.5	7.1	0	0	0.8
hsa-miR-4463	0	0	0	0	0	0	0	0	0	0	0	0	0	0	0	0	1.1	0	0	0	0	0	0	0	0	0	0	0	0	0	0	0	0	0	0	0	0	0
hsa-miR-4464	0	0	0	0	0	0	0	0	0	0	0	0	0	0	0	0	0	0	0	0	0	0	0	0	1.3	0	0	0	0	0	0	0	0	0	0	0	0	0
hsa-miR-4466	0	0	0.6	1.3	0.3	1.6	3.5	2.1	1.5	0	0	0.7	2	0	0.4	0.3	0	2.9	0	0.4	0	0	3	0	0	41.5	2.4	6.1	0	10.9	0	0	0	0	0	0	4.7	2.4
hsa-miR-4467	0	0	0.6	1.8	0.3	0	4.2	0	0	0	0	2.2	0	0	0.7	0.3	2.2	0	0	1.2	0	0	0	4.2	0	0	0	0	0	0	0	0	0	0	0	0	0	0
hsa-miR-4469	0	0	0	0.4	0	0	0	0	0	0	0.1	0	0	0	0	0.2	0	0	0	0	0	0	0	0	0	0	0	0	0	0	0	0	0	0	0	0	0	3.2
hsa-miR-4470	4.8	16.5	5	1.8	5.4	0.8	0.7	0	0	2.8	2.4	2.2	2.1	0	1.1	1.8	3.3	0	0.9	0.4	7.1	0	6	0	0	0	2.4	6.1	0	0	4.5	0	0	2.5	4.1	0	4.7	3.2
hsa-miR-4471	0	0	0	0	0	0.4	0	0	0	0	0	0	0	0	0	0	0	0	0	0	0	0	0	0	0	0	0	0	0	0	0	0	0	0	0	0	0	0
hsa-miR-4473	0	0	2.2	5.8	1.8	0.8	0	0	0	2.8	2.4	0.7	2.3	4.8	2	1.9	2.2	0	0.9	0.4	0	0	1.2	0	0	0	0	3	0	21.8	3.4	0	0	0	2.4	0	0	0
hsa-miR-4474-3p	2.4	0	0.6	0.9	1.5	0	0	0	0	0	0.1	0.7	2	0.8	0.4	0.5	0.5	0	0	0.8	0	0	2.4	0	0	0	0	0	0	0	0	0	0	2.5	0.6	0	0	0.8
hsa-miR-4474-5p	0	0	0	0	0	0	0	0	0	0	0	0	0	0	0	0	0	0	0	0	0	0	0	0	0	0	0	0	0	0	0	0	0	0	0	0	0	0
hsa-miR-4476	0	0	0	0	0	0	0	0	0	0	0	0	0	0	0	0	0	0	0	0	0	0	0	0	0	0	0	0	0	0	0	0	0	0	0	0	0	0
hsa-miR-4477a	0	0	0	0	0.3	0	0	0	0	0	0.1	0	0.2	0	0	0	0	0	0	0	0	0	0	0	0	0	0	0	0	0	0	0	0	0	0	0	0	0
hsa-miR-4477b	0	0	0	0	0	0	0	0	0	0	0	0	0	0	0.2	0	0	0	1.9	0	0	0	0	0	0.7	0	0.8	0	0	0	0.4	0	0	0	0	1.9	1.2	0
hsa-miR-4478	0	0	0	0	0	0	0	0	0	0	0	0	0	0	0	0	0	0	0	0	0	0	0	0	0	0	0	0	0	0	0	0	0	0	0	0	0	0
hsa-miR-4479	0	0	2.2	0	4.2	0	4.2	3.1	0	0	0	0.7	0	0	0	0.2	0.5	0	0	0.4	2.4	0	1.2	0	1.3	0	1.6	12.2	1.6	0	1.1	8.5	8.5	1	0	5.7	1.2	6.5
hsa-miR-448	0	0	0	0	0	0	0	0	0	0	0	0	0	0	0	0	0	0	0	0	0	0	0	0	0	0	0	0	0	0	0	0	0	0	0	0	0	0
hsa-miR-4482-3p	0	0	0	0	0	0.8	3.5	0	0	0	0.4	0	0	0.8	0.4	0	0	0	3.7	0	0	0	0	0	0	0	0	0	1.6	0	0.4	0	0	0	0	0	0	0
hsa-miR-4482-5p	0	0	0	0.4	0	0	0.7	0	0	0	0	0	0	0	0.2	0	0	0	3.7	0	0	0	0	0	0	0	0	0	0	0	0	0	0	0	0	0	0	3.2
hsa-miR-4484	0	0	0	0	0	0	0	0	0	0	0	0	0	0	0	0	0	0	0	0	0	0	0	0	0	0	0	0	0	0	0	0	0	0	0	0	0	0
hsa-miR-4485	7.3	28.9	6.1	10.3	22.7	3.9	8.4	5.2	27.2	28	6	8.7	17.8	8.8	21	7	1.6	8.8	6.5	2.3	9.5	22.5	19.6	8.3	8.7	0	3.2	0	3.2	10.9	10.1	0	4.3	4.5	68.2	13.3	16.6	8.1
hsa-miR-4488	0	12.4	2.2	4	3.3	3.1	3.5	5.2	16.6	2.8	0	0	3.3	2.4	1.3	1.1	4.4	8.8	0.9	2	7.1	11.2	20.8	12.5	4.7	27.7	0.8	3	1.6	21.8	0	0	4.3	1.5	18.2	1.9	14.2	2.4
hsa-miR-4489	0	0	0	0.4	0	0.4	0	0	0	0	0.1	0.7	0	0	0	1	0	0	0.9	1.6	0	0	0	0	0	0	0	0	0	0	0	0	0	0	0	5.7	3.6	0
hsa-miR-4491	0	0	0	0	0	0	0	0	0	0	0	0	0	0	0	0	0	0	0	0	0	0	0	0	0	0	0	0	0	0	0	0	0	0	0	0	0	0
hsa-miR-4492	0	0	0	0	0	0	0	0	6	0	0	0	0	0	0	0.2	0	0	0	0	0	0	0	0	0	0	0	0	0	0	0	0	0	0	0	0	0	0
hsa-miR-4494	0	0	0	0	0	0	0	0	0	0	0	0	0	0	0	0	0	0	0	0	0	0	0	0	0	0	0	0	0	0	0	0	0	0	0	0	0	0
hsa-miR-4497	0	0	0	0	0	0	0	0	0	0	0	0	0	0	0.4	0	0	0	0	0	9.5	0	7.7	0	0	13.8	0	0	0	0	0	0	4.3	0.5	8.8	0	0	0
hsa-miR-4498	0	0	0.6	0.9	0	1.2	0.7	3.1	0	2.8	0.8	2.2	0.2	0	0	1.3	0	0	1.9	0	0	0	1.8	0	1.3	13.8	0	0	1.6	0	1.5	0	8.5	0	0	1.9	0	0
hsa-miR-449a	0	0	0.6	0	0.9	0.8	0	0	13.6	0	0.3	0	0	1.6	0	0	0	0	0	0	0	0	0	0	0	0	0	0	0	0	2.6	0	0	0	2.4	0	0	0
hsa-miR-449b-3p	0	0	0	0	0	0	0	0	0	0	0	0	0	0	0	0	0	0	0	0	0	0	0	0	0	0	0	0	0	0	0	0	0	0	0	0	0	0
hsa-miR-449b-5p	0	0	0	0	0	0	0	0	0	0	0	0	0	0	0	0	0	0	0	0	0	0	0	0	0	0	0	0	0	0	0	0	0	0	0	0	0	0
hsa-miR-449c-3p	0	0	0	0	0	0	0	0	0	0	0	0	0	0	0	0	0	0	0	0	0	0	0	0	0	0	0	0	0	0	0	0	0	0	0	0	0	0
hsa-miR-449c-5p	0	0	0	0.9	0.6	0	0	0	0	0	1	0	0	3.2	0	5.8	0.5	1.5	0	0	0	0	0	0	0	0	0	0	0	0	0.4	8.5	0	1	0	0	0	0
hsa-miR-4500	0	0	0	0	0	0	0	0	0	0	0	0	0	0	0	0	0	0	0	0	0	0	0	0	0	0	0	0	0	0	0	0	0	0	0	0	0	0
hsa-miR-4503	0	0	0.6	0	0.6	0	0	0	0	0	0	0	0	0	0	0	1.6	0	0	0.8	0	0	0	0	0	0	0	0	0	0	0	0	0	0	0	0	0	0
hsa-miR-4504	0	0	2.2	1.3	0.6	0.8	1.4	0	1.5	0	0.3	2.9	1.6	1.6	0.7	1.3	1.6	0	2.8	4.3	0	0	6	0	0.7	0	0.8	0	3.2	0	2.3	0	0	3	0	0	0	0.8
hsa-miR-4505	0	0	0	0	0	0	0	0	0	0	0	0	0	0	0	0	0	0	0	0	0	0	0	0	0	0	0	0	0	0	0	0	4.3	0.5	0	0	0	0
hsa-miR-4506	0	0	0	0	0	0	0	0	0	0	0	0	0	0	0	0	0	0	0	0	0	0	0	0	0	0	0	0	0	0	0	0	0	0	0	0	0	0
hsa-miR-4508	0	16.5	0	0.4	0.3	1.2	6.3	5.2	6	0	0.1	0.7	1	0.8	0	1.4	0.5	0	0.9	0	9.5	0	12.5	0	7.3	83	7.3	12.2	0	0	1.5	0	25.6	0	2.9	1.9	7.1	0.8
hsa-miR-4510	2.4	0	0.6	1.3	3	1.2	0.7	1	1.5	0	1.1	0.7	5.1	0.8	1.5	0.8	2.2	8.8	5.6	4.7	11.8	0	3	8.3	0.7	0	0.8	6.1	1.6	0	0	0	0	3.5	1.2	0	2.4	0
hsa-miR-4511	2.4	0	1.7	3.1	1.2	4.7	4.2	6.2	0	0	2.4	0	1.4	0.8	2.2	0.2	3.8	5.8	0	3.9	4.7	0	2.4	4.2	1.3	0	4.8	6.1	0	21.8	4.1	8.5	0	1.5	0.6	0	1.2	1.6
hsa-miR-4515	0	0	0	0	0	0	0	0	0	0	0	0	0	0	0	0	0	0	0	0	0	0	0	0	0	0	0	0	0	0	0	0	0	0	0	0	0	0
hsa-miR-4516	0	0	0	0	0	0	0	0	0	0	0	0	0.2	0.8	0	0.2	0	0	0	0	0	0	0	0	0	0	0	0	0	0	0	0	4.3	0	0	0	0	0
hsa-miR-451a	23768.6	7168.7	12201.4	10417	4365.8	41033.8	35081.6	10069.1	6848.3	20629.3	22811.3	15940.7	3838.3	9670.6	11850.3	9250.9	7871.9	34866.6	8698.4	32524.1	24267.4	36539.2	13604.1	27896.5	59232.3	69642.6	19089.3	34252.8	16075	67631.9	9791.1	8753.4	6205.5	7561	9777.2	5638.3	23256.5	62348.7
hsa-miR-451b	0	0	0	0	0	1.6	0	0	0	0	0	0	0	0	0.7	0	0	0	0	0	0	0	0	0	0	0	0	0	0	0	0	0	0	0	0	0	0	0
hsa-miR-452-5p	133.1	66	79.4	34.2	62.1	37.4	67.3	207.8	96.6	47.5	79.1	76	133.3	41	74.8	51.6	152	30.7	88.8	95.5	101.6	89.8	48.2	12.5	85.3	0	154.1	121.6	187.4	21.8	131	128	51.3	201.2	100.5	180.5	53.3	179.3
hsa-miR-4520a-3p	0	0	0	0	0	0	0	0	0	0	0	0	0	0	0	0	0	0	0.9	0	0	0	0	0	0	0	0	0	0	0	0	0	0	0	0	0	0	0
hsa-miR-4520a-5p	0	0	0	0	0	0	0	0	0	2.8	0	0	0	0	0	0	0	0	0	0	0	0	0	0	0	0	0	0	0	0	0	0	0	0	0	0	0	0
hsa-miR-4520b-3p	0	4.1	0	0	0	0	0	0	0	0	0	0	0	0	0	0	0	0	0	0	0	0	0	0	0	0	0	0	0	0	0	0	0	0	0	0	0	0
hsa-miR-4520b-5p	0	0	0	0	0	0	0	0	0	0	0	0	0	0	0	0	0	0	0	0	0	0	0	0	0	0	0	0	0	0	0	0	0	0	0	0	0	0
hsa-miR-4521	0	4.1	3.3	1.3	4.5	4.7	9.1	12.4	0	2.8	3.5	3.6	3.5	2.4	7.2	7.5	2.7	4.4	5.6	2.7	0	33.7	7.7	4.2	17.3	0	17.7	3	4.8	0	9.8	17.1	0	6	6.5	13.3	8.3	0.8
hsa-miR-4522	0	0	1.1	0	0	0	0	0	0	0	0	0	0	0.8	0	0	0	0	0	0	0	0	0	0	0	0	0	0	0	0	0	0	0	0	0	0	0	0
hsa-miR-4523	0	0	0	0	0	0	0	1	0	0	0.3	0.7	0.4	0.8	0.9	0.2	0	0	0.9	0	0	22.5	0	0	0	0	0	0	1.6	0	0.8	8.5	0	0	0	0	5.9	0
hsa-miR-4524a-3p	0	0	0	0	0	1.6	0	0	0	0	0	0	0	0	0	0	0	0	1.9	0	0	0	0	0	0	0	0	0	0	0	0	0	0	0	0	0	0	0
hsa-miR-4524a-5p	0	0	0	0	0	0	0	0	0	0	0.1	0	0	0	0	0	0	0	0	0	0	0	0	0	0	0	0	0	0	0	0	0	0	0	0	0	0	0
hsa-miR-4525	0	0	0	0.4	0	0	0	0	0	0	0	0	0	2.4	0	0	0	0	0	0	0	0	0	0	3.3	0	0.8	0	0	0	0	0	0	0	0	0	0	0
hsa-miR-4526	0	20.6	0.6	0	0	0	0	0	0	0	0	0	0	0	0	0.3	0	0	0	0	0	0	7.7	0	0	0	0	0	0	0	0	0	4.3	0	0.6	0	0	0
hsa-miR-4529-3p	0	0	0	0	0	0	0	0	0	0	0	0	0	0	0	0	0	0	0	0.4	0	0	4.2	0	0	0	0	0	0	0	0	0	0	0	0	0	0	0
hsa-miR-4532	0	0	0	0	0	0	0	0	0	0	0	0	0	0	0	0	0	0	0	0	0	0	0	0	0	0	0	0	0	0	0	0	0	0	0	1.9	0	0
hsa-miR-4533	2.4	0	4.4	1.3	1.5	0.8	4.2	8.3	0	5.6	1.1	2.2	7.4	1.6	1.3	8.3	2.7	5.8	0	1.6	2.4	11.2	4.8	4.2	10.7	55.3	9.7	6.1	1.6	0	3.8	0	0	3	8.2	28.5	11.9	12.2
hsa-miR-4535	19.4	0	0	0	0	0	0	0	3	0	0	0	0	0	0	0	0	0	0	0	0	0	0	0	0	0	0	0	0	0	0	0	0	0	0	0	0	0
hsa-miR-4536-3p	0	0	0	0	0	0	0	0	0	0	0.3	0	0	0	0	0	0	0	0	0	0	0	0	0	0	0	0	0	0	0	0	0	0	0	0	0	0	0
hsa-miR-4536-5p	0	4.1	0.6	0.9	2.1	0	0	0	0	0	0.4	0	0.6	0	0	0.2	0	0	0	0	0	0	0	4.2	0	0	0	0	4.8	0	0	0	0	0	0	0	0	0.8
hsa-miR-454-3p	19.4	24.8	29.2	29.7	18.2	45.2	12.6	1	0	64.3	75.5	42.7	21.9	24.1	77.6	13.6	25.2	32.1	39.8	25	4.7	0	23.8	12.5	46	0	15.3	9.1	27	32.7	25.9	25.6	12.8	32	18.8	5.7	4.7	5.7
hsa-miR-454-5p	53.2	37.1	47.9	52.6	39.7	39.3	9.1	14.5	12.1	30.7	48.3	31.8	40.3	55.5	55.1	24.5	29.1	27.8	24.1	26.2	18.9	0	19	4.2	8.7	0	6.5	3	20.6	0	16.5	34.1	0	30.5	27	3.8	1.2	4.1
hsa-miR-455-3p	0	8.3	0	0	0	1.2	0	3.1	0	0	1.5	0	0.8	0	1.1	0	0	0	0	0	0	0	4.2	0	4	0	2.4	0	3.2	0	0	0	38.4	1.5	4.7	0	0	0
hsa-miR-455-5p	2.4	0	1.1	1.8	0	34.3	3.5	12.4	27.2	2.8	8.5	6.5	1.2	4.8	6.1	1.9	2.2	5.8	1.9	0.8	4.7	0	0	0	5.3	27.7	2.4	18.2	9.5	0	1.9	0	115.3	3	6.5	3.8	0	4.1
hsa-miR-4632-3p	0	0	0	0	0	0	0	0	0	0	0	0	0	0	0	0	0	0	0	0	0	0	0	0	0	0	0	0	0	0	0	0	0	0	0	0	0	0
hsa-miR-4632-5p	0	0	0	0	0	0	3.5	0	0	0	0	0	0	0	0	0.3	0	0	0	0	0	0	0	0	0	0	0	0	1.6	0	0	0	0	0	0	3.8	0	0
hsa-miR-4635	0	0	0	0	0	0	0	0	0	0	0.1	0	0	0	0	0	0	1.5	0	0	0	0	0	0	0	0	0	0	0	0	0	0	0	0	0	0	0	0
hsa-miR-4636	0	0	0	0	0	0	0	0	0	0	0	0	0	0.8	1.1	0	1.6	0	0	0	0	0	0	0	0	0	0	0	0	0	0	0	0	0	0	0	0	0
hsa-miR-4637	2.4	0	0.6	0.4	0	0.4	0	0	0	0	0.5	0	0.8	0	0	0	0	4.4	0	3.1	2.4	0	0	0	0	0	4.8	3	0	0	0.4	0	0	1.5	4.7	0	0	0
hsa-miR-4638-3p	0	0	0	0	0	0	0	0	0	0	0	0	0	0	0	0	0	0	0	0	0	0	0	0	0	0	0	0	0	0	0	0	0	0	0	0	3.6	0
hsa-miR-4638-5p	0	4.1	1.7	1.3	0	1.6	0	0	0	0	0.6	1.4	3.5	0	1.3	2.1	1.1	1.5	0	0.8	0	0	1.2	0	0	0	0	0	0	10.9	1.5	0	0	0	0	7.6	7.1	0
hsa-miR-4639-3p	0	0	0	0	0	0.4	0	0	0	0	0	0	0	0	0	0	0	0	0	0	0	0	0	0	0	0	0	0	0	0	0	0	0	0	0	0	0	0
hsa-miR-4639-5p	0	0	0	0.4	0	0	2.1	0	0	0	0.8	2.2	0.6	0.8	0	0	0	2.9	0	0.8	0	0	1.2	0	0	0	0.8	0	1.6	0	0.4	0	0	0	0	0	0	0.8
hsa-miR-4640-3p	0	0	0	0	0	0	0	0	0	0	0	0	0	0	0	0	0	0	0	0	0	0	0	0	0	0	0	0	0	0	0	0	0	0	0	0	0	0
hsa-miR-4642	0	0	1.1	2.2	0	0	0	0	0	0	0.1	0	0	0	0	0	0	0	0	0	0	0	0	0	0	0	0	0	0	0	0	0	0	0	0	0	1.2	0.8
hsa-miR-4644	0	0	0	0	0	0	0	2.1	0	0	0.3	0	0	0	0	0	0	0	0	0.8	0	0	0	0	0	0	3.2	0	0	0	0	0	0	0	0	0	0	0
hsa-miR-4645-3p	4.8	12.4	12.1	8.5	0.9	4.3	2.1	5.2	0	2.8	6.5	9.4	11.1	16.9	8.7	10.1	5.5	17.5	10.2	5.9	2.4	0	2.4	0	0.7	27.7	1.6	3	9.5	0	10.5	0	8.5	4.5	15.3	0	2.4	8.1
hsa-miR-4645-5p	0	0	0	0	0	0	0	0	0	0	0	0	0	0.8	0	0	0	0	0	0	0	0	0	0	0	0	0	0	0	0	0	0	0	0	0	0	0	0
hsa-miR-4646-3p	0	0	0	0	0.3	0.4	0	0	0	0	0.4	0	0	0	0.7	0	0	0	0	0	0	0	1.8	0	0	0	0	0	0	0	0	0	0	0	0	0	0	0
hsa-miR-4646-5p	0	0	0	0.9	0	0	2.1	0	0	0	0.1	0	0.4	0	0	0.3	1.6	2.9	0	0.8	0	0	0	0	0	0	0	0	0	0	0	0	0	0	0	0	1.2	1.6
hsa-miR-4647	0	0	0	0.4	0	0	0	0	0	0	0.3	0	2.9	0	0	0	0	1.5	0	3.1	0	0	0	4.2	0	0	4.8	3	0	0	0	0	0	0	1.8	1.9	3.6	2.4
hsa-miR-4648	0	0	0	0	0	0	0	0	0	0	0	0	0	0	0	0	0	0	0	0	0	0	0	0	0	0	0	0	0	0	0	0	0	0	0	0	0	0
hsa-miR-4649-3p	0	0	0	0	0	0	0	0	0	0	0	0	0	0	0	0	0	0	0	0	0	0	0	0	0	0	0	0	0	0	0	0	0	0	0	0	0	0
hsa-miR-4649-5p	0	0	0	0	0	0	0	0	0	0	0	0	0	0	0	0	0	0	0	0	2.4	0	0	0	0	0	0	0	0	0	0	0	0	0	0	0	0	0
hsa-miR-4650-3p	0	0	0	0	0	0	0	0	0	0	0	0	0.2	0	0	0	0	0	0	0	0	0	0	0	0	0	0	0	0	0	0	0	0	0	0	0	0	0
hsa-miR-4651	0	0	0	0	0	0	0	0	0	0	0	0	0	0	0	0	0	0	0	0	0	0	0	0	0	0	0	0	0	0	0	0	0	0	0	0	0	0
hsa-miR-4653-3p	0	0	0	0	0	0	0	0	0	0	0	0	0.8	0	0	0.6	0	0	0	0.8	0	0	1.2	0	0	0	0	0	0	0	0	0	0	0	0.6	0	0	0
hsa-miR-4653-5p	0	0	0	0	0	0	0	0	0	0	0	0	0	0	0	0	0	0	0	0	0	0	0	0	0	0	0	0	0	0	0	0	0	0	0	0	0	0
hsa-miR-4654	0	0	1.1	0	0	0	2.1	1	0	5.6	0.5	0	0.6	0	0.9	1.3	0	0	0.9	0.8	0	0	0	0	0	0	0.8	0	0	0	1.9	0	8.5	2.5	1.2	5.7	1.2	0.8
hsa-miR-4655-5p	0	0	0	0.9	0.3	0.4	0.7	0	0	0	0	0	0	0	0	0	0	1.5	0	0.8	0	0	0	0	0	0	4	0	0	0	0	0	0	0	0	0	2.4	0
hsa-miR-4656	0	0	0	0	0	0	0	0	0	0	0	0	0	0	0	0	0	0	0	0	0	0	0	0	0	0	0	0	0	0	0.8	0	0	0	0	0	0	0
hsa-miR-4657	0	0	0	0	0	0	2.8	4.1	0	2.8	0	1.4	0	0	0.2	0	0	0	0.9	0.8	0	0	0	0	0	13.8	1.6	3	0	0	0.4	0	0	0	0	0	0	3.2
hsa-miR-4658	0	0	0	0	0	0	0	0	0	0	0	0	0	0	0	0	0	0	0	0	0	0	0	0	0	0	0	0	0	0	0	0	0	0	0	0	0	0
hsa-miR-4659b-3p	12.1	12.4	19.3	38.2	12.5	21	11.2	22.7	9.1	16.8	29.5	13	27	24.9	20.8	13.1	15.9	5.8	15.7	12.9	4.7	0	6	8.3	6	0	9.7	3	12.7	0	12	8.5	0	9	22.9	19	7.1	3.2
hsa-miR-4659b-5p	0	0	0	1.8	0.9	0.4	0	5.2	0	0	0.5	0.7	0.4	0	0.2	0	0	0	0	0	4.7	0	0	0	0	0	0	0	3.2	0	0	0	0	0	0	1.9	0	0
hsa-miR-4660	0	0	0	0	0.6	0	0.7	0	0	0	0	1.4	0.8	0	0.2	0.5	1.1	0	0	0	0	0	0	0	0	0	0	0	0	0	0	0	0	0	0	0	0	0.8
hsa-miR-4661-3p	0	0	0	0	0	0	0	0	0	0	0	0	0	0	0	0	0	0	0	0	0	0	0	0	0	0	0	0	0	0	0	0	0	0	0	0	0	0
hsa-miR-4661-5p	2.4	0	1.7	0.9	0	2.7	4.2	0	0	0	0	1.4	0	0.8	0	3.2	2.7	1.5	0	0	0	0	0.6	4.2	0	13.8	0	0	3.2	0	1.5	0	4.3	1	1.8	0	0	2.4
hsa-miR-4662b	0	0	0	0	0	2.3	0	0	0	0	0.9	0	0.2	0	0.2	0.5	0	0	0	0	0	0	0	0	0	0	0	0	0	0	0	0	0	0	0	0	0	0
hsa-miR-4663	0	0	0	0	0	0	0	0	0	0	0	0	0	0	0	0	0	0	0	0	0	0	0	0	0	0	0	0	0	0	0	0	0	0	0	0	0	0
hsa-miR-4664-3p	0	0	1.1	1.8	0.6	2.3	4.9	0	0	0	1	1.4	0	0	1.3	1.3	2.7	0	0	0	0	0	0.6	0	0	0	4	0	0	0	0.8	0	0	0.5	0	0	1.2	3.2
hsa-miR-4665-5p	21.8	8.3	23.7	17.5	23	9.3	18.9	64.1	31.7	14	3.8	11.6	22.5	11.3	4.1	31.2	10.4	19	15.7	5.5	14.2	44.9	15.5	12.5	2	27.7	21.8	6.1	9.5	65.4	30.4	25.6	42.7	10	22.9	41.8	79.4	27.6
hsa-miR-4666a-3p	2.4	0	0	0	0	0	0	0	0	0	0	0	0	0	0	0	0	0	0	0	0	0	0	0	0	0	0	0	0	0	0	0	0	0	0	0	0	0
hsa-miR-4666a-5p	0	0	0	0	0	0	0	0	0	0	0	0	0	0	0	0	0	2.9	0	0	0	0	0	0	0	0	0	0	0	0	0	0	0	0	0	0	2.4	0
hsa-miR-4667-3p	0	0	0	0	0	0	0	0	0	0	0	0	0	0	0	0	0	0	0	0	0	0	0	0	0	0	0	0	0	0	0	0	0	0	0	0	0	0
hsa-miR-4667-5p	0	4.1	1.7	0	0.3	0	0	1	0	0	0.4	0	0.4	0	0	1	0	0	1.9	0.4	0	0	0	0	2	0	0.8	6.1	0	0	0.4	8.5	0	0.5	0	0	0	4.1
hsa-miR-4668-3p	0	0	0	0	0	0	0	0	0	0	0	0	0.2	0	0	0	0	0	0	0	0	0	0	0	0	0	0	0	0	0	0	0	0	0	0	0	0	0
hsa-miR-4668-5p	0	0	0	0	0.3	0	1.4	1	1.5	0	0.1	0	0	0	0	0	0	0	0	0.4	0	0	0	0	0	0	0.8	3	0	0	1.1	0	0	0	0	0	0	4.1
hsa-miR-4669	0	0	1.1	0	0	0	0	0	0	0	0	3.6	0	0	0	6.2	0.5	4.4	2.8	0	7.1	0	0.6	8.3	0	55.3	0.8	0	0	0	0	8.5	0	0	0	9.5	1.2	27.6
hsa-miR-4670-5p	0	0	0	0	0	0.4	0	0	0	0	0	0	0	0	0.9	0	0	0	0	0	0	0	0	0	0	0	0	0	0	0	0	0	0	0	0	0	0	0
hsa-miR-4671-3p	0	0	0	0	0	0	0	0	0	0	0	0	0	0	0	0	0	0	0	0	0	0	0	0	0	0	0	0	0	0	0	0	0	0	0	0	0	0
hsa-miR-4671-5p	0	0	0	0	0	0	0	0	0	0	0	0	0	0	0	0	0	0	0	0	0	0	1.8	0	0	0	0	0	0	0	0	0	0	0	0	0	0	0
hsa-miR-4672	0	0	0	0	0	0	0	0	0	2.8	0.1	0.7	2.5	0	0	0	0.5	0	0.9	1.6	0	0	0	0	0	0	0	3	0	0	1.1	0	0	0	0	0	0	0
hsa-miR-4673	0	0	0	0.4	0	0	0	0	0	0	0.1	0	0	0	0	0	0	0	0	0	0	0	0	0	0	0	0	0	0	0	0	0	0	0	0	0	0	0
hsa-miR-4674	0	0	0	0	0	0	0	0	0	0	0	0	0	0	0	0	0	0	0	0	0	0	0	0	0	0	0	0	0	0	0	0	0	0	0	0	0	0
hsa-miR-4676-5p	0	0	0	0	0	0	0.7	0	0	0	0.1	0	1.2	0	0	0.2	0	0	0.9	0	0	0	2.4	0	0	0	0.8	0	0	0	0	0	0	0	1.2	0	0	0
hsa-miR-4677-3p	9.7	0	8.3	9	5.1	5.1	2.8	6.2	0	5.6	7.1	14.5	2.9	8	10	5.1	12.6	4.4	9.3	10.2	9.5	0	3.6	0	0	0	14.5	6.1	0	0	6	0	4.3	7	9.4	1.9	2.4	7.3
hsa-miR-4677-5p	2.4	0	0	0	0.3	0	0	0	0	0	0	0	0	0	0	0.5	0	0	0	0	0	0	0	0	0	0	0	0	0	0	0.8	0	4.3	1.5	0	0	0	0
hsa-miR-4678	0	0	0.6	0	0	0.8	1.4	0	0	0	0	0.7	0.6	0	0	0	0	0	0	0.4	0	0	0	0	0.7	0	0.8	0	0	0	0.8	0	0	0	0	0	0	0
hsa-miR-4679	0	0	0	0	0	0	0	0	0	0	0	0	0	0	0	0	0	0	0	0	0	0	0	0	0	0	0	0	0	0	0	0	0	0	0	0	0	0
hsa-miR-4680-3p	0	0	0.6	0	0.9	0	0	0	0	0	0.5	0	0.4	0	0	0	1.6	4.4	0	0	0	0	0	0	0	0	0	0	0	0	0	0	0	2	0	0	0	0
hsa-miR-4680-5p	0	0	0	0	0.6	0	0	0	0	0	0	0	0	0	0	0	0	0	0	0	0	0	0	0	0	0	0	0	0	0	0	0	0	0	0	0	0	0
hsa-miR-4681	0	4.1	0	0	0	0	0	0	0	0	0.1	0.7	0	0	0	0	0	0	0	0	0	0	0	0	0	0	0.8	0	0	0	0	0	0	0	1.2	0	0	0
hsa-miR-4682	0	0	0	0	0	0	0	0	0	0	0.1	0.7	0	0	0	0	0	0	0	0	0	0	0	0	0	0	0	0	0	0	0	0	0	0	0	0	0	0
hsa-miR-4683	0	4.1	0	0	0	0.4	0	0	0	2.8	1.3	0.7	1.2	0	2.2	0.6	0	0	0	0	0	0	4.2	0	3.3	0	0.8	6.1	0	0	0.4	0	0	0.5	0	0	0	0.8
hsa-miR-4684-3p	0	0	0	0	0	0	0	0	0	0	0	0	0	0	0	0	0	0	0	0	0	0	0	0	0	0	0	0	0	0	0	0	0	0	0	0	0	0
hsa-miR-4684-5p	0	0	0	0	0	0	0	0	0	0	0	0	0	0	0	0	0	0	0	0	0	0	0	0	0	0	0	0	0	0	0	0	0	0	0	0	0	0
hsa-miR-4685-3p	2.4	0	1.7	0.4	0	3.1	2.8	5.2	0	0	3.2	1.4	0.2	0.8	2	0.2	0.5	0	0	2.3	0	0	2.4	0	4.7	0	3.2	3	0	10.9	4.1	0	0	1.5	0	0	9.5	2.4
hsa-miR-4685-5p	0	0	0	0	0	0	0	0	0	0	0	0	0	0	0	0	0	0	0	0	0	0	0	0	0	0	0	0	0	0	0	0	0	0	0	0	0	0
hsa-miR-4686	0	0	0	0	0	3.1	0	0	0	0	0.3	0	0	0	0	0	0	0	0	0	0	0	0	0	0	0	0	3	0	0	0	0	0	0	0	0	0	0
hsa-miR-4687-3p	0	4.1	0	0	0	0	1.4	6.2	4.5	0	0.3	0.7	0.8	0.8	0.7	1.8	0	0	0.9	0	0	0	1.8	0	0	13.8	0	0	0	0	0	0	4.3	0	0	3.8	2.4	3.2
hsa-miR-4687-5p	0	0	0	0.9	0	0	0	0	0	0	0.1	0	0.6	0	0	0	0	0	0.9	0.4	0	0	0	0	0	0	0	0	0	0	0	0	0	0	0	0	0	0.8
hsa-miR-4688	2.4	0	2.8	1.8	1.2	1.9	0	1	0	2.8	0.8	2.2	4.3	0	0.2	0.3	1.1	0	0.9	0.8	2.4	0	2.4	0	3.3	0	0	0	0	0	0.4	0	0	1.5	1.2	0	4.7	1.6
hsa-miR-4689	0	0	0	0	0	0	0	0	0	0	0	0	0	0	0	0	0	0	0	0	0	0	0	0	0	0	0	0	0	0	0	0	0	0	0	0	1.2	0
hsa-miR-4690-3p	4.8	0	1.7	0	0.6	0	2.8	0	0	0	1	1.4	0	0.8	0	0	0	0	0.9	2.3	4.7	0	0	0	2.7	0	0.8	0	0	0	0.4	0	4.3	2	1.8	0	0	0.8
hsa-miR-4690-5p	0	0	0	0	0	0	0	0	0	0	0	0	0	0	0	1.4	0	0	1.9	0	0	0	0	0	0	0	0.8	0	0	0	0.8	0	0	1	3.5	0	0	0
hsa-miR-4691-3p	0	0	0	0.4	0	0.4	0.7	0	0	0	0	0	0.6	0	0.2	1	0	0	0	0	0	0	0	0	0	0	0	0	0	0	0	0	0	0	0	0	0	2.4
hsa-miR-4691-5p	0	0	0	0	0	0	0	0	0	0	0	0	0	0	0	0	0	0	0	0	0	0	0	0	0	0	0	0	0	0	0	0	0	0	0	0	0	0
hsa-miR-4693-3p	0	0	0	0	0	0	0	0	0	0	0	0	0	0	0	0	0	0	0	0	0	0	0	0	0	0	0	0	0	0	0	0	0	0	0	0	0	0
hsa-miR-4694-3p	0	0	0	0	0	0	0	0	0	0	0	0	0	0	0	0	0	0	0	0	0	0	0	0	0	0	0	0	0	0	0	0	0	0	0	0	0	0
hsa-miR-4695-3p	0	0	0	0	0	0	0	0	0	0	0	0	0	0	0.4	0	0	0	0	0	0	0	0	0	0	0	0	0	0	0	0	0	0	1	0	0	0	0
hsa-miR-4695-5p	0	0	0	0	0	0	0	0	0	0	0.3	0	0.2	0	0	0	0	0	0	0	0	0	0	0	0	0	0	0	0	0	0	0	0	0	0	0	0	0
hsa-miR-4697-3p	0	0	0	0	0	0	0	0	0	0	0.1	0	0.6	0	0.7	0	0	0	0	0	0	0	0	0	0	0	0	0	0	0	1.1	0	0	0	0	0	0	0
hsa-miR-4697-5p	0	0	0	0	0.6	0	0	0	0	0	0.1	0	0	0.8	0	0	0	0	0	0	0	0	1.8	0	0	0	0	0	0	0	0	0	0	0	2.4	3.8	0	0
hsa-miR-4699-5p	0	0	0	0	0	0	0	0	0	0	0	0	0	0	0	0	0	0	0	0	0	0	0	0	0	0	0	0	0	0	0	0	0	0	0	0	0	0
hsa-miR-4700-3p	2.4	0	0	0	0	0	0	0	0	0	0	0	0	0	0	0	0	0	0	0	0	0	1.2	0	0	0	0	0	0	0	0	0	0	0	0	0	0	0
hsa-miR-4700-5p	0	0	0	0	0	0	0	0	0	0	0	0	0	0	0	0.2	0	0	0	0.8	0	0	0	0	0	0	0	0	0	0	0	0	0	0	0	0	0	1.6
hsa-miR-4701-3p	0	0	0	0	0	0	0	0	0	0	0.4	0	0	0	0.4	0	0	0	0	0	0	0	0	0	0	0	0	3	0	0	0	0	0	0	0	0	4.7	0
hsa-miR-4701-5p	0	0	0	0	0	0	0	0	0	0	0.3	0	0	0.8	0.9	0	0	0	0	0	0	0	0	0	0	0	0	0	0	0	0.4	0	0	0	0	0	0	0
hsa-miR-4703-3p	0	0	0	0	0	0	0	0	0	0	0	0	0	0	0	0	0	0	0	0	0	0	0	0	0	0	0	0	0	0	0	0	0	0	0	0	0	0
hsa-miR-4704-5p	0	0	0	0	0	0	0	0	0	0	0	0	0	0	0	0	0	0	0	0	0	0	0	0	0	0	0	0	0	0	0	0	0	0	0	0	0	0
hsa-miR-4705	0	0	0	0.4	0	0	0	0	0	0	0.3	0	0	0	0	0	0	0	0	0	0	0	0	0	0	0	0	0	0	0	0	0	0	0	0	0	0	0
hsa-miR-4706	0	0	0	0	0	0	2.1	1	4.5	0	0	0	0	0	0	0	0	0	0	0	0	0	0	0	0	0	0	0	0	0	0.4	0	4.3	0	0	0	3.6	0
hsa-miR-4707-3p	0	0	0	0	0	0	0	0	0	2.8	0	0	0	0	0	0	0	0	0	0	0	0	0	0	0	0	0	0	0	0	0	0	0	0	0	0	0	0
hsa-miR-4707-5p	0	0	1.1	0	0.9	1.2	13.3	3.1	10.6	0	0	0	0.6	0	0	0.3	0.5	0	0	0	0	0	0	0	1.3	0	0	0	0	0	0	8.5	0	0	2.4	0	4.7	0
hsa-miR-4708-3p	2.4	0	0	2.2	0	0.8	0	0	0	0	0	0	0	0	0	0	0.5	0	0	0	0	0	0	0	0	0	0.8	0	0	0	7.1	0	0	0	0	0	0	0
hsa-miR-4708-5p	0	0	0	0	0	0	0	0	0	0	0	0	0	0	0	0	0	0	0	0	0	0	0	0	0	0	0	0	0	0	0	0	0	0	0	0	0	0
hsa-miR-4709-3p	2.4	0	0.6	0	0	0	0.7	0	0	0	0	0	0.6	0	0	1	1.1	0	0.9	0	0	0	0	0	0	0	0	0	1.6	0	0	0	0	2.5	0	0	0	0
hsa-miR-4709-5p	0	0	0.6	1.8	3	1.2	0	0	0	0	0.4	0	1.2	0	0	1.6	0.5	0	1.9	0.4	0	0	0.6	0	0	0	0	0	1.6	0	0.4	0	0	1	0	0	0	2.4
hsa-miR-4710	0	0	0	0	0	0	0	0	0	0	0	0	0	0	0	0	0	0	0	0	0	0	0	0	0	0	0	0	0	0	0	0	0	0	0	0	2.4	0
hsa-miR-4712-3p	0	0	0	0.4	0	0.8	0	0	0	0	0	0	1.4	0	0	0	0	0	0	0	0	0	0	0	0	0	0	0	0	0	0	0	0	0	0	0	0	0
hsa-miR-4712-5p	0	0	0	0	0	0	0	0	0	0	0	0	0	0	0	0	0	0	0	0	0	0	0	0	0	0	0	0	0	0	0	0	0	0	0	0	0	0
hsa-miR-4714-3p	0	0	0	0	0	0	0	0	0	0	0	0	0	0	0.4	0	0	0	0	0	0	0	0	0	0	0	0	0	0	0	0	0	0	0	0	0	0	0
hsa-miR-4714-5p	0	0	0	0	0	0	0	0	0	0	0.1	0	0	0	0	0	0	0	0	0	0	0	0	0	0	0	0	0	0	21.8	0	0	0	0	0	0	0	2.4
hsa-miR-4715-3p	0	0	0	0	0	0	0	0	0	0	0	0	0	0	0	0	0	0	0	0	0	0	0	0	0	0	0	0	0	0	0	0	0	0	0	0	0	0
hsa-miR-4715-5p	0	0	0	0	0	0	0	0	0	0	0	0	0	0	0	0	0	0	0	0	0	0	0	0	0	0	0	0	0	0	0	0	0	0	0	0	0	0
hsa-miR-4716-3p	0	0	0	0	0	0	0	1	0	0	0	0.7	0	0	0	0	0	0	0	0	0	0	0	0	0	0	0	0	0	0	0	0	0	0	0	0	0	0
hsa-miR-4717-3p	0	0	0	0.4	0	0.8	0	5.2	0	2.8	0.3	0	0.8	0	0.2	1	0	0	0	1.2	0	0	0	0	0	0	0.8	0	0	0	0.4	0	0	0	3.5	0	0	0
hsa-miR-4718	0	0	0	0	0	0	0	0	0	0	0	0	0	0	0	0	0	0	0	0	0	0	0	0	0	0	0	0	0	0	0	0	0	0	0	0	0	0
hsa-miR-4719	0	0	0	0	0	0	0	0	0	0	0	0	0	0	0	0	0	0	0	0	0	0	0	0	0	0	0	0	0	0	0	0	0	0	0	0	0	0
hsa-miR-4720-5p	0	0	1.1	0	0	0	0	0	0	0	0	0	0	0	0	0	0	0	0	0	0	0	0	0	0	0	0	0	0	0	0	0	0	0	0	0	0	0
hsa-miR-4722-3p	0	0	0	0	0	0	0	0	0	0	0	0	0	0	0	0	0	0	0	0	0	0	0	0	0	0	0	0	0	0	0	0	0	0	0	0	0	0
hsa-miR-4722-5p	0	0	0	0	0	0	0	1	0	0	0	0	0	0	0.2	0.3	0	0	0	0	0	0	0	0	0	0	0	0	0	0	0	0	0	0	0	0	2.4	0
hsa-miR-4723-3p	2.4	0	0	0	0	0	0	0	0	0	0.5	0	0	0.8	0.2	1.3	0.5	0	0.9	0	0	0	0	0	0	0	0	0	0	0	0	0	0	0	0	0	0	0
hsa-miR-4723-5p	0	0	0	0	0	0	0	0	0	0	0.1	0	0	0	0	0	0	0	0	0	0	0	0	0	0	0	0	0	0	0	0	0	0	0.5	0	0	0	0
hsa-miR-4724-5p	2.4	0	0	0	0	0	0	0	0	0	0	0	0	0	0	0	0	0	0	5.1	0	0	0	0	0	0	0	0	0	0	0.8	0	0	0	0	0	0	0
hsa-miR-4725-3p	0	0	0	0	0	0	0	0	0	0	0	0	0	0	0	0	0	0	0	0	0	0	0	0	0	0	0	0	0	0	0	0	0	0	0	0	0	0
hsa-miR-4725-5p	0	0	0	0	0	0	0	0	0	0	0	0	0	0	0	0	0	0	0	0	0	0	0	0	0	0	0	0	0	0	0	0	0	0	0	0	0	0
hsa-miR-4726-3p	0	0	0	0	0	0	0	0	0	0	0	0	0	0	0	0	0	0	0	0	0	0	0	0	0	0	0	0	0	0	0	0	0	0	0	0	0	0
hsa-miR-4726-5p	0	0	1.1	0	0	0	0	2.1	0	0	0.6	1.4	0	0	0.2	0	1.1	0	0	0.4	0	0	1.2	0	0	0	0	0	0	0	0	0	0	0	0	0	0	0
hsa-miR-4727-3p	0	0	0.6	0.4	0	0	0	0	0	0	0	3.6	0.6	0	0.7	0.8	0	0	0	0.4	0	0	0.6	0	0	0	2.4	0	0	0	0	0	0	0	0	0	3.6	1.6
hsa-miR-4727-5p	0	0	0	0	0	0	0	0	0	0	0	0	0	0	0	0	0	0	0	0	0	0	0	0	0	0	0	0	0	0	0	0	0	0	0	0	0	0
hsa-miR-4728-3p	0	0	0	0	0	0.8	0	0	0	0	0	0	0	0	0	0	0	0	0	0	0	0	0	0	0	0	1.6	0	0	0	0.4	0	0	0	0	0	0	0
hsa-miR-4729	0	0	0	0	0	0.8	0	0	0	0	0	0	0	0	0	0	0	0	0	0	0	0	0	0	0	0	0	0	0	0	0	0	0	0	0	0	0	0.8
hsa-miR-4730	0	0	0	0	0	0	0	0	0	0	0	0	0	0	0	0	0	0	0	0	0	0	0	0	0	0	0	0	0	0	0	0	0	0	0	0	0	0
hsa-miR-4731-5p	0	0	0	0	0	0.8	0	0	0	0	0	0	0	0.8	0.7	0	0	0	0	0	0	0	0	0	0	0	0	3	0	0	0	0	0	0	0	0	0	0
hsa-miR-4732-3p	7.3	8.3	5	6.7	6.9	5.1	21	15.5	6	0	5.1	2.2	4.1	6.4	1.7	4.3	1.1	5.8	4.6	4.7	28.4	0	11.9	4.2	19.3	83	24.2	36.5	1.6	0	7.1	17.1	17.1	1	12.3	9.5	33.2	33.3
hsa-miR-4732-5p	9.7	0	7.7	5.4	6.6	13.6	72.9	39.3	61.9	19.6	6.7	10.9	13.3	5.6	3	15.3	2.2	46.8	6.5	46.9	42.5	134.7	61.3	191.4	128.6	179.9	21	69.9	20.6	76.3	7.1	34.1	34.2	8	9.4	20.9	222.8	101.4
hsa-miR-4733-3p	0	0	0	0	0	0	0	0	0	0	0	0	0	0	0	0	0	0	0	0	0	0	0	0	0	0	0	0	0	0	0	0	0	0	0	0	0	0
hsa-miR-4734	0	0	1.7	0	3.3	2.3	0	0	0	0	0.1	0	2.1	0.8	1.1	0.8	1.1	0	0.9	0.4	2.4	0	1.2	0	0	0	1.6	0	3.2	0	2.6	0	0	0.5	0.6	17.1	3.6	0
hsa-miR-4735-5p	0	0	0	0	0	0	0	0	0	0	0	0	0	0	0	0	0	0	0	0	0	0	0	0	0	0	0	0	0	0	0	0	0	0	0	0	0	0
hsa-miR-4737	0	0	0	0	0	0	0	0	0	0	0	0	0	0	0	0	0	0	0	0	0	0	0	0	0	0	0	0	0	0	0	0	0	0	0	0	0	0
hsa-miR-4738-3p	0	4.1	4.4	2.2	7.5	0.4	2.1	5.2	0	5.6	1.8	3.6	3.9	2.4	2	4.8	2.7	1.5	8.3	3.9	16.5	0	10.7	4.2	10	0	5.6	3	4.8	10.9	1.9	8.5	12.8	1.5	2.9	5.7	15.4	8.1
hsa-miR-4740-5p	0	0	0	0	0	0	0	0	0	0	0	0	0	0	0	0	0	0	0	0	0	0	0	0	0	0	0	0	0	0	0	0	0	0	0	0	0	0
hsa-miR-4741	0	0	1.1	0	2.1	0.8	0.7	0	0	0	0.5	0	0.8	0	0.7	0	0	0	0	0.8	0	0	0.6	0	0	27.7	0.8	0	0	0	0	0	0	0	0	0	1.2	1.6
hsa-miR-4742-3p	2.4	0	3.3	6.3	3.6	7	4.2	1	6	0	7.9	5.8	1.8	2.4	2.8	1.1	1.1	0	1.9	5.5	2.4	0	4.2	0	0	0	0	0	4.8	0	3	0	4.3	2	0	0	5.9	12.2
hsa-miR-4742-5p	7.3	8.3	8.8	4.5	3	0.4	11.2	7.2	3	2.8	2.2	2.2	3.9	0	3	11.2	8.2	7.3	3.7	4.7	0	0	6	0	6.7	0	6.5	0	4.8	0	4.5	0	0	8	4.7	0	9.5	8.1
hsa-miR-4743-3p	0	0	0	0	0	0	0	0	0	0	0.5	0.7	0	0	0	0	0	0	0	0	0	0	0	0	0	0	0	0	0	0	0	0	0	0	0	0	0	0
hsa-miR-4743-5p	0	4.1	1.7	1.3	1.2	0	2.8	4.1	1.5	2.8	1.4	1.4	2.7	1.6	0.4	1.1	0.5	0	1.9	0.4	0	0	0.6	0	1.3	0	2.4	6.1	0	0	1.5	0	8.5	2.5	2.4	15.2	3.6	0.8
hsa-miR-4744	0	0	0	0	0	0	0	0	0	0	0	0.7	0	0	0	0	0	0	2.8	0.4	0	0	0	0	0	0	0	0	0	0	0	0	0	0	0	0	0	0
hsa-miR-4745-3p	2.4	0	0	0	0	0	0.7	0	1.5	0	0	0	0	0	0	0	0	0	0	0	0	0	0	0	0.7	0	0	0	0	0	0	0	0	0	0	0	0	0
hsa-miR-4745-5p	0	0	0	0	0	0	0	0	0	0	0	0	0.2	0	0.7	1.1	0	0	0	1.2	0	0	0	0	2	27.7	0	0	0	0	0	0	0	1	0	5.7	0	1.6
hsa-miR-4746-3p	0	0	0	0	0	0	0	0	0	0	0	0	0	0	0	0	0	0	0	0	0	0	0	0	0	0	0	0	0	0	0	0	0	0	0	0	0	0
hsa-miR-4746-5p	16.9	8.3	7.7	10.3	6.6	1.9	15.4	2.1	4.5	0	4.7	13	12.3	5.6	5.2	14.1	5.5	14.6	9.3	10.2	4.7	33.7	16.1	0	2.7	0	19.4	9.1	3.2	32.7	7.1	0	17.1	4.5	12.3	5.7	9.5	7.3
hsa-miR-4747-3p	0	0	0.6	0	0	0	0.7	1	0	0	0	0	0	0	0	0	0	0	0	0.4	0	0	1.2	0	0	0	0	0	0	0	0	0	0	1	0	5.7	3.6	0.8
hsa-miR-4747-5p	0	4.1	0	1.3	0	3.5	4.2	7.2	16.6	0	0.1	0	2.1	0	0	0.8	0	0	0.9	0	0	0	0.6	0	0	0	0	9.1	0	0	0	0	4.3	0	0	0	26.1	6.5
hsa-miR-4748	0	0	1.1	1.3	0	0	0.7	0	0	0	0.4	2.2	2.3	1.6	0.2	1.1	0	0	0	0	0	0	0.6	0	0	13.8	0	0	0	0	0	0	0	0	0	9.5	2.4	0
hsa-miR-4749-3p	0	0	0	0	0	0	0	0	0	0	0	0	0	0	0	0	0.5	0	0	0	0	0	0	0	0	0	0	0	0	0	0	0	0	0	0	0	0	0
hsa-miR-4749-5p	0	0	0	0	0	0	0	3.1	3	0	0.3	0	0.6	0	0.2	1.1	0	0	0	0.4	0	0	1.8	0	0	0	0	0	1.6	0	0	0	0	1	0	0	0	0
hsa-miR-4750-3p	0	0	0	0	0	0.4	0	0	0	0	0	0	0	0	0.2	0	0	0	0	0	0	0	0	0	0	0	0	0	0	0	0	0	0	0	0	0	0	0
hsa-miR-4750-5p	0	0	2.8	7.2	7.5	0.8	12.6	17.6	10.6	5.6	1.8	5.1	9.8	3.2	3.3	5	2.2	1.5	0.9	2	4.7	0	2.4	4.2	8	0	15.3	0	0	21.8	5.6	0	25.6	3	9.4	3.8	35.6	11.4
hsa-miR-4751	0	0	0	0	0	0	0	0	0	0	0	0	0	0	0	0	0	0	0	0	0	0	0	0	0	0	0	0	0	0	0	0	0	0	0	0	0	0
hsa-miR-4752	0	0	0	0	0	0	0	0	0	0	0	0	0	0	0	0	0	0	0	0	0	0	0	0	0	0	0	0	0	0	0	0	0	0	0	0	0	0
hsa-miR-4753-3p	0	0	0.6	0	0.3	0	0	0	0	0	0.5	0	0	0	0	0	0	0	0	0.4	0	0	0	0	0	0	0	0	0	0	0	0	0	0	0	0	0	0
hsa-miR-4753-5p	0	0	0	0	0	0	0	0	0	0	0.3	0	0	0	0.2	0.6	0	2.9	0	1.6	0	0	3	0	0	0	0	0	0	0	0	0	4.3	0	0	0	0	0
hsa-miR-4754	0	0	0.6	0.9	0.6	0	2.1	6.2	9.1	0	0.3	0	0.4	1.6	0	0	0	0	0	0.4	0	0	0	0	4	0	4	0	0	0	1.5	0	4.3	0	2.4	0	0	1.6
hsa-miR-4755-3p	4.8	0	0	0	1.2	0	0	0	0	0	0.3	0	0.4	0	0	0	0	2.9	0.9	3.1	0	0	0.6	0	0	0	0.8	0	0	0	0.8	0	0	0.5	0	0	0	0
hsa-miR-4755-5p	0	0	1.1	2.2	2.7	3.5	2.8	0	0	2.8	1.5	1.4	0	0.8	2	1	2.2	5.8	2.8	1.6	4.7	0	2.4	0	0	0	0.8	3	0	0	1.1	0	0	0.5	2.4	1.9	2.4	0.8
hsa-miR-4757-3p	0	0	0	0	0	1.2	0	0	0	0	0	0	0	0	0.4	0	0	0	0	0.4	0	0	0	0	0	0	0	0	0	0	0	0	0	0	0	0	0	0
hsa-miR-4757-5p	0	0	0	0	0	0	0	0	0	0	0.3	0	0	0	0	0	1.6	0	0	0	0	0	0	0	0	0	0	0	0	0	0	0	0	0	0	0	0	0
hsa-miR-4758-3p	0	0	0	0	0	0	0	0	0	0	0	0	0	0	0	0	0	0	0	0	0	0	0	0	0	0	0	0	0	0	0	0	0	0	0	0	0	0
hsa-miR-4758-5p	0	0	0	0	0	0.4	0	0	0	0	0	0	0	0	0	0	0	0	0	0	0	0	0	0	0	0	0	0	0	0	0.8	0	0	0	0	0	0	0
hsa-miR-4761-3p	0	0	0	0	0	1.6	0	0	0	0	0	0	0	0	0	0	0	0	0	0	0	0	0	0	0	0	0	0	0	0	0	0	0	0	0	0	0	0
hsa-miR-4761-5p	0	0	0	0	0	0	0	0	0	0	0	0	0	0	0	0	0	0	0	0	0	0	0	0	0	0	0	0	0	0	0	0	0	0	0	0	0	0
hsa-miR-4762-3p	0	0	0	0	0.3	0	0	0	0	0	0.1	0	0.4	0	0.4	0	1.1	1.5	0	0	0	0	0	0	0	0	0	0	0	0	0.4	0	0	1	0	0	0	0
hsa-miR-4762-5p	0	0	0	0	0	0	0	0	0	0	0	0	0	0	0	0	0	0	0	0	0	0	0	0	0	0	0	0	0	0	0	0	0	0	0	0	0	0
hsa-miR-4763-3p	0	4.1	0	0	0	1.2	0	0	0	0	0	0	0	0.8	0	0	0	0	0	0	0	0	0	0	0	0	0	0	0	0	0	0	0	0	0	0	0	0
hsa-miR-4763-5p	0	0	0	0	0	0	0	0	0	0	0	0	0	0	0	0	0	0	0	0	0	0	0	0	0	0	0.8	0	0	0	0	0	0	0	0	0	0	0
hsa-miR-4764-5p	0	0	0	0	0	0	0	0	0	0	0	0	0	0	0	0.5	0	0	0	0	0	0	0	0	0	0	0	0	0	0	0	0	0	0	0	0	0	0
hsa-miR-4765	2.4	0	0	0.9	0	1.6	0	0	0	0	0.8	0	1	1.6	1.5	0.3	1.6	0	0.9	1.2	0	0	0	0	0	0	0	0	0	0	1.1	0	0	2	0	0	2.4	0
hsa-miR-4766-3p	0	0	0.6	0	0	0.4	0	0	3	0	0.1	0	0	0	0	0	0	0	0	0	0	0	0	0	0	0	0	0	0	0	0	0	0	0	0	0	0	0
hsa-miR-4766-5p	0	0	0	0	0	0	0	0	0	0	0	0	0	0	0	0	0	0	0	0	0	0	0	0	0	0	0	0	0	0	1.1	0	0	0	0	0	0	0
hsa-miR-4767	0	0	0	0	0.3	0	0	0	0	0	0	0	0	0	0	0	0	0	0	0	0	0	0	0	0	0	0	3	0	0	0.8	0	0	0	0	0	0	0
hsa-miR-4769-3p	0	0	0	0	0	0	0	0	0	0	0.1	0	0	0	0	0	0	0	0	0	0	0	0	0	0	0	0	0	0	0	0	0	0	0	0	0	0	0
hsa-miR-4769-5p	0	0	0	0	0	0	0.7	0	0	0	0	0	0	0	0	0.8	0	0	0	0	0	0	0	0	0	0	0	0	0	0	0	0	0	0	0	0	0	0
hsa-miR-4770	0	0	0	0	0	0	0	0	0	0	0	0	0	0	0	0	0	0	0	0	0	0	0	0	0	0	0	0	0	0	0	0	0	0	0	0	0	0
hsa-miR-4771	0	0	0	0	0	0.4	0	0	0	0	0	0	0	0	0	0	0	0	0	0	0	0	0	0	0	0	0	0	0	0	0	0	0	0	0	0	0	0
hsa-miR-4772-3p	4.8	0	2.2	1.8	0	3.5	4.9	1	0	0	1.9	1.4	0.2	0.8	4.3	2.4	0.5	2.9	1.9	18.8	7.1	0	4.2	4.2	10	13.8	9.7	6.1	11.1	0	2.3	0	4.3	3.5	5.3	1.9	4.7	0
hsa-miR-4772-5p	0	0	0.6	0.9	0	3.1	5.6	1	0	0	2.2	0	0	0.8	1.5	0.5	0	1.5	0	3.1	4.7	0	0	0	0	0	4.8	0	0	0	0	8.5	0	0	0	0	0	0
hsa-miR-4773	0	0	0	0	0.3	0	0	0	0	0	0	0	0	0	0	0	0	2.9	0	2	0	0	0	0	0	0	1.6	0	3.2	0	0.4	0	0	0.5	0	0	0	0
hsa-miR-4774-5p	0	0	0	0	0	0	0	0	0	0	0.1	0	0.2	0	0	0	0	0	0	0.8	0	0	0	0	0	0	0	0	0	0	0	0	0	0	0	0	0	0
hsa-miR-4775	0	0	0	1.8	0	1.9	0	6.2	1.5	2.8	2.3	0	1.4	0	1.3	1.9	0	0	0	0	0	0	0	0	2.7	0	0	0	0	0	0	0	0	0	1.2	0	0	0
hsa-miR-4776-5p	0	0	0	0	0	0	0	0	0	0	0	0	0	0	0	0	0	0	0	0	0	0	0	0	0	0	0	0	0	0	0	0	0	0	0	0	0	0
hsa-miR-4777-3p	0	4.1	0	0.9	0	0.4	0	0	0	0	0.4	2.9	0.4	0	1.5	0.8	0	0	0	0	0	0	0	0	0	0	0	0	0	0	0	0	0	0	0	0	2.4	0
hsa-miR-4779	0	0	0	0	0.6	0	0	0	0	0	0.1	0	0	0	0	0	0	2.9	0	2	0	0	0	0	0	0	0	0	0	0	0	0	0	0	0	0	0	0
hsa-miR-4781-3p	0	8.3	0.6	0.4	0	0	1.4	0	0	0	0.4	0	0.4	0	0.4	0.6	0	0	2.8	2.3	0	0	0	0	2	0	2.4	9.1	0	0	2.6	0	0	0	2.4	0	0	2.4
hsa-miR-4781-5p	0	0	0	0	0	0.8	0	0	0	0	0	0	0	0	0.2	0	0	0	0	0.8	0	0	0	0	0	0	0	0	0	0	0	0	4.3	0	0	0	0	0
hsa-miR-4782-3p	0	0	0	0	0	0	0	0	0	0	0	0	0	0	0	0	0	0	0	0	0	0	0	0	0	0	0	0	0	0	0	0	0	0	0	0	0	0
hsa-miR-4782-5p	0	0	0.6	0	0	0	0	0	0	0	0	0	0	0	0	0	0	0	0	0	0	0	0	0	0	0	0	0	0	0	0	0	0	0	0	0	0	0
hsa-miR-4783-3p	0	0	0	0	0	0	0	0	0	0	0.3	0	0.4	0	0.7	0	0	0	0	0	0	0	0	0	0	0	0	0	0	0	0	0	0	0	0	0	0	0
hsa-miR-4784	0	0	0.6	0	0	0	0	3.1	0	0	0	0	0	0	0	0	0	0	0	0	0	0	0	0	0	0	0	0	0	0	0	0	0	0	0	0	0	0
hsa-miR-4785	0	0	0	0	0	0	0	0	0	0	0	0	0	0	0.2	0	0	0	0	0	0	0	0	0	0	0	0	0	0	0	0	0	0	0	0	3.8	0	0.8
hsa-miR-4786-5p	0	0	0	0	0	0	0	0	0	0	0.1	0	1.6	0	0.7	0.3	0.5	0	0	0.4	0	0	3	0	0	0	0	6.1	0	0	0.4	0	0	0	0	0	1.2	0
hsa-miR-4787-3p	0	0	0	0	0	0	0	0	0	0	0	0	0	0	0.7	0	0	0	0	0	0	0	0	0	0	0	0	0	0	0	0.4	0	0	0	0	0	2.4	0
hsa-miR-4787-5p	0	0	0	0	0	0	0	0	0	0	0	0	0	0	0	0	0	0	0	0	0	0	0	0	0	0	0	0	0	0	0	0	0	0	0	0	0	0
hsa-miR-4788	0	0	0	0	0	0	0	0	0	0	0	0	0	0	0	0	0	0	0	0	0	0	0	0	0	0	0	0	0	0	0	0	0	0	1.8	0	0	0
hsa-miR-4789-5p	0	0	0	0	0	0	0	0	0	0	0	0	0	0	0	0	0	0	0	0	0	0	0	0	0	0	0	0	0	0	0	0	0	0	0	0	0	0
hsa-miR-4791	0	0	0	0	0	0	0	0	0	0	0	0	0	0	0	0	0	0	0	0	0	11.2	0	0	0	0	0	0	0	0	0	0	0	0	0	0	0	0
hsa-miR-4792	0	0	0	0	0	0	0	0	0	0	0	0	0	0	0.2	0.2	0	0	0	0	0	0	0	0	0	0	0	0	0	0	0	0	0	0	0	0	0	0
hsa-miR-4793-3p	0	0	1.1	0	0	0	0	0	0	0	0.3	0	0	0	0	0	0	0	0	0	0	0	0	0	0	0	0	0	0	0	0	0	0	0	0	0	0	0
hsa-miR-4794	0	0	0	0	0	0.4	0	0	0	0	0	0	0	0	0	0	0	0	0	0	0	0	0	0	0	0	0	0	0	0	0	0	0	0	0	0	0	1.6
hsa-miR-4795-3p	0	0	0	0.4	0	1.2	0	0	0	0	0.1	0	0	0	0.4	0	0	0	0	0	0	0	0	0	0	0	0	0	0	0	0	0	0	0	0	0	0	0
hsa-miR-4795-5p	0	0	0	0	0	0	0	0	0	0	0	0	0	0	0	0	0	0	0	0	0	0	0.6	0	0	0	0	0	0	0	0	0	0	0	0	0	0	0
hsa-miR-4796-3p	0	0	0.6	0	0	0.4	0	0	0	0	0.1	0	0	0	0.7	1.4	0	0	1.9	0.4	4.7	0	0	0	0	0	0	0	1.6	0	0	0	0	2	0	0	1.2	0
hsa-miR-4796-5p	0	0	0.6	1.3	0	0	0	0	0	0	0.4	0	0	0	0.7	0.3	0	0	0	0	0	0	0	0	0	0	0	0	0	0	0	0	0	0	0	0	0	0
hsa-miR-4797-3p	0	0	0	0	0.3	0	0	0	0	0	0.3	0	0	0.8	0	0.2	0	0	0	1.6	0	0	3	0	2	0	0.8	0	0	0	2.6	0	0	0	0	0	0	0
hsa-miR-4797-5p	0	0	0	0	0	0	0	0	0	0	0.5	0	0.2	0	0	0	0	0	0	0	2.4	0	0	0	0	0	0	0	0	0	0	0	0	0	0	0	0	2.4
hsa-miR-4798-5p	0	0	0	0	0.3	0	0	0	0	0	0	0	0	0	0	0	0	0	0	0	0	0	0	0	0	0	0	0	0	0	0	0	0	0	0	0	0	0
hsa-miR-4799-3p	0	0	0	0	0	0	0	0	0	0	0	0	0	0	0	0	0	0	0	0	0	0	0	0	0	0	0	0	0	0	0	0	0	0	0	0	0	0
hsa-miR-4799-5p	0	0	0	0	0	0.8	0	0	0	0	0.3	0.7	0.8	0	1.1	0	0	0	0	0.8	0	0	0	0	0	0	0	0	0	0	0.8	0	0	0	0	0	0	0
hsa-miR-4800-3p	0	0	0	0.4	0	0.4	0	0	0	0	0.5	0	0	0	1.1	0	0	0	0	0	0	0	0	0	0	0	0	0	0	0	0	0	0	0	0	0	0	0
hsa-miR-4800-5p	0	0	0.6	0	0	0	2.1	0	0	0	0	0	0	0	0	0	0	0	0	0	0	0	0	0	0	0	0	3	0	0	0	0	0	0	0	0	0	0
hsa-miR-4802-3p	0	0	0	0	0	0	0	0	0	0	0	0	0	0.8	0	0	0	0	0	0	0	0	0	0	0	0	0	0	1.6	0	0	0	0	0	0	0	0	0
hsa-miR-4802-5p	0	0	0	0	0	0	0	0	0	0	0	0	0	0	0	0	0	0	0	0	0	0	0	0	0	0	0	0	0	0	0	0	0	0	0	0	0	0
hsa-miR-4804-3p	0	0	0	0	0	0	0	2.1	0	0	0	0	0	0	0	0	0	0	0	0	2.4	0	0	0	0	0	0	0	0	0	0	0	0	0	0	0	0	0
hsa-miR-4804-5p	0	0	0.6	0	0.3	2.7	0.7	0	0	0	0.6	0.7	1.8	0	0	1.9	0	0	0.9	2.7	0	11.2	0	0	0	0	0.8	0	3.2	0	0.4	0	8.5	0	0	0	1.2	0
hsa-miR-483-3p	4.8	4.1	2.8	3.6	1.2	18.7	0.7	0	49.8	5.6	6.1	3.6	1.2	4	5.9	4	1.6	1.5	0	2.3	0	0	2.4	0	8.7	27.7	8.1	0	4.8	0	4.1	0	4.3	5.5	7.1	1.9	0	0.8
hsa-miR-483-5p	0	20.6	6.6	6.7	7.5	23.4	30.1	33.1	126.8	0	6.3	13	10.7	19.3	7.8	6.6	1.6	16.1	3.7	12.1	4.7	123.5	8.3	12.5	43.3	152.2	21	51.7	9.5	0	3.8	0	17.1	10.5	7.6	36.1	150.5	22.7
hsa-miR-484	3958.6	3503.9	4255.8	3644.5	2210.2	5591.7	2747.3	3030.6	3744.9	6476.7	7499.5	3682.3	2631.8	3404.6	6555.6	2968.1	2131.5	2095.6	2082.1	1590.6	2136.5	3222.7	2431.7	1643.4	3034.7	2739.8	3526.5	1757.6	2075.7	3366.3	3339.9	2184.1	2549.7	2067.3	3368.7	2789.7	2543.1	2405.4
hsa-miR-485-3p	212.9	326	475.6	661.5	352.6	534.9	302.8	278.1	163	355	118.2	446.5	364.5	89.2	575.5	259.1	91.6	19	91.6	41.5	215.1	56.1	206	33.3	62	124.5	19.4	158.1	196.9	217.9	179.8	349.8	290.4	255.2	192.7	193.8	213.3	22.7
hsa-miR-485-5p	21.8	66	78.2	88.1	92.5	42.8	176	163.4	69.4	44.7	9	79.6	84	12.1	62.4	62.8	28.5	17.5	49	16.8	66.2	0	82.1	8.3	32.7	69.2	5.6	121.6	71.5	98	61.2	136.5	192.2	110.1	72.9	134.9	139.8	33.3
hsa-miR-486-3p	157.3	103.2	85.4	173.1	121.8	150.3	175.3	105.5	90.6	50.3	70.8	84	98.5	196.1	98.2	161.6	103.1	304	161.9	380.2	276.5	134.7	318.5	615.8	196	345.9	312.2	179.4	189	283.3	54.8	51.2	94	94.1	188	89.3	266.6	64.9
hsa-miR-486-5p	15219.9	6636.3	5953	4945.9	9660.7	6861.2	23466.5	12687.2	5438.5	3304	2970.7	5126.9	7726.4	4776.6	1876.8	17349.6	7015.5	25703.9	8616.1	27004.3	27767.6	18584	24504.9	47580	14856.9	36419.5	36472.6	28973.8	15317.5	23978.4	8312	7738.1	12077.9	5912.1	15091.5	9613.8	27509.7	32407
hsa-miR-487a-3p	2.4	8.3	7.2	8.5	2.1	16.7	18.9	11.4	0	5.6	3	8	4.1	1.6	21.2	2.9	0.5	0	1.9	0.8	2.4	11.2	4.8	0	0	0	0	27.4	3.2	0	5.3	0	4.3	3.5	0	0	8.3	0
hsa-miR-487a-5p	14.5	8.3	25.9	10.8	15.5	12.5	30.1	21.7	16.6	16.8	4.3	18.8	32.4	0.8	13.2	20.3	0	0	0	0	18.9	22.5	11.9	4.2	15.3	0	8.1	12.2	3.2	21.8	21.8	42.7	34.2	0	7.6	20.9	21.3	5.7
hsa-miR-487b-3p	9.7	41.3	74.9	105.7	35.8	153	21	73.4	31.7	139.8	38.9	74.5	51.8	11.3	220.7	26.7	22.5	8.8	24.1	12.5	52	33.7	18.5	0	67.3	41.5	2.4	91.2	44.5	54.5	83.3	59.7	85.4	58	17	26.6	32	8.9
hsa-miR-487b-5p	0	8.3	3.9	2.7	7.2	0	0.7	4.1	0	2.8	0	0.7	3.3	0	3.5	1.4	0	0	1.9	0.4	7.1	0	0.6	0	0	0	0.8	0	0	0	4.9	0	4.3	0	1.2	0	3.6	1.6
hsa-miR-488-3p	0	0	0	0	0	0	0	0	0	0	0	0	0	0.8	0	0	0	0	0	0	0	0	0	0	0	0	0	0	0	0	0	0	0	0	0	0	0	0
hsa-miR-488-5p	0	0	0	0	0	0	0	0	0	0	0	0	0	0	0	0	0	0	0	0	0	0	0	0	0	0	0	0	0	0	0	0	0	0	0	0	0	0
hsa-miR-489-3p	0	0	0	0	0	0	0	0	4.5	0	0	0	0	0	0	0	0	0	0	0	0	0	0	0	0	0	0	0	0	0	0	0	0	0	0	0	0	0
hsa-miR-490-3p	0	0	3.3	3.6	3	4.3	0	5.2	1.5	11.2	7.2	1.4	9.4	8	15.6	3	3.3	1.5	8.3	1.2	0	0	0	0	0	0	47.6	3	4.8	0	3	0	0	2	10	0	5.9	23.5
hsa-miR-490-5p	0	0	0	0	0	0	0	0	0	0	0.4	0	0	0	0	0.6	0	0	0	0	0	0	0	0	0	0	0	0	0	0	0	0	0	0	0	0	0	0
hsa-miR-491-3p	0	0	1.7	0	0	0	0	0	0	0	0.1	0	0	0	0.4	0	2.2	0	0.9	0.8	0	0	0	0	0	0	0	0	1.6	0	0	0	0	0	0	0	0	0
hsa-miR-491-5p	4.8	0	3.3	0	0.3	0.8	4.2	0	1.5	5.6	0.3	0.7	0.8	0	1.7	2.9	1.6	0	2.8	2.3	0	11.2	0.6	0	6	0	1.6	9.1	0	0	10.9	0	4.3	0	0.6	1.9	7.1	1.6
hsa-miR-493-3p	62.9	82.5	145.5	102.1	82.1	88	50.5	217.1	19.6	69.9	14.3	139	158.9	12.1	127.7	114.6	63.6	20.5	54.6	28.6	120.5	33.7	127.4	4.2	61.3	55.3	14.5	167.3	128.6	141.6	180.9	170.6	303.2	164.6	52.9	152	289.2	34.1
hsa-miR-493-5p	396.8	495.2	990.8	1062.1	649.3	715.9	28.7	313.3	83	483.6	131.2	822.9	608.4	124.6	893.4	427	368.7	146.1	330.4	181.9	437.2	33.7	576.8	70.7	106.6	69.2	21.8	176.4	713.1	54.5	370.1	238.9	358.8	1158	373.1	285.1	181.3	48.7
hsa-miR-494-3p	111.3	115.6	224.3	164.1	80.3	239.4	36.5	166.5	25.7	192.9	67.4	222.9	46.5	21.7	429.6	44.4	52.1	17.5	92.5	19.2	85.1	33.7	50.6	12.5	93.3	13.8	12.9	97.3	176.3	43.6	379.4	264.5	106.8	257.7	84	76	55.7	13
hsa-miR-494-5p	0	0	0	0.4	0	1.2	0	12.4	0	0	0.1	0	0	0	2.4	0	0	0	0	0	0	0	0	0	0	0	0	3	0	0	0	0	0	0	0	0	1.2	0
hsa-miR-495-3p	41.1	53.7	124.5	100.3	43.9	210.2	49.1	52.7	51.3	75.5	56.5	139.7	46.5	12.9	340.9	42.8	31.3	5.8	36.1	10.2	23.6	44.9	32.7	16.6	46.7	0	4	48.7	60.3	10.9	72.1	51.2	38.4	90.1	18.2	45.6	32	14.6
hsa-miR-495-5p	0	0	0	0.4	0	0	0	0	0	0	0	0	0	0	0.2	0	0	0	0	0	0	0	0	0	0	0	0	0	0	0	0	0	0	0	0	0	0	0
hsa-miR-496	0	0	2.8	7.6	2.1	6.6	3.5	5.2	0	5.6	2.4	2.9	0.8	0	16.5	2.2	0.5	0	0	0	0	0	1.2	0	1.3	0	0	0	1.6	0	1.9	8.5	12.8	2	0.6	1.9	7.1	3.2
hsa-miR-497-3p	0	0	0	0	0	0	0	0	0	0	0.1	0	0	0	0	0	0	0	0	0	2.4	0	0	0	0	0	0	0	0	0	0	0	0	0	0	0	0	0
hsa-miR-497-5p	0	8.3	7.2	4.9	0.9	17.1	40	40.3	45.3	19.6	19.1	16.6	7	6.4	17.3	5.3	13.7	11.7	5.6	2	0	22.5	5.4	0	35.3	55.3	21	18.2	6.4	0	12.4	17.1	8.5	11.5	22.3	34.2	8.3	8.9
hsa-miR-498	0	0	0	0	0	5.1	0	0	0	0	0	0	0	0	0	0	0	0	0	0	0	0	0	0	0	0	0	0	0	0	0.4	0	0	0	0	0	0	0
hsa-miR-4999-3p	0	0	0	0	0	0.4	0	0	0	0	0.6	0	0	0	0.4	0	0	0	0	0	0	0	0	0	0	0	0	0	0	0	0	0	0	0	0	0	0	0
hsa-miR-4999-5p	2.4	8.3	1.7	0.4	0.6	1.6	0.7	1	0	0	1.6	1.4	3.3	1.6	1.5	3.2	2.2	0	4.6	1.6	2.4	0	1.2	4.2	0	0	1.6	0	0	0	0.8	0	0	1.5	2.4	0	1.2	0.8
hsa-miR-499a-3p	0	0	0	0	0	0	0	0	0	0	0	0	0	0	0.2	0	0	0	0	0	0	0	0	0	0	0	0	0	0	0	0	0	0	0	0	0	0	0
hsa-miR-499a-5p	14.5	16.5	9.9	9	12.5	34.3	9.8	17.6	27.2	30.7	28.5	15.9	3.7	22.5	26.7	12.5	7.1	10.2	3.7	20.7	78	67.4	20.2	16.6	8	0	12.9	36.5	9.5	0	15.4	8.5	12.8	11.5	13.5	19	14.2	13
hsa-miR-499b-3p	0	0	0	0.4	0	0	0	0	0	0	0.4	0	0	0	0	0	0	0	0	0	0	0	0	0	0	0	0	0	0	0	0	0	0	0	0	0	0	0
hsa-miR-499b-5p	0	0	0	0	0	0	0	0	0	0	0	0	0	0	0	0	0	0	0	0.8	0	0	0.6	0	0	0	0	0	0	0	0.4	0	0	0	0	0	0	0
hsa-miR-5000-3p	0	0	0	0.4	0	0.8	0	1	0	0	0.3	0	0.2	1.6	1.1	0	0.5	0	0	0.4	0	0	0.6	0	4	0	0	3	0	10.9	1.1	0	0	1.5	0	0	0	0
hsa-miR-5000-5p	0	0	0	0	0	0	0	0	0	0	0.1	0	0	0	0.2	0	0	0	0	0	0	0	0	0	0	0	0	0	0	0	0.4	0	0	0	1.8	0	0	0
hsa-miR-5001-3p	0	0	1.7	2.7	2.1	1.6	2.8	2.1	0	0	2.3	0	0	0	2.2	0.5	0	0	0	0.4	0	22.5	0.6	4.2	3.3	0	6.5	0	0	0	1.5	0	0	1.5	5.9	0	4.7	2.4
hsa-miR-5001-5p	0	0	0	0	0.3	0	0	0	0	0	0	0	0.6	0	0	0.5	0	0	0	1.2	0	0	0	0	0	27.7	0	6.1	0	10.9	0.4	0	0	0	0	0	0	0
hsa-miR-5002-3p	0	0	0	0	0	0	0	0	0	0	0	0	0	0	0	0	0	0	0	0	0	0	0	0	0	27.7	0	0	0	0	0	0	0	0	0	9.5	0	0
hsa-miR-5002-5p	0	0	0	0	0	0	0	0	0	0	0	0	0	0	0	0	0	0	0	0	0	0	0	0	0	0	0	0	0	0	0	0	0	0	0	0	0	0
hsa-miR-5003-3p	0	0	0	0.9	0	0.8	2.8	0	0	0	0	0	0	0	0.2	0	0	0	0	0.8	0	0	1.8	0	0	0	0	0	0	0	0	0	0	0	0	0	0	1.6
hsa-miR-5003-5p	0	0	0	0	0	0	0	0	0	5.6	0	0	0	0	0.4	0	0	0	0	0	0	0	0	0	0	0	0	0	0	0	0	0	0	0	0	0	0	0
hsa-miR-5004-3p	0	0	1.1	0	1.8	0	0	0	0	0	0.3	0	0	0	0.7	0.3	1.1	1.5	0	0	0	0	0	0	0	0	0.8	0	0	0	1.5	0	0	0	0	7.6	3.6	0
hsa-miR-5004-5p	0	0	0	0.4	0	0	0	1	0	0	0	0	0	0	0	0.8	0.5	0	0	0.8	0	0	0	0	0	0	0	0	0	0	0.4	0	0	0	0	1.9	0	0
hsa-miR-5006-3p	0	0	0	0.9	1.2	0.4	0	0	9.1	0	0.8	0.7	1.6	0.8	0	1.1	0	0	0	0.8	0	0	1.2	0	0	0	0	0	0	0	1.1	0	0	0	0	0	0	0.8
hsa-miR-5006-5p	0	0	0	0	0	0	0	3.1	0	0	0.3	0	0	0	0	0	1.1	0	0	0	0	0	0	0	0	0	0	0	0	0	0	0	0	0	0	0	0	0
hsa-miR-5008-5p	0	0	0	0	0	0	0	0	0	0	0	0	0	0	0	0	0	0	0	0	0	0	0	0	0	0	0	0	0	0	0	0	0	0	0	0	0	0
hsa-miR-500a-3p	50.8	66	43.5	63	32.8	71.6	113.6	51.7	37.7	47.5	39.9	65.1	32.1	48.2	45.5	49.2	46.1	38	61.1	75.9	68.5	146	60.1	95.7	84	276.7	133.9	146	65.1	98	125.4	110.9	72.6	46	83.4	100.7	61.6	111.1
hsa-miR-500a-5p	0	0	0	0	0	0.4	0.7	0	0	0	0.1	0	0.6	0	0.2	0	0.5	0	0	0.4	2.4	0	0	0	0	0	0	3	0	10.9	0	0	0	0.5	0	1.9	0	0
hsa-miR-500b-3p	0	4.1	0	0.4	1.2	1.6	2.1	0	0	0	0.9	1.4	1.8	0.8	1.1	1.1	0.5	0	1.9	0.8	0	0	6.5	0	0	0	3.2	3	3.2	0	1.5	0	8.5	0.5	0	0	2.4	0
hsa-miR-500b-5p	0	0	0	0	0	1.2	0	0	0	0	0.4	0	0.6	0	0	0	0.5	0	0.9	0	0	0	0	0	0	0	0	0	0	0	0	0	0	2	0	0	0	0
hsa-miR-501-3p	179.1	169.2	124.5	157.4	128.1	154.6	306.3	198.5	99.6	100.6	85.3	184.5	125.9	123.8	96.9	183.6	126.2	274.7	148.1	326.6	338	527.8	326.2	482.6	192.6	747.2	350.9	474.4	185.8	392.2	182	179.2	230.6	89.1	195.1	157.7	209.8	457.5
hsa-miR-501-5p	2.4	4.1	0.6	0	1.2	2.7	9.1	1	0	2.8	2	1.4	0.6	0.8	1.1	0	0.5	0	0	1.2	7.1	0	0	0	10	27.7	0.8	9.1	0	10.9	5.3	8.5	0	1	0	0	3.6	1.6
hsa-miR-5010-3p	2.4	4.1	6.6	5.4	2.7	11.7	0	0	7.5	5.6	9.9	3.6	0.6	6.4	8.5	4.8	2.2	1.5	3.7	0.8	2.4	22.5	1.2	4.2	0.7	0	5.6	0	3.2	0	0	0	0	1	0.6	0	0	1.6
hsa-miR-5010-5p	4.8	4.1	5	17.5	3	5.8	16.8	46.5	10.6	5.6	6.6	0.7	10.9	11.3	2.6	5.8	6.6	14.6	6.5	13.7	0	11.2	8.9	16.6	5.3	13.8	2.4	6.1	7.9	10.9	1.1	0	12.8	4.5	1.8	11.4	40.3	6.5
hsa-miR-502-3p	55.7	57.8	33.6	23.4	26.9	69.3	96.7	40.3	45.3	28	28.8	39.8	24	25.7	26.7	34.4	40.6	84.8	46.3	81	52	112.3	51.2	79.1	93.3	166	94.4	121.6	50.8	65.4	78.1	59.7	55.5	32	55.8	62.7	49.8	76.3
hsa-miR-502-5p	0	0	0	0	0	0	0	0	0	0	0	0	0	0	0.9	0	0	0	0	0	0	0	0.6	0	0	0	0	0	0	0	0.4	0	0	0	0	0	0	0
hsa-miR-503-3p	0	0	0	0	0	0	0	0	0	0	0.3	0	0	0	0	0.5	0	0	0	0	0	0	0	0	0	0	0	0	0	0	0	0	0	0	0	0	0	0.8
hsa-miR-503-5p	128.2	111.4	116.8	53.1	77.3	90.3	79.2	41.4	55.8	30.7	51.2	84.7	92.1	42.6	33.6	71.4	110.8	141.8	108.3	143.2	276.5	134.7	86.9	129	74.7	69.2	152.4	158.1	69.9	141.6	134	68.3	85.4	55.5	145.1	76	110.2	86
hsa-miR-504-3p	0	0	0	0	0	0	0	0	0	0	0	0	1.8	0	0	0	0	1.5	0	0.8	0	0	0	0	0	0	0	0	0	0	0	0	0	0	0	0	2.4	0
hsa-miR-504-5p	14.5	16.5	5.5	3.1	5.1	7	3.5	1	0	0	2.2	2.9	18.8	3.2	3.5	6.7	19.8	7.3	11.1	21.9	7.1	0	22	0	14	27.7	12.1	0	14.3	10.9	4.9	25.6	4.3	14	20.6	0	3.6	2.4
hsa-miR-505-3p	94.4	123.8	94.8	161	49	226.2	99.5	82.7	143.4	237.6	225.1	120.1	61.6	156.7	352.9	33.6	51.6	59.9	51.8	34.4	33.1	78.6	45.8	33.3	79.3	69.2	71	54.7	34.9	130.7	116	110.9	76.9	72.6	37.6	58.9	71.1	43.8
hsa-miR-505-5p	43.6	41.3	44.1	90.8	47.5	64.2	81.3	143.7	132.8	95	89.6	82.5	77.8	89.2	78.9	50.7	20.8	33.6	18.5	25.8	23.6	146	69.6	79.1	96	152.2	31.5	103.4	14.3	76.3	9.8	8.5	85.4	21	27.6	87.4	219.2	60.8
hsa-miR-506-3p	0	0	0	0	1.5	0	0	0	0	0	0	0	0.2	0	0	0	0	1.5	0	0	0	0	0	0	0	0	0	0	0	0	0	0	0	0	0	0	3.6	0
hsa-miR-506-5p	0	0	0	0	0	0	0	0	0	0	0	0	0	0	0	0	0	0	0	0	0	0	0	0	0	0	0	0	0	0	0	0	0	0	0	0	0	0
hsa-miR-508-3p	4.8	0	0.6	0.4	0	2.3	3.5	0	0	0	0	0	0	0	0	0	1.1	0	0	1.6	0	0	0	0	0	0	0	0	4.8	0	0.8	0	0	0	0	0	0	2.4
hsa-miR-508-5p	0	0	0	0	0	0.4	0	0	0	0	0	0	0	0	0	0	0	0	0	0	0	0	1.2	0	0	0	0	0	0	0	0	0	0	1.5	0	0	0	0
hsa-miR-5089-3p	0	0	0	0	0	0	0	0	0	0	0	0	0	0	0	0	0	0	0	0	0	0	0	0	0	0	0	0	0	0	0	0	0	0	0	0	0	0
hsa-miR-5089-5p	0	0	0	0	0	0	0	0	0	0	0	0	0	0	0	0	0	0	0	0	0	0	0	0	0	0	0	0	0	0	0	0	0	0	0	0	0	0
hsa-miR-509-3-5p	0	0	0	0.4	0.6	0	0	0	0	0	0.3	0.7	0	0	0	0	0	0	0	0	0	0	0.6	0	0	0	0	0	0	0	0	0	0	0.5	0	0	0	0.8
hsa-miR-509-3p	0	0	0	0	0.6	0	0	4.1	0	0	0.1	0	2	0	0	0	0	0	2.8	1.2	2.4	0	0.6	0	0	0	0	0	7.9	0	0.4	0	0	0.5	0	0	4.7	0
hsa-miR-509-5p	0	0	0	0	0	0	0	0	0	0	0.3	1.4	0	0	0	0.3	0	0	0	0	2.4	0	0	0	0	0	0	0	0	0	0	0	0	0	0	0	0	0
hsa-miR-5090	0	0	0	1.8	0	0.4	0	0	0	0	0	0	0	0	0	0.6	0	0	0	0.4	2.4	0	0.6	0	2.7	13.8	0	0	0	10.9	0.8	0	0	0	0.6	0	0	4.9
hsa-miR-5091	0	0	0	0	0	0	0	0	0	0	0	0	0	0	0	0	0	0	0	0	0	0	0	0	0	0	0	0	0	0	0	0	0	0	2.9	0	0	0
hsa-miR-5093	0	0	0	0	0	0.4	0	0	0	0	0	0	0	0	0	0	0	0	0	0	0	0	0	0	0	0	0	0	0	0	0	0	0	0	0	0	0	0
hsa-miR-5094	0	4.1	0.6	0	0.3	0	0.7	0	0	0	0.8	0	0.6	0.8	1.1	0.8	1.1	0	0	1.2	0	0	1.2	0	0	0	0	0	0	0	0	0	0	1	0	0	4.7	0
hsa-miR-5100	0	0	0	1.8	0	0.4	0	0	0	0	0	0	0.2	0	0.4	0.2	0	0	0	0	0	0	0	0	0	0	2.4	0	1.6	0	0.4	0	8.5	0	0	0	0	0
hsa-miR-511-3p	0	0	0	0	1.8	0	2.1	0	0	5.6	0.4	0	0	0	0	0	0	0	0	0	0	0	0	0	0	0	0	0	0	0	0	0	0	0	0	0	0	0
hsa-miR-511-5p	2.4	0	1.1	0.9	2.7	6.2	8.4	4.1	0	0	2.2	0	1.4	2.4	2	1.6	1.1	2.9	0.9	3.5	4.7	0	5.4	0	4.7	0	8.9	3	6.4	0	4.5	8.5	0	2	0.6	3.8	2.4	0
hsa-miR-512-3p	0	8.3	0.6	0	0.9	76.7	0	0	10.6	2.8	1.4	1.4	0.6	0.8	0.7	0.3	1.1	0	0.9	0.8	2.4	0	0.6	0	0	0	0	0	0	0	1.5	0	0	2.5	0	0	0	0.8
hsa-miR-512-5p	0	0	0	0	0	0.4	0	0	0	0	0	0	0	0	0	0	0	0	0	0	0	0	0	0	0	0	0	0	0	0	0	0	0	0	0	0	0	0
hsa-miR-513a-3p	0	0	0	0	0	0	0	0	0	0	0	0	0	0	0	0	0	0	0	0	0	0	0	0	0	0	0	0	0	0	0	0	0	0	0	0	0	0
hsa-miR-513a-5p	0	0	0	0	0	0	0.7	0	0	0	0	0	0	0	0	0	0	0	0	0	0	0	0	0	0	0	0	0	0	0	0	0	0	0	0	0	0	0
hsa-miR-514a-3p	2.4	0	1.1	0	0.3	2.7	7	3.1	24.2	0	0.9	1.4	2.5	0	0	1.6	4.4	4.4	1.9	0	11.8	0	0.6	0	0	0	1.6	0	11.1	0	1.1	0	0	0	0	0	1.2	8.9
hsa-miR-514a-5p	0	0	0.6	0	0	0	1.4	4.1	0	0	0.1	0	0	0	0	0	0	0	0	0	0	0	0	0	0	0	0	0	0	0	0	0	0	0	0	0	0	0
hsa-miR-514b-3p	0	0	0	0	0	0	1.4	0	0	0	0	0	0.2	0	0	0	0	0	0	0	0	0	0	0	0	0	0	0	0	0	0	0	0	0	0	0	0	0
hsa-miR-515-3p	0	0	0	0	0	1.6	0	0	0	0	0	0	0	0	0	0	0	0	0	0	0	0	0	0	0	0	0	0	0	0	0	0	0	0	0	0	0	0
hsa-miR-515-5p	0	0	0	0	0	28.8	0	0	0	0	0	0	0	0	0	0	0	0	0	0	0	0	0	0	0	0	0	0	0	0	0	0	0	0	0	0	0	0
hsa-miR-516a-5p	2.4	0	3.3	1.8	0.9	207.9	1.4	2.1	7.5	5.6	1	1.4	0.6	0	0.7	1	1.6	0	0.9	0.4	0	0	0	0	12.7	0	0	3	3.2	0	1.5	0	0	4.5	1.2	19	1.2	2.4
hsa-miR-516b-5p	0	0	3.3	1.3	3.9	710.9	1.4	2.1	51.3	0	3.7	3.6	1.6	7.2	1.1	2.6	7.7	0	2.8	1.6	0	11.2	3.6	0	5.3	0	0	6.1	4.8	0	1.1	0	0	6	4.7	11.4	1.2	5.7
hsa-miR-517-5p	0	0	0	0	0	8.2	0	0	0	0	0.1	0	0	0	0	0	0	0	0	0	0	0	0	0	0	0	0	0	0	0	0	0	0	0	0	0	0	0
hsa-miR-517a-3p	0	0	0	0	0	89.9	0	0	0	2.8	0.4	0.7	0	0.8	0.4	0	0	0	0	0.4	0	0	0	0	0	0	0	0	0	0	0.4	0	0	0	1.8	0	0	1.6
hsa-miR-517b-3p	0	0	0	0	0	95	0	0	0	0	0.5	0	0	0.8	0.4	0	0	0	0	0.4	0	0	0	0	0	0	0	0	0	0	0	0	0	3	0.6	0	0	0
hsa-miR-517c-3p	0	0	0.6	0	0	26.1	0	0	0	0	0	0	0	0	0.2	0	0	0	0	0	0	0	0	0	0	0	0	0	0	0	0	0	0	0	0	0	0	0
hsa-miR-5187-3p	0	4.1	0	0	0	0	0	0	0	2.8	1.1	0	0.4	0.8	0.9	0	0	0	1.9	0	0	0	0	0	0	0	0	0	0	0	0	0	4.3	2	2.4	0	0	0
hsa-miR-5187-5p	0	0	1.1	3.1	0.9	0.8	7.7	31	4.5	0	0.8	1.4	2.1	4.8	0.2	1.3	3.8	0	0	3.1	2.4	0	3	8.3	2	27.7	0	9.1	0	0	1.5	0	0	2	5.3	1.9	33.2	2.4
hsa-miR-5188	0	0	0	0.9	0	1.2	0.7	2.1	0	0	0.1	0	0.6	0	0.2	0	1.1	0	0.9	0	0	0	0	0	0	0	0	0	0	0	0	0	0	0	0	0	0	0
hsa-miR-5189-3p	26.6	12.4	10.5	6.3	8.7	9.3	4.9	7.2	34.7	8.4	4.7	7.2	26.4	11.3	3.5	15	5.5	0	0.9	5.9	16.5	22.5	7.7	25	4	13.8	11.3	9.1	12.7	32.7	18.4	0	12.8	10.5	2.9	11.4	7.1	5.7
hsa-miR-5189-5p	12.1	12.4	4.4	3.6	4.2	4.7	21.7	23.8	27.2	2.8	3.7	5.1	19.2	6.4	2.4	11	8.8	1.5	1.9	11.7	28.4	11.2	24.4	12.5	32	69.2	8.9	12.2	7.9	21.8	7.1	51.2	38.4	3	3.5	43.7	68.7	38.1
hsa-miR-518a-3p	0	0	0	0	0	9	0	0	0	0	0	0	0	0	0	0	0	0	0	0	0	0	0	0	0	0	0	0	0	0	0	0	0	0	0	0	0	0
hsa-miR-518a-5p	0	0	0	1.3	0	1.2	0	0	0	0	0	0	0	0	0	0	0	0	0	0	0	0	0	0	0	0	0	0	0	0	0	0	0	0	0	0	0	0
hsa-miR-518b	0	0	0.6	0	0	99.7	0	0	0	0	1	0	0	0	1.1	0	0	0	0	0	0	0	0	0	0	0	0	0	0	0	0	0	0	1	0	0	0	0
hsa-miR-518c-3p	0	0	0	0.4	0.3	68.1	0	0	0	0	0	0	0	0	0.2	0	0	0	0	0	0	0	0	0	0	0	0	0	0	0	0.4	0	0	0	0	3.8	0	0.8
hsa-miR-518c-5p	0	0	0	0	0	21	0	0	0	0	0	0	0	0	0.2	0	0	0	0	0	0	0	0	0	0	0	0	0	0	0	0	0	0	0.5	3.5	0	0	0
hsa-miR-518d-3p	0	0	0	0	0	0.4	0	0	0	0	0	0	0	0	0	0	0	0	0	0	0	0	0	0	0	0	0	0	0	0	0	0	0	1.5	0	0	0	0
hsa-miR-518d-5p	0	0	0	0	0	5.8	0	0	0	0	0	0	0	0	0	0	0	0	0	0	0	0	0.6	0	0	0	0	0	0	0	0	0	0	0	0	0	0	0
hsa-miR-518e-3p	0	0	0	0	0	5.1	0	0	0	0	0	0	0	0	0	0	0	0	0	0	0	0	0	0	0	0	0	0	0	0	0	0	0	0	0	0	0	0
hsa-miR-518e-5p	0	0	0	0	0	39.3	0	0	0	0	0	0	0	0	0.2	0.2	0	0	0	0	0	0	0	0	0	0	0	0	0	0	0	0	0	0.5	0	0	0	1.6
hsa-miR-518f-3p	0	0	0	0	0	1.9	0	0	0	0	0	0	0	0	0	0	0	0	0	0	0	0	0	0	0	0	0	0	0	0	0	0	0	0	0	0	0	0
hsa-miR-518f-5p	0	0	0	0	0	5.5	0	0	0	0	0.1	0	0	0	0	0	0	0	0	0	0	0	0.6	0	0	0	0	0	0	0	0	0	0	0	0	0	0	0
hsa-miR-5190	0	0	0	0	0	0	0	0	0	0	0	0	0	0	0	0.6	0	0	0	0	0	0	0	0	0	0	0	0	0	0	0	0	0	0	0	0	0	0
hsa-miR-5192	0	0	0	0	0	0	2.1	0	0	0	0	0	0	0	0	0	0	0	0	0	0	0	0	0	0	0	0	0	0	0	0	0	0	0	0	0	1.2	0
hsa-miR-5193	4.8	0	1.7	2.2	1.2	1.9	0	1	0	2.8	6.1	0.7	1.6	1.6	6.1	1	0	0	1.9	0	0	0	0	0	0	0	0	0	0	0	0.8	0	0	0	2.4	0	2.4	0.8
hsa-miR-5194	0	0	0	0	0	0	0	0	0	0	0	0	0	0	0	0	0	0	0	0	0	0	0	0	0	0	0	0	0	0	0	0	0	0	0	0	0	0
hsa-miR-5195-3p	0	0	0	0	0	0	0	0	0	0	0	0	0.4	0	0	0	0	0	0	0	0	0	0	0	0	0	0	0	0	0	0	0	0	0	0	0	0	0
hsa-miR-5195-5p	0	0	0	0	0	0	0	0	0	0	0	0	0	0	0	0	0	0	0	0	0	0	0	0	0	0	0	0	0	0	0	0	0	0	0	0	0	0
hsa-miR-5196-3p	0	0	0.6	2.7	0	1.2	0	0	0	0	0.3	0	0	2.4	0.4	0.2	1.6	0	0	0.8	2.4	0	0	0	0	0	0	0	0	0	0	0	0	0.5	2.9	0	0	0
hsa-miR-5196-5p	0	0	0	0	0	0	0	0	0	0	0	0	0.2	0	0	0	0	0	0	0	0	0	0	0	0	0	0	0	0	0	0	0	0	0	0	0	0	0
hsa-miR-519a-3p	0	0	0	0	0	9	0	0	0	0	0	0	0	0	0	0	0	0	0	0	0	0	0	0	0	0	0	0	0	0	0	0	0	0	0	0	0	0
hsa-miR-519a-5p	0	0	0	0	0	61.1	0	0	4.5	0	0.5	0.7	0	0	0.4	0.2	0	0	0	0	0	0	0	0	6	0	0	0	0	0	0	0	0	1	0.6	1.9	2.4	0.8
hsa-miR-519b-3p	0	0	0	0	0	1.9	0	0	0	0	0	0	0	0	0	0	0	0	0	0	0	0	0	0	0	0	0	0	0	0	0	0	0	0	0	0	0	0
hsa-miR-519b-5p	0	0	0	0	0	44.4	0	0	0	0	0.1	0	0	0	0.2	0.2	0	0	0	0	0	11.2	0	0	0.7	0	0	0	0	0	0	0	0	0	0	0	0	0
hsa-miR-519c-3p	0	0	0	0	0	3.1	0	0	0	0	0	0	0	0	0	0	0	0	0	0	0	0	0	0	0	0	0	0	0	0	0	0	0	0	0	0	0	0
hsa-miR-519c-5p	0	0	0	0	0	42.8	0	0	0	0	0	0.7	0	0	0	0	0	0	0	0	0	0	0	0	0.7	0	0	0	0	0	0	0	0	0	0.6	0	0	0
hsa-miR-519d-3p	0	0	0	0	0	89.2	0	0	15.1	0	0.8	0.7	0	0.8	0	0	0	0	0	0	0	0	0	0	0	0	0	0	0	0	0	0	0	0	0	0	0	0.8
hsa-miR-519d-5p	0	0	0	0	0	2.3	0	0	0	0	0	0	0	0	0	0	0	0	0	0	0	0	0	0	0	0	0	0	0	0	0	0	0	0	0	0	0	0
hsa-miR-519e-3p	0	0	0	0	0	0	0	0	0	0	0	0	0	0	0	0	0	0	0	0	0	0	0	0	0	0	0	0	0	0	0	0	0	0	0	0	0	0
hsa-miR-520a-3p	0	0	0	0	0	58.4	3.5	0	16.6	0	0.3	3.6	0	0	0.2	0	0	0	0	0.4	0	0	0	0	0	0	0	3	0	0	0	0	0	1	0	0	0	0
hsa-miR-520a-5p	0	0	0	0	0	23	0	0	0	0	0.6	0	0	0	1.3	0	0	0	0	0	0	0	4.2	0	0	0	0	0	0	0	0	0	0	0	0	0	0	1.6
hsa-miR-520b	0	0	0	0	0	0	0	0	0	0	0	0	0	0	0	0	0	1.5	0	0	0	0	0	0	0	0	0	0	0	0	0	0	0	0	0	0	0	0
hsa-miR-520c-3p	0	0	0	0	0	0	0	0	0	0	0	0	0	0	0	0	0	0	0	0	0	0	0	0	0	0	0	0	0	0	0	0	0	0	0	0	0	0
hsa-miR-520c-5p	0	0	0	0	0.3	4.3	0	0	0	0	0	0	0	0	0	0	0	0	0	0	0	0	0.6	0	0	0	0	0	0	0	0	0	0	0	0	0	0	0
hsa-miR-520d-3p	0	0	0	0	0	0.8	0	0	0	0	0	0	0	0	0	0	0	0	0	0	0	0	0	0	0	0	0	0	0	0	0	0	0	0	0	0	0	0
hsa-miR-520d-5p	0	0	0	0	0	6.2	0	0	6	0	0	0	0	3.2	0	0	0	0	0	0	0	0	0	0	0	0	0	0	0	0	0	0	0	0	0	0	0	0
hsa-miR-520f-3p	0	0	0	0	0	0.4	0	0	0	0	0.1	0	0	0	0	0	0	0	0	0	0	0	0	0	0	0	0	0	0	0	0.8	0	0	0	0	0	0	0
hsa-miR-520f-5p	0	0	0	0	0	0.4	0	0	0	0	0	0	0	0	0	0	0	0	0	0	0	0	0	0	0	0	0	0	0	0	0	0	0	0	0	0	0	0
hsa-miR-520g-3p	0	0	0	0	0	21	0	0	0	0	0.4	0	0	0	0	0	0	0	0	0	0	0	0	0	0	0	0	0	0	0	0	0	0	0	0	0	0	0
hsa-miR-520g-5p	0	0	0	0	0	3.9	0.7	0	0	0	0.1	0	0.4	0	0	0	0	0	0	0	0	0	0	0	0	0	0	0	0	0	0	0	0	0	0	0	0	0
hsa-miR-520h	0	0	0	0	0	4.3	0	0	0	0	0	0	0	0	0	0	0	0	0	0	0	0	0	0	0	0	0	0	0	0	0	0	0	0	0	0	0	0
hsa-miR-521	0	0	0	0	0.3	5.5	0	0	0	0	0	0	0	0	0	0	0	0	0	0	0	0	0	0	0	0	0	0	0	0	0	0	0	0.5	0	0	0	0
hsa-miR-522-3p	0	0	0	0	0	44.8	0	0	9.1	0	0.5	0	0	0	0.2	0	0	0	0	0	0	0	0	0	0	0	0	0	0	0	0	0	0	0	0	0	0	0
hsa-miR-522-5p	0	0	0	0	0	40.9	0	0	0	0	0.1	0	0	0.8	0.4	0	0	0	0	0	0	0	0	0	1.3	0	0	0	0	0	0	0	0	0.5	0.6	1.9	1.2	0
hsa-miR-523-3p	0	0	0	0	0	5.5	0	0	0	0	0	0	0	0	0	0	0	0	0	0	0	0	0	0	0	0	0	0	0	0	0	0	0	0	0	0	0	0
hsa-miR-523-5p	0	0	0	0	0	42.8	0	0	0	0	0.1	0.7	0	0	0	0.3	0	0	0	0	0	0	0	0	0.7	0	0	3	0	0	0	0	0	0	0	0	1.2	0.8
hsa-miR-524-3p	0	0	0	0	0	4.3	0	0	0	0	0	0	0	0	0	0	0	0	0	0	0	0	0	0	0	0	0	0	0	0	0	0	0	0	0	0	0	0
hsa-miR-524-5p	0	8.3	0	0	0	23.7	0	0	0	0	0.9	0	0	0	0	0	0	0	0	0	0	0	0	0	0	0	0	0	0	0	0	0	0	2	0	0	1.2	0
hsa-miR-525-3p	0	0	0	0	0	1.2	0	0	0	0	0	0	0	0	0	0	0	0	0	0	0	0	0	0	0	0	0	0	0	0	0	0	0	0	0	0	0	0
hsa-miR-525-5p	0	0	0.6	0	0	37	0	0	0	0	0	0	0	0.8	0	0	0	0	0	0	0	0	0	0	0	0	0	0	0	0	0.4	0	0	0.5	0	0	0	0
hsa-miR-526a	0	0	0	0	0	11.7	0	0	0	0	0	0	0	0	0	0	0	0	0	0	2.4	0	1.8	0	0	0	0	0	0	0	0	0	0	0	0	0	0	0
hsa-miR-526b-5p	0	4.1	1.7	0.4	1.5	121.9	0	1	4.5	0	1	0.7	0	0.8	0.7	0	0	0	0	0	0	0	0.6	0	0.7	0	3.2	0	0	0	0.4	0	0	0	7.1	0	2.4	0
hsa-miR-527	0	0	0	0	0	1.2	0	0	0	0	0	0	0	0	0	0	0	0	0	0	0	0	0	0	0	0	0	0	0	0	0	0	0	0	0	0	0	0
hsa-miR-532-3p	7.3	0	1.7	0	0	3.5	9.1	4.1	0	5.6	2.2	2.9	0.2	1.6	1.3	0.3	0	8.8	4.6	2.3	2.4	0	0	0	3.3	41.5	2.4	6.1	0	0	5.3	8.5	8.5	1.5	2.4	0	8.3	8.1
hsa-miR-532-5p	1038	808.9	654.1	821.5	1000.6	919.9	1237.3	891.3	615.9	598.2	471.9	851.1	1265	843.1	541.2	1075.1	772.5	1629.4	1057.7	2006.4	1864.7	1482.2	1776.9	2517.1	637.9	1314.5	1526.9	1465.7	1183.2	1655.9	871.5	802	781.6	810.7	1241	714.5	1035.7	1274.5
hsa-miR-539-3p	31.5	20.6	61.2	76	21.8	115.6	6.3	25.8	15.1	47.5	24.5	50.7	6.4	8	162.8	17.4	9.9	7.3	10.2	5.9	7.1	0	32.1	20.8	3.3	0	1.6	18.2	15.9	0	23.6	17.1	12.8	50.5	11.2	41.8	10.7	3.2
hsa-miR-539-5p	0	0	1.7	1.8	1.5	0	0	0	0	2.8	0.3	2.2	0.2	0	1.5	0.8	0	0	0.9	0	2.4	0	0.6	0	2.7	0	0	0	0	0	3	8.5	0	0	2.4	0	0	0
hsa-miR-541-3p	0	0	1.7	4.9	0	1.6	0	2.1	0	2.8	0.3	0	0.6	0	0	0.6	0	0	0.9	0	0	0	0	0	0	0	0	0	0	10.9	1.1	0	0	1.5	1.2	0	1.2	1.6
hsa-miR-541-5p	0	0	0	0	0	0	0	0	0	0	0	0	0	0	0	0	0	0	0	0	0	0	0	0	0	0	0	0	0	0	1.5	0	0	0	0	0	0	0
hsa-miR-543	360.5	685.1	986.9	1361.1	596.7	1205.3	664.6	973	294.3	598.2	263	1049.4	720.2	167.2	1613.9	516.5	247.4	86.2	302.6	149.8	335.6	168.4	322	41.6	271.3	55.3	66.9	629.5	519.3	468.5	677.4	708.1	1003.6	734.1	337.3	465.6	930.3	137.1
hsa-miR-544a	0	0	0	0.4	0	0	0	0	0	0	0.1	0	0	0	0.2	0	0	0	0	0	0	0	0	0	0	0	0	0	0	0	1.1	0	0	0	0	0	0	0
hsa-miR-544b	21.8	0	0	7.6	8.1	0.4	4.9	0	0	0	0	0	0	0	0	4.6	4.9	0	0	0	0	0	0	0	0	0	0	0	7.9	0	0	0	0	0	0	0	0	0
hsa-miR-545-3p	2.4	0	0	15.7	0	0.4	2.1	0	0	0	0.9	0	0	14.5	0.7	0.5	0.5	0	0	0	0	0	0.6	0	0	0	0	0	0	0	0.4	0	0	0	0	0	0	0.8
hsa-miR-545-5p	0	0	0	2.7	0	0.4	0	0	0	0	0	0	0.2	0.8	0	0	0	0	0	0	0	0	0	0	0	0	0	0	0	0	0	0	0	0	0	0	0	0
hsa-miR-548a-3p	12.1	8.3	10.5	1.8	2.4	6.6	6.3	4.1	10.6	5.6	8.5	2.2	2.7	1.6	7.4	3.2	2.2	0	1.9	3.1	0	0	4.2	0	10	0	2.4	3	1.6	0	10.5	8.5	8.5	1.5	7.6	7.6	2.4	6.5
hsa-miR-548a-5p	0	0	0	0	0	0	0	0	0	0	0.1	0	0	0	0	0	0	0	0	0	0	0	0	0	0	0	0.8	0	0	0	0	0	0	0	0	0	0	0
hsa-miR-548aa	0	0	0	0	0	0	0	0	0	0	0	0	0	0	0	0	0	0	0	0	0	0	0	0	0	0	0	0	0	0	0	0	0	0	0	0	0	0
hsa-miR-548ab	0	0	0	0.4	0	0.4	0	0	0	0	0	0.7	0	0	0.4	0	0	0	0	0	0	0	0	0	0	0	0.8	0	0	0	0.4	0	0	0	0	0	0	0
hsa-miR-548ac	0	4.1	0	0	0.6	1.9	0	0	0	0	0.8	2.2	0	0.8	0	0	0	0	0.9	2	0	0	0	0	0	0	0	0	0	0	0.4	0	0	0.5	0	0	0	0.8
hsa-miR-548ad	0	0	0	0	0	0	0	0	0	0	0	0	0	0	0	0	0	0	0	0	0	0	0	0	0	0	0	0	0	0	0	0	0	0	0	0	0	0
hsa-miR-548ag	0	0	1.7	0	1.2	0	0.7	0	0	0	0.4	0	0.6	0.8	0.2	2.2	1.1	0	0.9	0	0	0	3	4.2	6.7	0	1.6	0	1.6	0	2.6	8.5	4.3	1.5	0	1.9	1.2	3.2
hsa-miR-548ak	0	0	0	0	0.3	0	0	0	0	0	0	0	0	0	0	0.5	0	0	0	0	0	0	0	0	0	0	0	0	0	0	0	0	0	0	0	0	0	0
hsa-miR-548al	4.8	0	0.6	1.8	0	0.8	0	0	0	0	1.1	3.6	1.8	0	2.4	0.3	1.1	0	0.9	1.2	2.4	0	1.2	0	0	0	0	0	0	0	1.1	0	0	1	0	0	0	0.8
hsa-miR-548am-3p	0	0	0.6	0	0	0	0	0	0	0	0.1	0	0	0	0.2	0	0	0	0	0	0	0	0.6	0	0	0	0	0	0	0	0	0	0	0	0	0	0	0
hsa-miR-548am-5p	0	0	0	0	0	0	0	0	0	0	0	0	0	0	0	0	0	0	0	0	0	0	0	0	0	0	0	0	0	0	0	0	0	0	0	0	0	0
hsa-miR-548an	0	0	0.6	0	0	0.4	0	0	0	0	0	0	0	0	0	0	0	0	0	0	0	0	0	0	0	0	0	0	0	0	0	0	0	0	0	0	0	0
hsa-miR-548ao-3p	0	0	0	0	0	0	0	0	0	0	0	0	0	0	0	0	0	0	0	0	0	0	0	0	0	0	0	0	0	0	0	0	0	0	0	0	0	0
hsa-miR-548ap-5p	0	0	1.1	2.2	0.6	0.8	2.8	1	3	8.4	3.5	3.6	1.8	0	0.9	0.5	0	1.5	0	0.4	0	0	1.8	0	0.7	13.8	0.8	0	0	0	1.9	0	4.3	0.5	1.2	1.9	1.2	0.8
hsa-miR-548aq-5p	0	0	0	0	0	0	0	0	0	0	0	0	0	0	0	0	0	0	0	0	0	0	0	0	0.7	0	0	0	0	0	0	0	0	0	0	0	0	0
hsa-miR-548ar-3p	0	0	1.1	1.3	1.8	0	2.8	0	0	0	1.4	0	0	0	0.9	0	0	0	0	0	0	0	0.6	0	0	0	0	0	0	0	0	8.5	0	0	0	0	0	0
hsa-miR-548as-3p	0	0	0	0	0	1.2	0	0	0	0	0.1	0	0	0	0.9	0	0	0	0	0	0	0	0	0	0	0	0	0	0	0	0	0	0	0	0	0	0	0
hsa-miR-548at-3p	0	0	0	0	0.6	0.4	0	0	0	0	2.4	0	0	3.2	0.2	0	0	0	0	0.4	0	0	0	0	0	0	0	0	0	0	0.4	0	0	0.5	0	0	0	0
hsa-miR-548at-5p	0	0	0	1.3	0.3	0	1.4	0	0	0	0.4	0	0.4	0	0	0.3	0	1.5	0	0.4	0	0	0	4.2	3.3	0	1.6	0	0	0	0	0	0	0	0.6	1.9	0	4.1
hsa-miR-548au-3p	0	0	0	0	0	0	0	0	0	0	0	0	0	0	0	0	0	0	0	0	0	0	0	0	0	0	0	0	0	0	0	0	0	0	0	0	0	0
hsa-miR-548au-5p	0	0	0	0	0	0	0	0	0	0	0	0	0	0	0	0	0	0	0	0	0	0	0	0	0	0	0	0	0	0	0	0	0	0	0	0	0	0
hsa-miR-548av-3p	0	0	0.6	0	0	0	0	0	0	0	0	0	0	0	0	0	0	0	0	0	0	0	0	0	0	0	0	0	0	0	0	0	0	0	0	0	0	0
hsa-miR-548av-5p	0	0	0	0	0	0	0	0	0	0	0	0	0	0	0.2	0	0	0	0	0	0	0	0	0	0	0	0	0	0	0	0	0	0	0	0	0	0	0.8
hsa-miR-548aw	0	0	0	0	0	0	0	0	0	0	0	0	0	0	0	0	0	0	0	0	0	0	0	0	0	0	0	0	0	0	0	0	0	0	0	0	0	0
hsa-miR-548ax	0	0	0	0	0	0	0	0	0	0	0	0.7	0	0	0	0	0	0	0	0	0	0	0	0	1.3	0	0	0	0	0	0.8	0	0	0	0	0	0	0
hsa-miR-548ay-3p	0	4.1	0	1.3	1.2	1.9	2.8	0	0	0	2	1.4	0	0.8	1.7	1.3	0.5	8.8	0.9	0.4	0	0	0	12.5	0	0	5.6	3	0	0	0	0	0	4	2.9	0	0	0
hsa-miR-548ay-5p	0	0	0	0	0	0	0	0	0	0	0	0	0	0	0	0	0	0	0	0	0	0	0	0	0.7	0	0	0	0	0	0	0	0	0	0	0	0	0
hsa-miR-548az-5p	0	0	0	0.4	0	0	0	0	0	0	0.3	0	0.2	0	0	0	0	0	0	0	0	0	0	0	0	0	0	0	0	0	0.4	0	0	0	0	0	0	0.8
hsa-miR-548b-3p	0	0	0	0.4	0	0.4	0	0	0	0	0	0	0	0	0.9	0	0	0	0	0	0	0	0	0	0	0	0	0	0	0	0.8	0	0	0	0	0	0	0
hsa-miR-548b-5p	0	0	0	0	0	0	0	0	0	0	0	0	0	0	0	0	0	0	0	0	0	0	0	0	0	0	0	0	0	0	0	0	0	0	0	0	0	0
hsa-miR-548c-5p	0	0	0	0	0	0.4	0	0	0	0	0	0	0	0	0	0	0	0	0	0	0	0	0	0	0	0	0	0	0	0	0	0	0	0	0	0	0	0
hsa-miR-548d-3p	0	0	0	2.7	0	0	0	0	0	0	0.3	0.7	0	4	0	0	0	1.5	0	0	0	0	0	0	0	0	0	0	0	0	0	0	0	0	0	0	0	0
hsa-miR-548d-5p	0	0	0	0	0	0.4	0	0	0	0	0	0	0	0	0	0	0	0	0	0	0	0	0	0	0	0	0	0	0	0	0	0	0	0	0	0	0	0
hsa-miR-548e-3p	58.1	33	63.9	76.9	40.6	48.3	18.9	11.4	45.3	81.1	44.2	31.1	17.6	73.1	56.1	14.5	37.3	21.9	55.5	52.4	28.4	56.1	18.5	25	36	0	33.1	18.2	25.4	21.8	37.5	8.5	42.7	44.5	21.7	36.1	27.3	20.3
hsa-miR-548e-5p	0	4.1	0.6	0	0.9	0	0	0	0	0	0.6	0	0	0	2.8	0.3	0	0	0.9	0	0	0	0.6	0	0	0	0	0	0	0	0.4	0	0	0	0	1.9	0	0
hsa-miR-548f-3p	2.4	0	0.6	0.4	0	0	0	0	1.5	0	0.1	0	0	0	0	0.2	0	1.5	0	0	0	0	0	0	0.7	0	0	0	0	0	0.4	0	0	0	0	0	0	0
hsa-miR-548h-5p	0	0	0	0	0	0	0	0	0	0	0	0	0	0	0	0	0	0	0	0	0	0	0	0	0	0	0	0	0	0	0	0	0	0	0	0	0	0
hsa-miR-548i	0	0	0	0	0	0	0	0	0	0	0	0	0	0	0	0	0	0	0	0	0	0	0	0	0	0	0	0	0	0	0	0	4.3	0	0	0	0	0.8
hsa-miR-548j-3p	0	0	1.1	0.4	0	0.4	0	0	0	2.8	1	0	0.8	0	0.9	0.3	0	0	0.9	0	0	0	0	0	0	0	0	0	0	0	0.4	0	0	0	1.2	3.8	0	0
hsa-miR-548j-5p	79.8	173.3	147.7	78.2	60.9	52.9	103.8	164.4	113.2	134.2	171.5	104.2	129.6	44.2	132.7	92.2	107	65.8	76.8	32.1	28.4	179.7	58.3	16.6	68.7	69.2	87.1	79.1	61.9	76.3	113	85.3	68.3	76.6	52.3	115.9	47.4	69.8
hsa-miR-548k	21.8	53.7	62.8	54	15.5	49.1	55.4	56.9	28.7	47.5	58.8	35.5	31.7	37.8	60	36	35.1	39.5	10.2	18.8	9.5	44.9	29.8	4.2	19.3	27.7	37.1	79.1	30.2	21.8	45.4	93.8	17.1	28	25.3	83.6	34.4	57.6
hsa-miR-548l	9.7	12.4	11.6	9	12.5	4.7	2.1	0	0	2.8	8.4	2.2	4.1	9.6	10	5.8	6	1.5	1.9	8.2	9.5	0	3.6	4.2	10.7	13.8	12.9	3	1.6	0	6.4	0	4.3	3	8.2	0	1.2	2.4
hsa-miR-548n	0	0	1.7	6.3	1.5	1.2	0	0	0	2.8	3.5	2.9	1.2	4	3.5	0.6	2.2	5.8	0	3.1	0	11.2	1.2	0	0	13.8	1.6	0	0	10.9	1.5	0	0	2.5	5.3	0	3.6	1.6
hsa-miR-548o-3p	38.7	8.3	18.7	14.8	12.2	12.5	5.6	0	1.5	2.8	15.8	16.6	8.8	12.9	14.1	10.2	21.9	11.7	27.8	19.6	7.1	11.2	17.9	4.2	11.3	0	6.5	3	23.8	0	6	17.1	8.5	14	16.5	11.4	4.7	8.9
hsa-miR-548o-5p	0	0	0	0	0	0	0	0	0	0	0	0	0	0	0	0	0	0	0	0	0	0	0	0	0	0	0	0	0	0	0	0	0	0	0	0	0	0
hsa-miR-548p	0	0	0	0	0	0	0	0	0	0	0	0	0	0.8	0	0	0	0	0	0.4	0	0	0	0	0	0	0	0	0	0	0	0	0	0	0	0	0	0
hsa-miR-548q	0	0	0	0	0.6	0.4	1.4	0	3	0	0	1.4	0.2	0	0	0.5	0	0	0	0	0	0	0	0	0	0	0	0	0	0	0.4	0	0	0	0.6	0	0	0
hsa-miR-548s	0	0	0	0	0	0	0	0	0	0	0.4	0	0	0	0	0	0	0	0	0	0	0	0	0	0	0	0	0	0	0	0.4	0	0	0	0	0	0	0
hsa-miR-548t-3p	0	0	0	0	0	0	0	0	0	0	0	0	0	0	0	0	0	0	0	0	0	0	0	0	0	0	0	0	0	0	0	0	0	0	0	0	0	0
hsa-miR-548t-5p	0	0	0	0	0	0	0	0	0	0	0.1	0	0	0	0.7	1.1	0	0	0	0	0	11.2	0	0	0	0	6.5	3	0	0	1.1	0	0	0	0	0	0	0.8
hsa-miR-548u	0	0	1.1	0.4	0.6	1.2	0.7	0	0	0	1.3	0	0.6	0.8	0.7	0.2	0.5	1.5	0.9	0.8	0	0	0	4.2	0	0	0.8	0	0	0	0.4	0	0	0.5	0.6	0	0	3.2
hsa-miR-548v	0	0	0	0	0	0	0	0	0	0	0	0	0	0	0.7	0	0	0	0	0	0	0	0	0	0	0	0	0	0	0	0	0	0	0	0	0	0	0
hsa-miR-548w	0	0	0	0	0	0	0	0	0	0	0	0	0	0	0	0	0	0	0	0	0	0	0	0	0	0	0	0	0	0	0	0	0	0	0	0	0	0
hsa-miR-548x-3p	0	0	0	0	0	0	0	0	0	0	0.1	0	0	0	0	0	0	0	0	0	0	0	0	0	0	0	0	0	0	0	0	0	0	0	0	0	0	0
hsa-miR-548y	0	0	0	0	0	0	0	0	0	0	0	0	0	0	0	0	0	0	0	0	0	0	0	0	0	0	0	0	0	0	0	0	0	0	0	0	0	0
hsa-miR-549a	0	0	0	0	0	0	0	0	0	0	0	0	0	0	0.2	0	0	0	0	0	0	0	0	0	0	0	0	0	0	0	0	0	0	0	0	0	0	0
hsa-miR-550a-3-5p	4.8	4.1	2.2	5.8	6.6	2.3	17.5	3.1	7.5	5.6	3	1.4	4.5	2.4	3.9	6.1	2.2	20.5	1.9	8.6	9.5	44.9	9.5	8.3	16	41.5	11.3	9.1	1.6	0	3.8	8.5	12.8	3.5	2.9	7.6	7.1	10.5
hsa-miR-550a-3p	0	0	1.1	0	0	0.4	2.1	0	0	0	0.9	0.7	0.2	0	1.1	0	0	1.5	0	3.1	0	0	0	0	0	0	4	3	1.6	0	0	0	0	1	0	0	0	1.6
hsa-miR-550a-5p	43.6	33	9.9	5.4	8.1	10.9	49.8	51.7	22.6	16.8	11	12.3	24.6	8.8	6.5	31.5	21.9	58.5	25	59.1	42.5	146	31.6	49.9	60.7	96.9	46.8	48.7	19.1	76.3	16.9	68.3	25.6	11	30.6	13.3	80.6	78.7
hsa-miR-550b-2-5p	0	4.1	0	0	0	0	0	1	0	0	0.1	0	0.6	0	0.2	0.2	0	0	0	0.4	0	0	0	0	0	0	0	0	0	0	0.4	0	0	0	0	0	0	0.8
hsa-miR-550b-3p	0	0	0	0	0	0	0	0	0	2.8	0.3	0	0	0	0	0.5	0	0	0	0	0	0	0	0	0	0	0	0	0	0	0	0	0	0	0	0	0	0
hsa-miR-551a	0	0	0	0	0	0.8	0	0	0	0	0.4	0	0	0	0	0.6	0	0	0	0.4	0	0	0	0	0	0	0	0	0	0	1.5	0	0	0	0	3.8	0	0
hsa-miR-551b-3p	0	0	0	0	0	0	0	0	0	0	0.5	0.7	0.2	0	1.5	0	0	0	0.9	0	0	0	0	0	0	0	0	0	0	0	0	0	0	0	0	0	0	0
hsa-miR-551b-5p	0	0	0	0	0	0	0	2.1	0	0	0.8	0	0	0	0.4	0	0	0	0	0.8	0	0	0	0	0	0	0	0	0	0	0.8	0	0	0	0	0	1.2	0
hsa-miR-556-3p	4.8	0	2.8	4.9	0.9	0	0	0	0	2.8	1.9	0	0	0	2.4	2.4	1.6	0	0	0.8	0	0	1.8	0	0	0	0	0	3.2	0	0.4	0	0	0	0	0	0	0
hsa-miR-556-5p	0	12.4	8.3	1.3	0.9	4.7	8.4	18.6	9.1	0	9.5	3.6	4.9	3.2	7.8	0.8	6.6	1.5	6.5	2	0	0	0	0	2.7	0	6.5	0	0	21.8	4.9	17.1	8.5	5.5	4.1	19	5.9	3.2
hsa-miR-5579-3p	0	0	0	0	0	0	0	0	0	0	0	0	0	0	0	0	0	0	0	0	0	0	0	0	0	0	0	0	0	0	0	0	0	0	0	0	0	0
hsa-miR-5579-5p	0	0	0	0	0	0	0	0	0	0	0	0	0	0	0	0	0	0	0	0	0	0	0	0	0	0	0	0	0	0	0	0	0	0	0	0	0	0
hsa-miR-5581-3p	0	0	0	0.4	0	0.8	0	0	0	0	0.9	0.7	0	0	0.9	0	0	0	0	0.4	0	0	0	0	0	0	0	0	0	0	1.1	0	0	0	0	0	0	0
hsa-miR-5581-5p	0	0	0	0	0	0	0	0	0	0	0	0	0	0	0	0	0	0	0	0	0	0	0	0	0	0	0	0	0	0	0	0	0	0	0	0	0	0
hsa-miR-5582-3p	2.4	0	0.6	0	1.8	0	0	0	0	0	0.6	0	0	0	0.7	0	0.5	0	0	0	0	0	0	0	0	0	0	0	0	0	1.1	0	0	0	0	0	0	0
hsa-miR-5582-5p	0	0	0	0	0	0	0	0	0	0	0	0	0	0	0	0	0	0	0	0	0	0	0	0	0	0	0	0	0	0	0	0	0	0	0	0	0	0
hsa-miR-5583-3p	0	0	0	0	1.5	0	0	0	0	0	0.3	0	0	0	0.2	0	0	2.9	0	0.4	0	0	0.6	0	0.7	0	0	0	0	0	0	0	0	0	0	0	0	0
hsa-miR-5583-5p	0	0	0	0	0	0	0	0	0	0	0	0	0	0	0	0	0	0	0	0	0	0	0	0	0	0	0	0	0	0	0	0	0	0	0	0	0	0
hsa-miR-5584-3p	0	0	0	0	0	0	0	0	0	0	0.1	0	0	0	0	0	0	0	0	0	0	0	0	0	0	0	0	0	0	0	0	0	0	0	0	0	0	0
hsa-miR-5584-5p	0	0	1.7	0.4	2.7	0	0.7	1	4.5	0	1	0.7	3.3	0	0.9	1.1	1.1	2.9	0.9	1.6	0	0	2.4	4.2	1.3	0	0.8	0	0	0	0.4	0	8.5	2.5	0	3.8	3.6	2.4
hsa-miR-5586-3p	0	0	0	0	0.3	0	0	0	0	0	0.5	0	0	0	0	0	0	0	0	0	0	0	0	0	2	0	0	0	0	0	0.4	0	0	0	0	0	0	0
hsa-miR-5586-5p	0	0	0.6	0.4	0	1.2	0	0	0	0	1.5	0	0	0.8	1.1	2.1	0	0	0	0	0	0	0	0	1.3	0	0	0	0	0	0.4	0	0	0.5	1.2	0	0	0
hsa-miR-5587-3p	0	0	0	1.3	1.2	0.4	0	0	0	0	0.1	0.7	0.4	0	0	1.8	1.1	0	1.9	1.2	0	0	1.2	0	0	0	0	3	0	0	0.4	0	0	0	1.8	0	0	1.6
hsa-miR-5587-5p	0	0	0	0	0	0	0	0	0	0	0.4	0	2	0	0.4	0	0	0	0	0	0	0	0	0	0	0	0.8	0	0	0	0	0	0	0	0	0	0	0
hsa-miR-5588-3p	0	0	0	0.4	0	0.4	0	0	0	2.8	0.3	0.7	0	0	0	0	0	0	1.9	0	0	0	0	0	0	0	0	0	0	0	0	0	0	0	0	0	0	0
hsa-miR-5588-5p	0	0	0.6	1.8	0	0	0	0	0	2.8	1.1	0.7	0.4	0	0.7	0.8	0.5	1.5	2.8	0.4	2.4	0	0	0	0	0	0	0	0	0	3	8.5	0	1	0	0	1.2	0
hsa-miR-5589-3p	0	0	0	0	0	0.4	0	0	0	0	0	0	0	0	0	0	0	0	0	0	0	0	0	0	0	0	0	0	0	0	0	0	0	0	0	0	0	0
hsa-miR-5589-5p	0	0	0	0	0	0	0	0	0	0	0	0	0	0	0	0	0	0	0	0	0	0	0	0	0	0	0	0	0	0	0	0	0	0	0	0	0	0
hsa-miR-559	0	0	0	0	0	0	0	0	0	0	0	0	0	0	0	0	0	0	0	0	0	0	0	0	0	0	0	0	0	0	0	0	0	0	0	0	0	0
hsa-miR-5590-3p	0	0	0	0	0	0.8	0	0	0	0	0	0	0	0	0	0	0	0	0	0	0	0	0	0	0	0	0	0	0	0	0	0	0	0	0	0	0	0
hsa-miR-561-3p	0	0	0	0	0	0	0	0	0	0	0	0	0	0	0	0	0	0	0	0	0	0	0	0	0	0	0	0	0	0	0	0	0	0	0	0	0	0
hsa-miR-561-5p	0	0	0.6	0.4	0	5.5	1.4	0	0	0	0.4	0.7	0.4	0.8	0.2	0	1.1	0	0	1.6	0	0	0	0	0	0	0	6.1	0	0	0.8	0	0	0	4.7	0	0	0.8
hsa-miR-5680	0	0	0	0	1.2	0	0	0	0	0	0.1	0	0	0	0.2	0	0	0	0	0	0	0	0	0	0	0	0	0	0	0	0	0	0	0	0	0	2.4	0
hsa-miR-5683	36.3	0	15.4	11.7	1.2	15.2	13.3	5.2	6	50.3	8.1	7.2	9.2	15.3	6.3	0	2.7	7.3	0.9	5.9	7.1	0	19	0	0	0	1.6	15.2	7.9	0	19.5	0	0	80.6	12.3	30.4	3.6	8.9
hsa-miR-5684	0	0	0	0	0	0	0	0	0	0	0	0	0	0	0	0	0	0	0	0	0	0	0	0	0	0	0.8	0	0	0	0	0	0	0	0	0	0	0
hsa-miR-5687	0	0	0	0	0	0	0	0	0	0	0	0	0	0	0	0	0	0	0	0	0	0	0	0	0	0	0	0	0	0	0	0	0	0	0	0	0	0
hsa-miR-5690	0	0	0	0	0	1.9	0	0	0	5.6	0.1	0.7	0.4	0	0.4	0	0	0	0	0	0	0	0	0	0	0	0	0	0	0	0	0	0	0	0	0	0	0
hsa-miR-5691	0	0	0	0	0	0	0	0	0	0	0	0	0	0	0	0	0	0	0	0	0	0	0	0	0	0	0	0	0	0	0	0	0	0	0	0	0	0
hsa-miR-5693	0	0	0	0	0	0	0	2.1	0	0	0	0	0	0	0	0	0	0	0	0	0	0	0	0	0	0	0	0	0	0	0	0	0	0.5	0	0	0	0
hsa-miR-5694	0	0	0	0	0	0	0	0	0	0	0	0	0	0	0	0	0	0	0	0	0	0	0	0	0	0	0	0	0	0	0	0	0	0	0	0	0	0
hsa-miR-5696	0	0	1.1	0	0	0	0	2.1	0	0	0.1	0	0	0	0.4	0	0	0	0	0.8	0	0	1.2	0	0	0	0	0	0	0	0	0	0	1	0	0	0	0
hsa-miR-5698	0	0	0	0	0	0	0	0	0	0	0.5	0	0.6	0	0	0	0	0	0	1.2	0	0	0.6	0	0	0	0	0	0	0	0	0	0	0	0	0	2.4	0
hsa-miR-5699-3p	0	0	0	0	0	0	0	0	0	0	0	0	0	0	0	0	0	0	0	0	0	0	0	0	0	0	0	0	0	0	0	0	0	0	0	0	0	0
hsa-miR-5699-5p	0	0	0	0	0	0	0	0	0	0	0.1	0	0	0	0.2	0	0	0	0	0	0	0	0	0	0	0	0	0	0	0	0	0	0	0	0	0	0	0
hsa-miR-570-3p	0	0	0.6	1.3	0	1.2	3.5	0	0	0	0.4	0	0	0.8	1.7	0	0	0	0	0.8	0	0	0	0	1.3	0	0	0	0	0	0	0	0	0.5	0	0	3.6	0
hsa-miR-570-5p	0	0	0	0	0	0	0	0	0	0	0.1	0	0	0	0	0	0	0	0	0	0	0	0	0	0	0	0	0	0	0	0	0	0	0	0	0	0	0
hsa-miR-5701	0	0	0	0	0	0	0	0	0	0	0	0	0	0	0	0	0	0	0	0	0	0	0	0	0	0	0	0	0	0	0	0	0	0	0	0	0	0
hsa-miR-5703	0	0	0	0	0	0	0	0	0	0	0	0	0	0	0	0	0	0	0	0	0	0	0	0	0	0	0	0	0	0	0	0	0	0	0	0	0	0
hsa-miR-5708	0	0	0	0	0	0	0	0	0	0	0	0	0	0	0	0	0	0	0	0	0	0	0	0	0	0	0	0	0	0	0	0	0	0	0	0	0	0
hsa-miR-572	0	0	0	0	0	0	0	0	0	0	0	0	0	0	0	0	0	0	0	0	0	0	0	0	0	0	0	0	0	0	0	8.5	0	0	0	0	0	0
hsa-miR-574-3p	125.8	57.8	49.6	34.2	31.3	110.2	16.8	23.8	24.2	50.3	142.9	41.3	41.6	51.4	108.8	28.1	52.7	33.6	52.7	35.2	21.3	11.2	50	20.8	38	13.8	12.1	21.3	46.1	21.8	16.1	25.6	42.7	46	51.7	1.9	14.2	9.7
hsa-miR-574-5p	0	4.1	1.1	4.9	3.6	7	0.7	0	0	5.6	6.6	0.7	1.8	12.1	3	3.8	0.5	2.9	0	6.7	0	0	4.2	0	2.7	0	2.4	3	0	0	1.1	0	0	3	1.2	0	0	0
hsa-miR-576-3p	9.7	4.1	8.3	4.5	5.4	9	17.5	18.6	9.1	0	6.1	8	3.3	6.4	7.2	8.3	13.7	21.9	8.3	24.6	4.7	33.7	10.7	12.5	11.3	41.5	18.6	30.4	7.9	10.9	18.4	25.6	8.5	4.5	5.9	19	11.9	43
hsa-miR-576-5p	9.7	4.1	5.5	9.4	2.4	15.6	4.9	2.1	9.1	11.2	16.8	6.5	1.4	4	12.4	4.2	2.7	2.9	0.9	6.3	11.8	0	6	8.3	10.7	13.8	10.5	0	7.9	0	2.6	8.5	4.3	2.5	0.6	7.6	0	1.6
hsa-miR-577	0	0	1.1	0	0	0.8	0	0	0	0	0.5	0	0	0	0.7	0	0	0	0	0	0	0	0	0	0	0	0	0	0	0	0.8	0	4.3	0	0	0	0	0
hsa-miR-578	0	0	0	0	0	0	0	0	0	0	0	0	0	0	0	0	0	0	0	0	0	0	0	0	0	0	0	0	0	0	0	0	0	0	0	0	0	0
hsa-miR-579-3p	0	0	0	0.9	0.9	1.9	0	0	0	2.8	2	2.2	0	0.8	3.7	0	1.1	0	0	0.4	0	0	0	0	0.7	0	2.4	3	1.6	0	0	0	0	0	0	0	1.2	0
hsa-miR-579-5p	0	12.4	0.6	2.7	0.6	1.6	2.8	3.1	4.5	2.8	2.3	3.6	3.5	0	2.2	2.2	0	0	1.9	2	0	22.5	0.6	0	0	13.8	2.4	0	1.6	10.9	1.5	8.5	4.3	0	3.5	5.7	11.9	14.6
hsa-miR-580-3p	4.8	0	1.7	3.6	2.1	2.7	2.8	0	0	0	2.4	0	0.6	3.2	1.1	3.4	0.5	0	5.6	1.2	2.4	0	4.2	0	6	0	3.2	3	0	10.9	2.6	0	4.3	1.5	8.2	3.8	3.6	6.5
hsa-miR-580-5p	0	0	0	0	0	0	0	0	0	0	0.1	0	0	0	0	0	0	0	0	0	0	0	0	0	0	0	0	0	0	0	0	0	0	0	0	0	0	0
hsa-miR-581	9.7	8.3	2.8	3.6	3.6	1.6	0	9.3	7.5	0	1.9	0.7	2.5	3.2	0.9	1.9	3.8	4.4	0.9	0.8	4.7	0	6.5	0	0	0	2.4	0	1.6	0	3	0	0	2.5	2.4	0	0	4.1
hsa-miR-582-3p	7.3	12.4	1.7	4.5	5.7	9.3	4.9	0	7.5	2.8	2.8	8	2.9	5.6	8.7	1.1	3.3	13.2	4.6	68.1	21.3	22.5	28.6	16.6	10	27.7	19.4	0	7.9	21.8	10.9	8.5	0	7	9.4	0	0	8.9
hsa-miR-582-5p	2.4	0	1.1	0	0.9	4.3	0	0	1.5	2.8	1.3	0.7	1.2	2.4	13.2	0	2.7	0	0	1.6	9.5	0	3	8.3	11.3	13.8	8.1	0	0	0	1.1	0	0	0	0	0	0	0
hsa-miR-584-3p	0	0	0.6	0	0	0.8	0	0	0	0	1.1	0	0	1.6	0.4	0	0	0	0	0	0	0	0	0	0	0	0	0	0	0	0	0	0	0	0	0	0	0
hsa-miR-584-5p	2710.1	2616.6	3083.7	4753.4	4169.4	2603.3	3725.9	4216.6	2735.1	1892.4	3471	2703.8	6235.1	4000.2	2097.5	6039.3	2990.1	2104.4	2877	1929.8	4944.2	1908.9	2946.1	1223.2	2106.9	1010.1	2719.1	2505.7	1874	4118.1	3602.6	5221.3	3737	2686.8	3550.9	3772.2	5422.8	2780.2
hsa-miR-585-3p	0	0	0	0.9	0	0	0	0	0	0	0	0	0	0	0	0	0	0	0	0	0	0	0	0	0	0	0	0	0	0	0	0	0	0	0	0	0	0
hsa-miR-586	0	0	0.6	0	0	0	0	0	0	0	0.1	0	0	0	0	0	0	0	0	0	0	0	0	0	0	0	0	0	0	0	0	0	0	0	0	0	0	0
hsa-miR-589-3p	0	4.1	1.7	0.9	0	3.1	0	0	0	0	0.8	0	0.6	0	1.1	1	0	0	0	0	0	0	0	0	0	0	0	0	0	0	1.5	8.5	0	0	1.2	0	0	0
hsa-miR-589-5p	82.3	49.5	81	45.9	82.1	31.5	79.2	88.9	43.8	36.3	28.9	33.3	65.5	30.5	41.2	61.4	66.9	71.6	46.3	61	94.5	78.6	71.4	66.6	20.7	55.3	105.7	91.2	47.6	54.5	110	145	55.5	63.1	72.9	81.7	126.8	98.2
hsa-miR-590-3p	24.2	33	12.7	22	9.3	55.3	7	3.1	15.1	28	56.9	14.5	4.9	23.3	57.2	7.5	11.5	8.8	12	6.3	2.4	0	3.6	4.2	4	0	0	0	14.3	0	7.1	0	0	11.5	7.1	7.6	1.2	0.8
hsa-miR-590-5p	0	0	0.6	1.3	0.3	0	0.7	0	0	0	1.3	0	0	1.6	0.7	0	0	0	0	0	0	0	0	0	0	13.8	0	0	0	0	0	0	0	0	0	0	0	1.6
hsa-miR-592	0	0	0	0	0	0.8	0	0	0	0	1	0	0	0	0	0	0	0	0	0	0	0	0	0	0	0	0	0	0	0	0	0	0	0	0	0	0	0
hsa-miR-597-3p	2.4	0	1.1	2.2	1.2	1.6	9.8	3.1	1.5	2.8	1.3	3.6	6.1	0	1.5	2.2	4.9	2.9	1.9	1.6	2.4	0	0.6	8.3	0	0	4.8	9.1	0	43.6	3.4	8.5	0	1.5	1.8	3.8	4.7	4.1
hsa-miR-597-5p	0	0	0.6	0.9	0	0.8	0	0	0	0	1.3	0	0	4	3.7	0.5	0	0	0	0	0	0	0	0	0.7	0	0	0	0	0	0	0	0	1	0	0	0	0
hsa-miR-598-3p	72.6	41.3	68.9	52.2	26.6	62.3	37.9	20.7	16.6	44.7	62.3	32.6	36.4	34.6	70	38.7	29.1	21.9	13.9	19.6	63.8	11.2	17.3	45.8	16	27.7	16.1	30.4	28.6	21.8	34.9	42.7	25.6	23	51.1	19	21.3	14.6
hsa-miR-598-5p	0	0	0	0	0	0.8	0	0	3	0	0.1	0.7	0.8	0	0.4	1.1	0	0	0	0	0	0	0	0	0	0	0	0	0	0	0.8	0	4.3	0	1.2	0	0	0
hsa-miR-600	0	0	0	0	0	0	0	0	0	0	0	0	0	0	0	0	0	0	0	0	0	0	0	0	0	0	0	0	0	0	0	0	0	0	0	0	0	0
hsa-miR-602	0	0	0	0	0	0	0	0	0	0	0	0	0	0	0	0	0	0	0	0	0	0	0	0	0	0	0	0	0	0	0	0	0	0	1.8	0	0	0
hsa-miR-603	0	0	0	0	0	0	0	0	0	0	0	0	0	0	0	0	0	0	0	0	0	0	0	0	0	0	0	0	0	0	0	0	0	0	0	0	0	0
hsa-miR-605-3p	14.5	4.1	5	8.1	12.2	2.3	3.5	1	12.1	8.4	5.4	2.9	12.3	5.6	3.9	7.8	2.7	7.3	6.5	2.3	4.7	0	6.5	0	2	0	8.9	0	15.9	0	4.1	0	17.1	6.5	5.3	0	8.3	1.6
hsa-miR-605-5p	0	0	0.6	0.4	0	0	0.7	0	0	0	1.5	1.4	0	0	0.9	1.3	0	0	0	0	0	0	0	0	0	0	0	0	0	0	0	0	0	0	0	0	0	0
hsa-miR-606	0	0	0	0	0	0	0	0	0	0	0	0	0	0	0	0	0	0	0	0	0	0	0	0	0	0	0	0	0	0	0	0	0	0	0	0	0	0
hsa-miR-607	0	0	1.1	0	0	0	0	0	0	0	0	0	0	0	0.2	0	0	0	0	0	0	0	0	0	0	0	0	0	0	0	0	0	0	0	0	0	0	0
hsa-miR-6076	0	0	0	0	0	0	0	0	0	0	0	0	0	0	0	0	0	0	0	0	0	0	0	0	0	0	0	0	0	0	0	0	0	0	0	0	0	0
hsa-miR-6087	2.4	0	0	1.8	0.3	1.6	4.2	5.2	15.1	0	0.1	0	3.9	0	0.9	0.8	0	1.5	0.9	0.4	0	0	7.1	4.2	8.7	69.2	1.6	9.1	0	0	1.1	0	25.6	0.5	1.2	1.9	13	0.8
hsa-miR-609	0	0	0	0	0	0	0	0	0	0	0	0	0	0	0	0	0	0	0	0	0	0	0	0	0	0	0	0	0	0	0	0	0	0	0	0	0	0
hsa-miR-6090	0	0	0	0	0	0	0	0	0	0	0	0	0	0	0	0	0	0	0	0	0	0	0	0	0	0	0	0	0	0	0	0	0	0	0	0	0	0
hsa-miR-610	0	0	0.6	1.3	1.8	0	1.4	1	0	0	1	0.7	0.4	0	1.1	1.4	0.5	1.5	0.9	0.4	0	0	3	8.3	2	0	0.8	0	6.4	0	1.1	0	0	0	0	0	1.2	6.5
hsa-miR-612	0	0	0	0	0	0	0	0	0	2.8	0	0	0	0	0	0	0	0	0	0	0	0	0	0	0	0	0	0	0	0	0	0	0	0	0	0	0	0
hsa-miR-6125	0	0	0	0	0	0	0	0	6	0	0	0	0	0	0	0	0	0	0	0	0	0	0	0	0	0	0	0	0	0	0	0	0	0	1.2	0	0	0
hsa-miR-6126	0	0	0	0	0	0	0	0	0	0	0	0	0	0	0	0	0	0	0	0	0	0	0	0	0	0	0	0	0	0	0	0	0	0	0	0	0	0
hsa-miR-6128	0	0	0	0	0	0	0	0	0	0	0	0	0	0	0	0	0	0	0	0	0	0	0	0	0	0	0	0	0	0	0.4	0	0	0	0	0	0	0
hsa-miR-6129	0	0	0	0.4	0	0	0	0	0	0	0	0	0	0	0.2	0	0	0	0	0.8	0	0	0	0	0	0	0	0	0	0	0	0	0	0	0	0	0	0
hsa-miR-6130	2.4	0	0.6	4.5	0.6	0.8	0	0	3	0	0.6	0	1.8	1.6	1.1	0.5	1.6	2.9	2.8	2.7	2.4	0	1.8	0	0.7	0	0	0	3.2	0	0	0	0	1.5	0.6	0	0	0
hsa-miR-6131	0	0	0	0	0.9	0	0	0	0	0	0.3	1.4	0.4	0	0.4	0.2	0	0	1.9	0	4.7	0	0	0	0	0	0.8	0	0	0	0	0	0	0	2.4	0	0	0
hsa-miR-6132	0	0	0	0	0	0	0	0	0	0	0	0	0	0	0	0	0	0	0	0	0	0	0	0	0	0	0	0	0	0	0	0	0	0	0	0	0	0
hsa-miR-6134	0	0	0	0	0	0	0	0	0	0	0	0	0.2	0	0	0	0.5	1.5	0	0.8	2.4	0	0	0	0.7	0	0	0	0	0	0	0	0	1.5	0	0	0	0
hsa-miR-615-3p	4.8	0	0	1.3	0	1.6	0	2.1	0	0	1.6	0.7	0	0.8	0.4	0	0.5	0	0	4.7	0	0	0	0	0	13.8	1.6	0	0	10.9	0.4	0	0	1	0	0	0	3.2
hsa-miR-615-5p	0	0	0	0.4	0	0	0	0	0	0	0	0	0	0	0	0	0	0	0	0	0	0	0	0	0	0	0	0	0	0	0	0	0	0	0	0	0	0
hsa-miR-616-3p	0	0	0	0	0.6	0.8	0	1	0	0	0.5	1.4	2.1	0	1.7	0	0	1.5	0	2.7	0	0	1.2	8.3	0.7	0	0	3	0	0	0.8	0	4.3	0	1.8	11.4	5.9	4.1
hsa-miR-616-5p	0	0	0.6	0	0	0	0	0	0	0	1	0.7	0.2	0	2.2	0.3	0.5	0	0	0	0	0	0	0	0	0	1.6	0	0	0	0.8	0	0	1	0	0	0	0
hsa-miR-618	9.7	4.1	1.7	4	0.9	8.6	3.5	2.1	9.1	5.6	4.7	0.7	1	2.4	10.4	4.2	0.5	10.2	8.3	54.8	7.1	22.5	12.5	33.3	43.3	27.7	3.2	6.1	0	43.6	15	8.5	12.8	5	8.8	1.9	8.3	4.1
hsa-miR-622	0	0	0	0	0	0	0	0	0	0	0	0	0	0	0	0	0	0	0	0	0	0	0	0	0	0	0	0	0	0	0	0	0	0	0	0	0	0
hsa-miR-624-3p	0	0	0	0	0	2.3	0	0	0	0	0.3	0	0	0	0.9	0	0.5	0	0	0	0	0	0	0	0	0	0	0	0	0	0	0	0	0.5	0	0	0	0
hsa-miR-624-5p	4.8	0	8.3	2.7	6.6	12.5	7	0	0	25.2	8.6	2.9	5.7	4	6.3	1.8	4.9	11.7	3.7	4.7	4.7	11.2	6	12.5	14	0	4.8	3	1.6	0	5.3	0	0	1	0.6	0	0	3.2
hsa-miR-625-3p	106.5	78.4	108	391.7	81.8	157.7	27.3	37.2	102.6	234.8	215.2	101.3	43	188.1	220	62.8	69.1	134.4	58.3	91.1	49.6	44.9	54.8	37.4	92	69.2	65.3	21.3	49.2	163.4	155.4	51.2	55.5	62.1	47	121.6	103.1	58.4
hsa-miR-625-5p	19.4	12.4	8.3	28.8	16.4	29.2	18.2	18.6	31.7	16.8	15.6	5.8	15.8	25.7	21.7	23	19.2	40.9	9.3	31.7	18.9	44.9	19	12.5	38.7	27.7	16.9	36.5	9.5	76.3	51.8	25.6	25.6	14	34.7	13.3	27.3	30.8
hsa-miR-627-3p	2.4	12.4	2.2	0.9	0.6	1.6	0	0	7.5	2.8	0.9	0.7	0.4	0	0.2	1.8	1.6	1.5	0	1.2	2.4	0	0	0	0	0	0	0	1.6	0	1.1	0	4.3	0.5	1.2	0	0	0
hsa-miR-627-5p	0	0	0.6	1.3	0	1.2	0.7	2.1	0	0	0.4	0.7	0.4	0	0.7	1	0.5	1.5	0	1.2	0	0	0	0	4.7	0	0	0	0	0	2.3	0	0	0.5	0	0	0	0
hsa-miR-628-3p	91.9	148.6	104.7	89.5	95.2	79	92.5	98.2	102.6	162.1	146.2	150.5	184.1	94.8	99.5	146.6	118	80.4	124	68.1	101.6	157.2	99.4	25	105.3	41.5	125	42.6	87.3	98	87.8	102.4	111	98.6	132.8	93.1	137.5	83.6
hsa-miR-628-5p	7.3	12.4	16	6.3	7.2	14	4.9	3.1	0	19.6	23.3	13	15.6	11.3	16.3	6.6	14.3	11.7	13.9	14.5	2.4	11.2	7.7	4.2	17.3	13.8	10.5	3	7.9	0	9.8	25.6	0	8	7.1	5.7	7.1	6.5
hsa-miR-629-3p	0	4.1	0.6	0	0	0.4	1.4	0	0	0	0.6	0	0	0	0	0.5	0.5	2.9	0	0.8	0	0	0	0	6.7	0	0	0	1.6	0	1.5	0	0	0.5	0	0	0	0
hsa-miR-629-5p	329.1	330.2	277.2	374.1	334.3	169.4	839.8	923.4	603.8	254.4	198.8	345.2	362	342.4	294.1	532.7	215.6	337.6	255.4	578.6	668.8	1549.6	700.1	761.4	662.5	2767.4	771.9	1493.1	284.3	1220.2	672.6	639.9	820	195.2	605.8	1054.7	926.7	2054.9
hsa-miR-632	0	4.1	0	0	0	0	0	0	0	0	0	0	0	0	0	0	0	0	0	0	0	0	0.6	0	0	0	0	0	0	0	0	0	0	0	0	0	0	0
hsa-miR-636	0	0	0	0	0	0.8	4.2	0	0	0	0.6	0	0.6	0	0.2	0	1.1	0	1.9	0.8	2.4	0	3.6	0	4	0	0.8	15.2	3.2	0	0.4	0	0	1	0	0	0	6.5
hsa-miR-637	0	0	0	0	0	0	0	0	0	0	0	0	0	0	0	0	0	0	0	0	0	0	0	0	0	0	0	0	0	0	0	0	0	0	0	0	0	0
hsa-miR-641	16.9	8.3	28.7	17.5	14.6	16.7	30.1	37.2	13.6	30.7	37.8	60.1	22.9	16.1	47.5	19.7	35.1	21.9	14.8	8.2	4.7	11.2	4.8	4.2	22.7	41.5	8.1	21.3	4.8	32.7	23.3	59.7	12.8	16	17.6	13.3	10.7	15.4
hsa-miR-642a-3p	0	0	0.6	0	2.1	2.3	0	0	4.5	0	0.1	0.7	0.8	0	0	0.8	4.9	1.5	0	9.8	0	0	0	8.3	0	0	0.8	3	1.6	0	0	0	0	1.5	0	0	0	0
hsa-miR-642a-5p	0	0	0	0	0	0	0	2.1	0	0	0.5	1.4	0.6	0	0	0	1.6	0	0	0.4	0	0	0	0	0	0	1.6	0	0	0	0	0	0	0	0	0	0	0
hsa-miR-642b-3p	0	0	0	0	0	0.8	0	0	0	0	0	0	0	0	0	0	1.1	0	0	0.4	0	0	0	0	0	0	0	0	0	0	0	0	0	0	0	0	0	0
hsa-miR-642b-5p	0	0	0	0	0	0	0	0	0	0	0	0	0	0	0	0	0	0	0	0	0	0	0	0	0	0	0	0	0	0	0	0	0	0	0	0	0	0
hsa-miR-643	0	4.1	2.2	0.4	1.8	0	2.1	0	0	5.6	0.6	0	1.2	0.8	1.3	1.4	3.3	4.4	0	0.8	4.7	0	6	0	2	0	0.8	3	0	0	1.5	8.5	0	1.5	2.4	1.9	1.2	0
hsa-miR-644a	0	0	0	0	0	0	0	0	0	0	0	0	0	0	0	0	0	0	0	0	0	0	0	0	0	0	0	0	0	0	0	0	0	0	0	0	0	0
hsa-miR-6499-5p	0	0	0	0	0	0	0	0	0	0	0	0	0	0	0	0	0	0	0	0	0	0	0	0	0	0	0	0	0	0	0	0	0	0	0	0	0	0
hsa-miR-650	0	0	0	0	0	0	0	0	0	0	0	0	0	0	0	0	0	0	0	0	0	0	0	0	0	0	0	0	0	0	0	0	0	0	0	0	0	0
hsa-miR-6500-3p	0	0	0	0	0	0	0	0	0	0	0.1	0	0	0	0	0.3	0	0	0	0.4	0	0	0	0	0	0	0	0	0	0	0	0	0	0	0	0	1.2	0
hsa-miR-6501-3p	0	0	0	0	0	0	0	0	1.5	0	0	0	0	0	0.2	0	0.5	0	0	0	0	0	0	0	0.7	0	0	0	0	0	0.4	0	0	0	0	1.9	3.6	0
hsa-miR-6501-5p	0	0	1.1	0	0	1.9	10.5	3.1	1.5	0	0.6	0	1	0	0.7	2.4	1.6	2.9	3.7	6.3	7.1	0	8.9	8.3	3.3	0	0.8	6.1	0	0	3	0	0	1	1.2	5.7	3.6	8.1
hsa-miR-6503-3p	0	0	0	0.4	0	1.9	0	0	0	0	0.4	3.6	0	0.8	0.2	1.1	0	7.3	0	3.5	2.4	11.2	0	0	0	0	3.2	6.1	0	0	3.4	0	4.3	1	2.4	1.9	3.6	0.8
hsa-miR-6503-5p	0	0	0	0.4	0	1.2	0	0	0	0	0.3	0.7	0	0	0	0	0	0	0	1.2	0	0	0	0	0	0	0	0	0	0	0.4	0	0	0	1.8	0	0	0
hsa-miR-6504-5p	0	0	0	0	0	1.2	0	5.2	0	0	0	0	0	0	0	0	0	0	0	0	0	0	0	0	2	0	0	0	0	0	0	0	0	0	0	0	0	0
hsa-miR-6505-3p	0	0	0	0	0	0	0	0	0	0	0.5	0	0	0	0	0.6	0	0	0	0	0	0	0	0	0	0	0	0	0	0	0	0	0	0	0	0	0	0
hsa-miR-6505-5p	2.4	0	1.1	2.7	0.6	0.4	0	0	0	0	1.3	0	0.6	2.4	0.7	4.6	1.6	0	3.7	2.3	0	0	3	0	0	0	1.6	0	1.6	0	4.9	0	0	1.5	0	0	0	3.2
hsa-miR-6506-5p	0	0	0	0.4	0	0	0	0	7.5	0	0	0	0	0	0	0	0	0	0	0	0	0	0	0	0	0	0	0	0	0	0	0	0	0	0	0	0	0
hsa-miR-6508-3p	0	0	0	0	0	0	0	0	0	0	0	0	0	0	0	0	0	0	0.9	0.4	0	0	0	0	0	0	3.2	0	0	0	0	0	0	0	0	0	0	0
hsa-miR-6508-5p	0	0	0	0	0	0	0	0	0	0	0.1	0	0	0	0	0	0	0	0	0	0	0	0	0	0	0	0	0	0	0	0	0	0	0	0	0	0	0
hsa-miR-6509-3p	0	0	0	0.4	0	0	0	0	0	0	0.1	0	0	0	0	0	0	0	0	0.8	0	0	0	0	0	0	0	0	0	0	0	0	0	0	0.6	0	0	0
hsa-miR-6509-5p	0	0	0.6	0	1.2	0	0	0	0	0	0.3	0	1	3.2	0.9	0.6	0	0	0	2	0	0	1.2	0	2	0	2.4	0	0	0	0.8	0	0	0.5	0	0	0	0
hsa-miR-651-3p	0	0	0	0	0	0	0	0	0	0	0	0	0	0	0	0	0	0	0	0	0	0	0	0	0	0	0	0	0	0	0	0	0	0	0	0	0	0
hsa-miR-651-5p	58.1	28.9	44.6	40	28.4	41.3	27.3	20.7	4.5	41.9	37.8	36.9	16.4	43.4	35.5	24.9	37.3	29.2	29.6	73.9	21.3	0	29.2	49.9	36	0	8.9	48.7	36.5	32.7	31.9	68.3	4.3	18.5	31.7	30.4	27.3	38.1
hsa-miR-6510-3p	0	0	0	0	0	0	0	0	0	0	0	0	0	0	0	0	0	0	0	0	0	0	0	0	0	0	0	0	0	0	0	0	0	0	0	0	0	0
hsa-miR-6510-5p	0	0	0	0	0	0	0	0	0	0	0	0	0	0	0	0	0	0	0	0	0	0	0	0	0	0	0	0	0	0	0	0	0	0	1.2	0	0	0
hsa-miR-6511a-3p	7.3	0	9.9	12.1	7.5	9.7	2.8	3.1	6	11.2	15.1	14.5	4.5	12.9	10.4	10.2	6	8.8	3.7	1.6	4.7	0	1.8	0	3.3	0	11.3	0	4.8	0	3.4	0	4.3	7	4.7	0	2.4	3.2
hsa-miR-6511a-5p	0	0	0	0.4	0.6	0.8	12.6	0	0	0	0.8	1.4	1.2	0.8	1.1	1	2.7	0	1.9	1.2	2.4	0	1.2	0	0	0	0.8	3	0	21.8	4.5	0	0	1	0	1.9	0	4.9
hsa-miR-6511b-3p	0	0	1.7	1.8	0	2.7	0	0	0	0	3.2	2.9	1.4	1.6	2.2	3	1.6	0	0	0.8	0	0	2.4	0	0.7	0	0	0	0	0	3.4	0	0	1.5	3.5	1.9	0	1.6
hsa-miR-6511b-5p	0	0	0	0	0.6	0	0	0	0	0	0.1	0	0.2	0	0	0.2	1.1	0	0	0.4	0	0	0	0	0	0	0.8	0	0	0	0.8	0	0	0	0	0	0	0.8
hsa-miR-6512-5p	0	0	0	0	0	0	0	0	0	0	0	0	0	0	0	0	0	0	0	0	0	0	0	0	0	0	0	0	0	0	0	0	0	0	0	0	0	0
hsa-miR-6513-3p	16.9	8.3	4.4	7.6	2.7	3.1	5.6	1	10.6	5.6	9.2	3.6	5.7	9.6	10.4	6.6	7.1	1.5	5.6	3.5	9.5	0	0.6	0	6	13.8	12.9	3	1.6	0	3	0	0	3	7.1	13.3	11.9	3.2
hsa-miR-6513-5p	2.4	0	0.6	2.7	0	1.2	4.2	1	0	5.6	4.7	2.2	2	1.6	2.8	1.3	3.8	0	0.9	1.6	0	0	0.6	0	4.7	0	0	0	0	0	4.1	0	4.3	1.5	0	0	0	5.7
hsa-miR-6514-3p	0	0	0	0.9	0	0.8	0.7	4.1	9.1	0	0.4	0.7	0.6	0	1.3	0.8	0	0	0	0	0	0	0	0	3.3	0	0	0	1.6	0	0.4	0	4.3	0	0	3.8	1.2	0.8
hsa-miR-6514-5p	0	4.1	6.1	4.9	9.6	3.1	7.7	14.5	25.7	5.6	3.4	5.8	4.5	2.4	1.7	5.8	5.5	0	7.4	6.7	2.4	0	10.7	0	4	41.5	8.1	18.2	4.8	10.9	3	0	12.8	8	8.2	9.5	11.9	5.7
hsa-miR-6515-3p	0	0	0	0	0	0	0	0	0	0	0.9	0	0	0	0.7	0	0	0	0	0	0	0	0	0	0	0	0	0	0	0	0	0	0	0	0	0	0	0
hsa-miR-6515-5p	7.3	0	5.5	2.7	5.4	1.9	10.5	18.6	12.1	2.8	3.7	4.3	7.2	4	3.7	5.6	4.4	1.5	0.9	4.7	9.5	44.9	2.4	4.2	2	0	6.5	9.1	0	10.9	4.1	17.1	38.4	5	9.4	5.7	15.4	11.4
hsa-miR-6516-3p	2.4	4.1	6.1	0	3.3	1.6	2.8	1	1.5	2.8	2.3	0.7	4.5	0	2	5.1	2.7	0	4.6	5.5	9.5	0	2.4	0	6.7	0	4.8	3	6.4	10.9	5.3	8.5	0	8.5	7.6	3.8	4.7	4.9
hsa-miR-6516-5p	0	12.4	13.2	4.5	7.2	5.8	11.9	22.7	13.6	19.6	13.2	11.6	14.3	5.6	7.8	11.8	12.1	7.3	3.7	10.6	2.4	0	8.3	0	3.3	0	13.7	9.1	11.1	0	15.8	25.6	12.8	9.5	6.5	3.8	20.1	6.5
hsa-miR-652-3p	196	198.1	197.8	239.7	133.1	292	429.7	346.4	280.8	444.5	517.1	353.9	256.4	162.4	406.2	222.3	109.2	133	161	111.9	200.9	572.7	201.2	174.7	835.2	650.3	498.5	346.7	123.9	708.1	541.2	656.9	495.4	121.6	289.7	254.6	374.5	451.1
hsa-miR-652-5p	0	4.1	0	0	0	0.4	0	0	0	0	0.8	0	0.4	0	1.3	0	0	0	0	0	0	0	0	0	0	0	3.2	0	1.6	0	0.8	0	0	0	0	1.9	5.9	0
hsa-miR-653-3p	0	0	0	0	0	1.2	0	0	0	0	0.3	0	0	0	0	0	0.5	0	0	0	0	0	0	0	0	0	0	0	0	0	0	0	0	0	1.8	0	0	0
hsa-miR-653-5p	0	0	0	0	0	1.6	0	0	0	0	0.1	0	0	0	0	0	0	0	0	0	0	0	0	0	0	0	0	0	3.2	0	0	0	0	0.5	0	0	0	0
hsa-miR-654-3p	336.3	280.6	734.6	517.6	268.4	808.6	49.8	169.6	34.7	304.7	139.6	466.1	300.6	78	678	203.8	127.8	57	130.5	49.3	295.4	67.4	192.3	33.3	86	138.4	20.2	124.7	195.3	163.4	181.3	179.2	277.6	359.8	205.1	142.5	214.5	25.1
hsa-miR-654-5p	29	53.7	77.1	121.4	74.3	58.8	51.9	110.6	18.1	50.3	13	94.8	82.5	4	76.5	65.8	24.7	1.5	41.6	13.3	54.4	44.9	90.5	12.5	40.7	27.7	5.6	133.8	76.2	54.5	90.1	42.7	281.9	80.6	61.7	163.4	181.3	8.1
hsa-miR-655-3p	0	4.1	3.9	2.2	2.1	7.8	0	0	0	2.8	1.8	2.2	0.4	0	9.5	0	0.5	0	2.8	0.8	0	0	0	0	0	0	0	0	1.6	0	2.3	0	0	1	0	0	0	0
hsa-miR-655-5p	0	0	0	0	0	0	0	0	0	0	0	0	0	0	0.2	0	0	0	0	0	0	0	0	0	0	0	0	0	0	0	0	0	0	0	0	0	0	0
hsa-miR-656-3p	14.5	0	36.4	15.3	3	33.9	0	1	0	16.8	8.4	9.4	8.2	1.6	46.6	3.8	4.9	0	1.9	5.5	4.7	0	2.4	0	2.7	0	0	6.1	15.9	0	5.6	0	4.3	16.5	5.9	13.3	0	0
hsa-miR-656-5p	0	0	0	0	0	0	0	0	0	0	0	0	0	0	0.2	0	0	0	0	0	0	0	0	0	0	0	0	0	0	0	0	0	0	0	0	0	0	0
hsa-miR-658	0	0	0	0	0	0	0	0	0	0	0	0	0	0	0	0	0	0	0	0	0	0	0	0	0	0	0	0	0	0	0	0	0	0	0	0	0	0
hsa-miR-660-3p	0	0	0	0	0.6	2.3	9.1	0	3	2.8	0.8	0.7	1.2	0.8	1.7	0	0.5	0	0	0	0	11.2	3	0	2.7	0	0	0	0	21.8	0	0	0	0	0	1.9	2.4	0
hsa-miR-660-5p	82.3	61.9	78.8	141.2	37.6	364.8	95.3	61	92.1	279.5	197	91.2	48.7	168	256.2	43.6	31.8	76	44.4	64.5	42.5	213.4	79.2	66.6	128	83	117	91.2	30.2	98	78.8	68.3	55.5	47	67.6	43.7	52.1	112
hsa-miR-661	0	0	0	0	0	0	0	0	0	0	0	0	0	0	0	0	0	0	0	0	0	0	0	0	0	0	0	0	0	0	0	0	0	0	0	0	0	0
hsa-miR-663a	0	0	0	0	0	0	0	0	0	0	0	0	0	0	0	0	0	0	0	0	0	0	0	0	0	0	0	0	0	0	0	0	0	0	0	0	0	0
hsa-miR-663b	0	0	0	0	0	0	0	0	0	0	0	0	0	0	0	0	0	0	0	0	0	0	0	0	0	0	0	0	0	0	0	0	0	0	0	0	0	0
hsa-miR-664a-3p	12.1	8.3	17.1	5.4	1.8	9	0	5.2	0	11.2	19.1	5.8	3.1	3.2	21.7	2.1	3.8	10.2	7.4	11	2.4	0	0	4.2	2	0	0	0	6.4	0	3	8.5	4.3	10	3.5	1.9	0	0.8
hsa-miR-664a-5p	75	70.2	103.6	75.5	124.8	38.5	145.1	237.8	166	83.9	63.3	91.9	132.1	64.3	46.6	137.4	104.2	86.2	117.5	126.7	92.2	134.7	105.4	58.2	72	27.7	111.3	152	77.8	76.3	109.6	110.9	209.3	105.1	67.6	228	317.6	178.5
hsa-miR-664b-3p	0	0	1.1	0	0	0	0	0	0	0	0.1	1.4	0	0	0	0.8	0	0	0	0	0	0	0	0	0	0	0	0	0	0	0	0	0	0.5	0	0	0	0
hsa-miR-664b-5p	4.8	4.1	1.1	10.3	1.2	7.8	4.9	5.2	7.5	0	4.4	2.9	2.3	12.9	0.7	5.1	1.1	4.4	0.9	4.7	2.4	0	3	8.3	8.7	0	4.8	6.1	0	0	1.5	0	4.3	2.5	0	0	26.1	9.7
hsa-miR-665	0	0	0.6	0	0	1.2	0	0	0	0	0	0	0.8	0.8	0.4	0	0	0	0	0	0	0	0	0	0	0	2.4	0	0	0	0.4	0	0	0.5	0	0	0	0
hsa-miR-668-3p	0	0	9.4	3.1	6	7.4	21.7	8.3	0	2.8	1.6	3.6	8	0	7.6	11.8	3.8	0	5.6	2	2.4	0	4.8	0	4	27.7	0	6.1	1.6	10.9	10.5	34.1	4.3	6.5	3.5	1.9	4.7	2.4
hsa-miR-671-3p	147.6	169.2	141.6	174	181.8	77.1	86.9	107.5	92.1	137	105.1	107.1	180	242.7	113.8	154.2	84.5	51.1	77.7	62.6	96.9	44.9	144.7	33.3	54.7	69.2	117.8	54.7	73.1	32.7	98.3	128	217.8	92.6	168.1	89.3	145.8	93.3
hsa-miR-671-5p	0	0	2.8	2.2	0	3.1	0.7	5.2	0	0	4.2	2.2	0.4	1.6	2.8	0.5	0.5	1.5	0.9	1.2	0	0	0.6	4.2	4	0	0	0	4.8	0	3	8.5	4.3	2	0	7.6	4.7	4.1
hsa-miR-6715a-3p	0	0	0	0	0	1.6	0	0	0	0	0	0	0	0	0	0	0	0	0	0	0	0	0	0	0	0	0	0	0	0	0	0	0	0	0	0	0	0
hsa-miR-6715b-3p	0	0	0	0	0	0	0	0	0	0	0	0	0	0	0	0	0	0	0	0	0	0	0	0	0	0	0	0	0	0	0	0	0	1	0	0	0	0
hsa-miR-6716-3p	0	0	5	0.4	2.4	1.9	0	0	0	0	1.4	0	0.6	0.8	0.2	1.9	0	0	0.9	0.4	0	0	0.6	0	0	0	0	0	1.6	0	0	0	0	0.5	0	0	0	1.6
hsa-miR-6716-5p	0	0	0	0	0	0	0	0	0	0	0	0	0	0	0	0	0	0	0	0	0	0	0	0	0	0	0	0	0	0	0	0	0	0	0	0	0	0
hsa-miR-6717-5p	0	0	0	0	0.3	0	1.4	0	0	0	0	0	0	0	0	0	0	1.5	0	0.4	0	0	0	0	0.7	0	0	3	0	0	0	0	0	0.5	0	0	0	0
hsa-miR-6718-5p	0	0	0.6	0	0	0	0	0	0	0	0	0	0	0	0	0.8	0	0	0	0.8	0	0	0	0	0	0	0	0	0	0	0	0	0	0	0	0	0	0
hsa-miR-6720-3p	0	0	0	0	0	0	0	1	0	0	0	0	0	0.8	0	0	0	0	0	0	0	0	0	0	0	0	0	0	0	0	0.8	0	0	0	0	0	0	0
hsa-miR-6721-5p	0	0	1.1	1.8	2.7	0.4	1.4	7.2	4.5	0	1.9	0.7	0.4	3.2	0.7	1.6	2.7	0	0.9	0	0	0	1.2	0	0	0	0	3	0	0	0	0	4.3	1.5	1.2	1.9	4.7	0.8
hsa-miR-6722-3p	0	0	0	0	0	0	0	0	0	0	0	0	0	0	0.2	0	0	0	0	0	0	0	0	0	0	0	0	0	0	0	0	0	0	0	0	0	0	0
hsa-miR-6726-3p	0	0	0	2.2	1.8	4.3	2.8	0	9.1	0	1.5	0	1.4	3.2	1.3	0	0.5	0	0	1.6	0	0	0	0	5.3	0	2.4	0	0	0	2.3	0	4.3	1	0	1.9	2.4	1.6
hsa-miR-6726-5p	4.8	0	0	0.4	0	0	0	0	0	0	0.4	0	1.4	0	0	0	0	0	0	0	0	0	1.2	0	4	0	0	3	0	0	0	0	0	0.5	0	0	0	0.8
hsa-miR-6727-3p	0	0	0	0	0	0	0	0	0	0	0	0	0	0	0	0	0	0	0	0	0	0	0	0	0	0	0	0	0	0	0	0	0	0	0	0	0	0
hsa-miR-6727-5p	0	0	0	0	0	0	0	0	7.5	0	0	0	2	0	0.4	0.3	0	0	0	0	0	0	0	0	3.3	0	0	0	0	0	0	0	0	0	0	0	0	1.6
hsa-miR-6728-3p	0	0	0	0	0	0	0	0	0	0	0	0	0	0	0	0	0	0	0	0	0	0	0	0	0	0	0	0	0	0	0	0	0	0	0	0	2.4	0
hsa-miR-6728-5p	0	0	0	0	0	0	0	0	0	0	0	0	0	0	0	0	0	0	0	0	0	0	0	0	0	0	0	0	0	0	0	0	0	0	0	0	0	0
hsa-miR-6729-3p	0	0	0	0	0	0	0	0	0	2.8	1.1	0	0	0	0	0	0	0	0	0	0	0	0.6	0	0	0	0	0	0	0	0	0	0	0	0	0	0	0
hsa-miR-6729-5p	0	0	0	0	0	0	0.7	0	0	0	0	0	0.4	0	0	0	0	0	0	0	0	0	0	4.2	0	55.3	0	3	0	0	0	0	4.3	0	1.8	0	7.1	4.9
hsa-miR-6730-3p	0	0	0	0	0	0	0	0	0	0	0	0	0	0	0	0	0	0	0	0	0	0	0	0	0	0	0	0	0	0	0	0	0	0	0	0	0	0
hsa-miR-6730-5p	0	0	0	0.9	0	0	0	0	0	0	0	0	0.8	0	0.4	1.6	0	0	0	0	0	0	0	0	6	0	0	0	0	0	0	0	0	0	0	0	0	0
hsa-miR-6731-3p	0	0	0	0.4	0	0	0	0	0	0	0.1	0	0	0	0	0	0	0	0	0	0	0	0	0	0	0	0	0	0	0	0	0	0	0	0	0	0	0
hsa-miR-6731-5p	0	0	0	0	0.6	0.4	0	0	0	0	0	0	0	0	0	0	0	0	0	0	0	0	0	0	0	0	0	0	0	0	0	0	0	0	0	0	0	0
hsa-miR-6732-3p	0	0	0	0.9	0.3	0.8	0.7	0	0	2.8	1	1.4	1.2	0	0.4	0.8	0.5	0	0	0	2.4	0	0	0	0	0	4.8	0	1.6	0	0	0	0	0	4.1	0	0	0
hsa-miR-6732-5p	0	0	0	0	0	0	0	0	0	0	0	0	0	0	0	0	0	0	0	0	0	0	1.2	0	0	0	0	0	0	0	0	0	0	0	0	0	0	0
hsa-miR-6733-3p	0	0	0	0	0	0	1.4	0	0	0	0.4	0	0.2	0	0.2	0	0	0	0	0	0	0	0	0	0	0	0	0	0	0	0.4	8.5	0	0	0	0	0	0
hsa-miR-6733-5p	0	0	0.6	0	1.8	0	0	0	0	0	0	0	0.6	0.8	0.2	0.3	0	1.5	0	0.8	0	0	0	8.3	4.7	0	0	0	0	0	1.9	0	4.3	1	8.2	0	0	0
hsa-miR-6734-3p	0	0	0	0	0	0.4	0	0	0	0	0.6	0.7	0.2	0	0	0.3	0	0	0	0	0	0	0.6	0	0.7	0	0	0	0	0	0	0	0	0	0	0	0	0
hsa-miR-6734-5p	0	0	0.6	0	2.1	1.6	8.4	3.1	6	0	0.3	0	1	0	0	0.6	0	0	0	4.3	0	33.7	1.8	0	7.3	41.5	0.8	0	0	0	0.4	0	0	0	2.9	3.8	43.8	0.8
hsa-miR-6735-3p	2.4	4.1	2.2	0.4	3.9	0	5.6	2.1	0	0	0.9	1.4	2.9	4.8	0.9	2.4	2.7	2.9	0	0.4	4.7	0	0	0	0	0	0	6.1	1.6	0	3	0	0	0.5	8.2	1.9	3.6	0
hsa-miR-6735-5p	2.4	0	5	5.4	10.1	1.2	5.6	7.2	13.6	0	1.5	1.4	4.3	3.2	2.4	6.7	2.2	2.9	0	2.3	0	11.2	0.6	20.8	6	0	8.9	21.3	1.6	21.8	3.4	8.5	25.6	2	2.4	28.5	7.1	5.7
hsa-miR-6736-3p	0	0	0	0	0	0.4	0	0	0	0	0	0	0	0	0	0	0	0	0	0	0	0	0	0	0	0	0	0	0	0	0	0	0	0	0	0	0	0
hsa-miR-6736-5p	2.4	4.1	4.4	1.8	0.9	1.6	2.1	9.3	7.5	0	1.6	0.7	2.7	1.6	0.2	7.2	1.1	1.5	0	0.8	0	0	6.5	0	1.3	0	2.4	0	1.6	10.9	1.5	8.5	17.1	2	0	0	0	4.9
hsa-miR-6737-3p	0	0	0	1.3	0	0	0	0	0	0	0	0	0	0	0.2	0	0	0	0	0	0	0	0	0	0	0	0	0	0	0	0.4	0	0	0	0	0	0	0
hsa-miR-6737-5p	0	0	0	0	0	0	0	0	0	0	0.1	0	0.4	0	0	0	0	0	0	0	0	0	0	0	0	0	0	0	0	0	0	0	0	0	0	0	0	0
hsa-miR-6738-3p	2.4	0	2.8	2.2	2.1	1.6	1.4	4.1	0	0	2.7	3.6	1.4	0.8	4.1	5.3	2.7	5.8	0	2	0	0	0	0	0	0	1.6	0	0	0	1.1	0	0	1	0	0	0	0
hsa-miR-6738-5p	0	0	0	0	0	0	0	0	0	0	0	0.7	0	0	0	0	0	0	0	0	0	0	0	0	0	0	0	0	0	0	0	0	0	0	0	0	0	0
hsa-miR-6739-3p	0	0	0	0	0	0	3.5	0	1.5	0	0.6	0	0.2	0	0.7	0	1.1	0	0	0.4	0	0	0	0	0	0	0	0	0	0	0	0	0	0	0	0	0	2.4
hsa-miR-6739-5p	0	0	0	0	0	0	0	0	0	0	0	0	0	0	0	0	0	0	0	0	0	0	0	0	0	0	0	0	0	0	0	0	0	0	0	0	2.4	0
hsa-miR-6740-3p	0	0	0	0	0	0	0	0	0	0	0	0	0	0	0	0	0	0	0	0	0	0	0	0	0	0	0	0	0	0	0	0	0	0	0	0	0	0
hsa-miR-6740-5p	0	0	0	0	0	0	0	0	0	0	0	0	0	0	0	0	0	0	0	0	0	0	0	0	0	0	0	0	0	0	0	0	0	0	0	0	0	0
hsa-miR-6741-3p	14.5	28.9	19.3	18.4	21.5	13.6	9.8	8.3	13.6	14	15.5	18.8	13.1	33	10.8	11	15.4	2.9	7.4	2.7	11.8	0	14.3	0	4	13.8	0.8	6.1	7.9	10.9	16.5	0	4.3	9.5	24.1	7.6	14.2	11.4
hsa-miR-6741-5p	7.3	0	5.5	9.4	4.8	1.9	9.1	24.8	30.2	2.8	2.8	11.6	10.2	9.6	1.3	6.9	0.5	1.5	0	2	9.5	0	10.1	16.6	6.7	55.3	0.8	12.2	1.6	21.8	0.8	8.5	21.4	0.5	4.7	15.2	66.4	29.2
hsa-miR-6742-3p	0	0	0.6	0.4	0.6	0	0	0	0	8.4	0.1	0	0.4	0	0	0	0	0	0	0	0	0	0	0	0	0	0	0	0	0	0.8	0	0	0	0	0	0	0
hsa-miR-6742-5p	0	0	0	0	0	0	0	0	0	0	0	0	0.2	0	0	0	0	0	0	0	0	0	0	0	0	0	0	0	0	0	0	0	0	0	0	0	0	0
hsa-miR-6743-3p	0	0	0	0	0	0	0	0	0	0	0.1	0	0	0	0	0	0	0	0	0	0	0	0	0	0	0	0	0	0	0	0	0	0	0	0	0	0	0
hsa-miR-6743-5p	0	0	0	0	0	0	0	0	0	0	0	0	0	0	0	0	0	0	0	0	0	0	0	0	0	0	0	0	0	0	0	0	0	0	0	0	0	0
hsa-miR-6745	0	0	0	0	0	0	0	0	0	0	0	0	0	0	0	0	0	0	0	0	0	0	0	0	0	0	0	0	0	0	0	0	0	0	0	0	0	0
hsa-miR-6746-3p	0	4.1	0	0.9	0.9	0	0	0	0	2.8	0.3	0.7	4.1	0.8	0.7	3	0	1.5	0	0.4	0	0	0.6	0	0	0	0	0	0	0	3.4	0	0	1.5	0	0	1.2	0
hsa-miR-6746-5p	0	0	0	0	0	0	2.1	2.1	0	0	0	0	0	0	0	0	0.5	0	0	0	0	0	0	0	0	0	0	0	0	0	0	0	0	0.5	0	0	1.2	0
hsa-miR-6747-3p	12.1	12.4	17.6	10.3	23	12.8	9.8	29	22.6	2.8	17.9	19.5	13.3	18.5	10.6	13.6	11	5.8	15.7	8.2	9.5	0	8.9	12.5	2.7	13.8	10.5	15.2	3.2	0	13.5	25.6	8.5	11.5	5.9	3.8	30.8	3.2
hsa-miR-6747-5p	2.4	0	0	0	0	0	0	0	0	0	0	0	0	0	0.2	0	0	0	0	0	0	0	0	0	0	0	0	0	0	0	0	0	0	0	0	0	1.2	0.8
hsa-miR-6748-3p	0	0	0	0	0	0	4.2	0	0	0	0.8	0	0	0.8	0	1.9	0	0	0	0	0	0	0	0	0	0	0	0	0	0	0	0	0	0	0	0	0	0
hsa-miR-6748-5p	0	0	0	0	0	0	0	0	0	0	0.1	0	0	0	0	0	0	0	0	0.8	0	0	0	0	0	0	0	0	0	0	0	0	0	0	0	0	0	0
hsa-miR-6749-3p	2.4	0	0	0	0	0	0	0	0	0	0	0	0	0	0	0.6	0	0	0	0.4	0	0	0	0	0	0	0	0	0	0	0	0	0	0	0	0	0	0
hsa-miR-6749-5p	0	0	0	0	0	0	0	0	0	0	0	0	0	0	0	0	0	0	0	0	0	0	0	0	0	0	0	0	0	0	0	0	0	0	0	0	0	0
hsa-miR-675-3p	0	0	0	0	0.3	1.6	0.7	0	0	0	0.3	0.7	0	0.8	0.2	0	0	0	0	0	0	0	0	0	0	0	0	0	0	0	0	0	0	0	1.2	0	2.4	0.8
hsa-miR-675-5p	0	0	0	0.4	0	1.6	0.7	2.1	0	0	0.4	0	0	1.6	0.2	0.5	0	0	0	0	0	0	0	0	0	0	0	3	0	10.9	0	0	0	0.5	0	0	0	0
hsa-miR-6750-3p	0	0	0	1.8	0.3	0.8	1.4	0	0	0	0	0	0.2	0.8	0.2	0	0	0	0	0	0	0	0	0	3.3	0	0	0	0	0	0	0	0	1	0	0	0	0
hsa-miR-6750-5p	2.4	0	0	0	0	0	0	0	7.5	0	0	0.7	0	0	0	1.1	0.5	0	0	1.2	0	0	3.6	0	4.7	0	0	0	0	0	0	0	0	1	0	0	3.6	1.6
hsa-miR-6751-3p	2.4	0	0.6	0	0	0	2.1	0	0	0	0	0	0	0	0	0	0	0	0	0.8	0	0	0	0	0	0	0	0	0	0	0	0	0	0	0	0	2.4	0
hsa-miR-6751-5p	0	0	0	0	0	0.8	1.4	4.1	12.1	0	0	0	0	0	0	0	0	0	0	0	0	0	0	0	0.7	0	0	0	0	0	0.8	0	0	0	0	0	0	0.8
hsa-miR-6752-3p	2.4	0	0	0	0.3	0	0	0	0	0	0	0	0	0	0	0	0	0	0	0	0	0	0	0	0	0	0	0	0	0	0	0	0	0	0	0	0	0
hsa-miR-6752-5p	0	0	0	0.9	0	0	0	0	0	0	0	0	0	0	0	0	0	0	0	0	0	0	0	0	0	0	0	0	0	0	0	0	0	0	0	0	0	0
hsa-miR-6753-3p	0	0	0	0	0	0	0	0	0	0	0.3	0	0.2	0.8	0	0	0	0	0	0	0	0	0	0	0	0	0	0	0	0	0	0	0	0	0	0	0	0
hsa-miR-6753-5p	0	0	0	0	0	0	0	0	0	0	0	0	0	0	0	0	0	0	0	0	0	0	0	0	0	0	0	0	0	0	0	0	0	0	0	0	0	0
hsa-miR-6754-3p	0	0	0	0	0.3	0	1.4	0	0	0	0.5	0	0	0	0.7	0	0	0	0	0	0	0	0	0	0	0	1.6	0	0	0	0	0	0	0	0	0	0	0
hsa-miR-6754-5p	2.4	0	0	0	0	0	0	0	1.5	0	0.3	0	0	0	0.4	0	1.6	0	0.9	0	0	0	0	0	0	0	0	0	0	0	0.4	0	0	0	0	0	0	1.6
hsa-miR-6755-3p	0	0	0	0	0.3	0	0	0	0	0	0.6	0	0	0	0.7	0	0	0	0	0	0	0	0	0	0	0	0	0	0	0	0	0	0	1	0	0	0	0
hsa-miR-6755-5p	0	0	1.1	0.4	2.7	0	0	0	0	0	0.3	0.7	0.6	0	0	0.5	1.1	2.9	0.9	1.2	0	0	0	0	0	0	0	0	1.6	0	0.8	0	0	0	0	0	1.2	0
hsa-miR-6756-3p	0	0	0	0	0	0	0	0	0	0	0.1	0	0	0	0	0	0	0	0	0	0	0	0	0	0	0	0	0	0	0	0	0	0	0	0	0	0	0
hsa-miR-6757-3p	0	0	0	0	0	0	0	0	0	0	0	0	0	0	0	0	0	0	0	0	0	0	0	0	0	0	0	0	0	0	0	0	0	0	0	0	0	0
hsa-miR-6757-5p	0	0	0	0	0	0	0	0	0	2.8	0	0	0.2	0	0	0	0	0	0	0	0	0	0	0	0	0	0	0	0	0	0	0	0	0	0	0	0	0
hsa-miR-6758-3p	0	0	2.2	0	0.9	2.3	0	3.1	0	0	1.4	0.7	0.6	0.8	0.2	0.5	0	1.5	0	0.4	0	0	0	0	0	0	0	0	0	0	0	8.5	0	0.5	0.6	0	0	0
hsa-miR-6758-5p	0	0	0	0	0	0	0	1	0	0	0	2.2	0	0.8	0	0	0	0	0	0	0	0	0	0	0	0	0	0	0	0	0	0	0	0	0	0	3.6	0
hsa-miR-6759-3p	0	0	0	0	0	0	0	0	0	0	0	0	0	0	0	0	0	0	0	0	0	0	0	0	0	0	0	0	0	0	0	0	0	0	0	0	0	0
hsa-miR-6759-5p	0	0	0	0	0.6	0.8	0	0	0	0	0.1	0	0	0	0	0	0	0	0	0.4	0	0	0	0	0	0	0	0	0	0	0	0	0	0.5	0	0	0	0
hsa-miR-676-3p	0	0	0.6	0	0	0	0	0	10.6	0	0.1	0	1	0.8	0.2	0.2	0	0	0	0.8	0	0	0	0	0	0	0	0	0	0	0	0	8.5	0	1.2	0	0	0
hsa-miR-676-5p	0	0	0	0	0	0	0	0	0	0	0	0	0	0	0	0	0	0	0	0	0	0	0	0	0	0	0	0	0	0	0	0	0	0	0	0	0	0
hsa-miR-6760-3p	0	0	0	0	0	0	0	0	0	0	0	0	0	0	0	0	0	0	0	0	0	0	0	0	0	0	0	0	0	0	0	0	0	0	0	0	0	0
hsa-miR-6761-3p	0	0	0	0	0	0.8	0	0	0	0	0.3	0	0	0	0	0	0	1.5	0	0.4	0	0	0	0	0	0	0	0	0	0	0	0	0	0	0	0	0	0
hsa-miR-6761-5p	0	0	0	0	0	0	0	5.2	0	0	0	0	0	0	0	0	0	0	0	2	0	0	0	0	0	0	0	0	3.2	0	0	0	0	0	0	0	2.4	0
hsa-miR-6762-3p	0	0	0	0	0	0	0	0	0	0	0.3	0	0	0	0	0	0	0	0	0	0	0	0	0	0	0	0	0	0	0	0	0	0	0	0	7.6	0	0
hsa-miR-6762-5p	0	0	0	1.3	0	0	0	0	0	0	0	0	0	0.8	0	0.2	0	0	0	0.4	0	0	0	0	2.7	0	0	0	0	0	0	0	0	0	0	0	0	0
hsa-miR-6763-3p	0	0	0	0	0	0	0	0	0	0	0.3	0	0	0	0	0.2	0	0	0	0	0	0	0	0	0	0	0	0	0	0	0	0	0	0	0	0	0	0
hsa-miR-6763-5p	0	0	2.8	1.8	2.7	0	2.8	3.1	10.6	0	0.8	0.7	3.7	0	0.9	1.1	0.5	2.9	0.9	1.6	0	22.5	1.2	0	0.7	13.8	1.6	0	3.2	0	0	0	8.5	0	0	0	7.1	6.5
hsa-miR-6764-3p	0	0	0	0	0	0	0	0	0	0	0	0	0	0	0	0	0	0	0	0	0	0	0	0	0	0	0	0	0	0	0	0	0	0	0	0	0	0
hsa-miR-6764-5p	0	0	3.3	1.8	2.1	1.2	0	1	7.5	2.8	2	5.1	4.9	3.2	2.2	5.3	3.8	2.9	3.7	2.7	0	22.5	2.4	0	0.7	0	7.3	6.1	1.6	0	6	0	4.3	3.5	2.9	1.9	5.9	5.7
hsa-miR-6765-3p	0	0	0	0	0	0	0	0	0	0	0	0	0	0	0	0	0	0	0	0	0	0	0	0	0	0	0	0	0	0	0	0	0	0	0	0	0	0
hsa-miR-6765-5p	0	0	0	0	0	0	0	0	0	0	0	0	0	0	0	0	0	0	0	0	0	0	0	0	0	0	0	0	0	0	0	0	0	0	0	0	0	0
hsa-miR-6766-3p	0	0	0	0	0	0	0	2.1	0	0	0	0	0	0	0	0	0	0	0	0	0	0	0	0	0	0	0	0	0	0	0	0	0	0	0	0	0	0
hsa-miR-6766-5p	0	0	0	0	0	0	2.1	0	0	0	0	0.7	0	0	0	0	0	0	0	0	0	0	4.8	0	0	0	4.8	0	0	0	0.4	0	0	0	0	0	2.4	0
hsa-miR-6767-3p	0	0	0	0	0	0	0	0	0	0	0	0	0	0	0	0	0	0	0	0	0	0	0	0	4.7	0	0	0	0	0	0	0	0	0	0	0	0	0
hsa-miR-6767-5p	0	0	0.6	0.9	0	0	2.1	10.3	0	0	0.5	0	2	0.8	0.2	2.4	2.2	0	1.9	3.1	2.4	0	4.8	4.2	0	0	0	3	0	10.9	0.8	0	0	0.5	0	7.6	1.2	4.1
hsa-miR-6768-3p	0	0	0	0	0	2.7	0	0	0	0	0	0	0	0	0	0	0	0	0	0	0	0	0	0	0	0	0	0	0	0	0	0	0	0	0	0	0	0
hsa-miR-6768-5p	0	0	0	0	0	0	0	0	0	0	0	0	0	0	0	0	0	0	0	0	0	0	0	0	0	0	0	0	0	0	0	0	0	0	0	0	0	0
hsa-miR-6769a-3p	0	0	0	0	0	0	0	0	0	0	0	0	0	0	0	0	0	0	0	0	0	0	0	0	0	0	0	0	0	0	0	0	0	0	0	0	0	0
hsa-miR-6769a-5p	0	0	0	0	0	0	0	0	0	0	0	0	0	0	0	0	0	0	0	0	0	0	0	0	0	0	0	0	0	0	0	0	0	0	0	0	0	0
hsa-miR-6769b-3p	0	0	0	0	1.2	2.3	0	0	9.1	2.8	0.6	0	0.6	0.8	0	2.2	0	0	0	0.8	0	0	0	0	0	0	0	0	0	0	0.4	0	0	0	0	0	0	0
hsa-miR-6769b-5p	0	0	0	0.4	0	0	0	0	0	0	0	0	0	0	0	0	0	0	0	0	0	0	0	0	0	0	0	0	0	0	0	0	0	0	0	0	0	0
hsa-miR-6770-3p	0	0	0.6	0.4	1.8	0.4	1.4	1	0	0	1	0.7	1.6	0	1.1	1.8	1.1	0	0.9	0	0	0	0.6	0	0.7	0	1.6	3	1.6	0	0.8	0	0	0.5	0.6	0	2.4	0.8
hsa-miR-6770-5p	0	0	0	0	0	0.4	0	0	0	0	0	0	0	0	0	0	0	0	0	0	0	0	0	0	0	0	0	0	0	0	1.5	0	0	0	0	0	0	0
hsa-miR-6771-5p	0	0	0	0	0	0	0	0	0	0	0	0	0	0	0	0	0	0	0	0.8	0	0	0	0	0	0	0	0	0	0	0	0	0	0	0	0	0	0
hsa-miR-6772-3p	4.8	0	8.3	5.8	5.1	0.8	4.2	3.1	3	0	7.3	10.1	15	8.8	5.2	5.8	4.4	1.5	5.6	0.8	11.8	11.2	1.8	0	3.3	0	3.2	0	4.8	10.9	8.6	8.5	4.3	2.5	2.9	5.7	9.5	0.8
hsa-miR-6772-5p	0	0	0.6	0	1.5	0	0.7	0	0	0	0.1	0	2.9	0	0.2	1.1	0	0	0	0.8	0	0	4.8	0	0	0	5.6	0	0	0	0	0	0	0	0	0	1.2	0
hsa-miR-6774-3p	0	0	0	0	0	0	0	0	0	0	0	0	0	0	0	0	0	0	0	0	0	0	0	0	1.3	0	0	0	0	0	0	0	0	0	0	0	0	0
hsa-miR-6774-5p	0	0	0	0	0	0	0	0	0	0	0	0	0	0	0.2	0	0	0	0	0	0	0	0	0	0	0	0	0	0	0	0	0	0	0	0	0	1.2	0
hsa-miR-6775-3p	0	0	2.2	0	0.9	0	4.2	5.2	4.5	0	1.3	0.7	0.2	0	0.2	0.8	0.5	0	2.8	2.7	0	0	0	0	0	13.8	0.8	3	0	0	1.1	0	0	1	5.3	0	0	2.4
hsa-miR-6775-5p	0	0	0	0	0	0	0	0	0	0	0	0	0	0	0	0	0	0	0	0	0	0	0	0	0	0	0	0	0	0	0	0	0	0	0	0	0	0
hsa-miR-6776-3p	0	0	0	0	0	0	0	0	0	0	0	0	0.6	0	0	0	0	0	0	0	0	0	0	0	0	0	0	0	0	0	0	0	0	0	0	0	0	0
hsa-miR-6776-5p	0	0	0	0	0	0	0	0	0	0	0.1	0	0	0	0	0	0	0	0	0	0	0	0	0	0	0	0	0	0	0	0	0	0	0	0	0	0	0
hsa-miR-6777-3p	0	0	0	0	0	0	0	0	0	0	0	0	0	1.6	0	0	0	0	0.9	0	0	0	0	4.2	0	0	0	0	0	0	0	0	0	0	0	0	0	0
hsa-miR-6777-5p	0	0	0	0.9	0	0	0.7	0	0	0	0.1	0	0	0	0	0	0	1.5	0	0	0	0	0	4.2	0.7	0	0	0	0	0	0	0	0	0	0	0	1.2	0
hsa-miR-6778-3p	0	0	0	0	0	0.4	0	0	0	0	0	0	0	0	0	0	0	0	0	0	0	0	0	0	0	0	0	0	0	0	0	0	0	0	0	0	0	0
hsa-miR-6778-5p	0	0	0	0	0	0	0	0	0	0	0	0	0	0	0	0	0	0	0	0	0	0	0	0	0	0	0	0	0	0	0	0	0	0	0	0	0	0
hsa-miR-6779-3p	0	0	0	0	0	0	0	0	0	0	0.3	0	0	0	0	0	0	0	0	0	0	0	0	0	0	0	0	0	0	0	0	0	0	0	0	0	0	0
hsa-miR-6779-5p	0	0	0	0.4	0	0.4	1.4	1	0	0	0.4	0.7	0.8	0	1.1	0	0	0	0	0.8	0	0	0.6	0	0	0	0	3	0	0	0.8	0	0	0	0	0	2.4	0
hsa-miR-6780a-3p	0	0	0	0	0	1.2	0	0	0	0	0.3	0	0	0	0	0	0	0	0	0	2.4	0	0	0	0	0	0	0	0	0	0	0	0	0	0	0	0	0
hsa-miR-6780a-5p	0	0	0	0	0	1.2	2.8	0	0	0	0.1	0.7	1.4	0	0	0.2	0	1.5	0	3.1	2.4	11.2	0	0	0.7	0	4.8	6.1	0	0	0.8	8.5	4.3	2	0	0	19	1.6
hsa-miR-6780b-3p	0	0	0	0	0	0	0	0	0	0	0	0	0	0	0	0	0.5	0	0	0	0	0	0	0	0	0	0	0	0	0	0	0	0	0	0	0	0	0
hsa-miR-6780b-5p	0	0	0	0	0	0	0	0	0	0	0	0	0	0	0.4	0	1.1	0	0	0	0	0	0	0	0	0	0	0	0	0	0	0	0	0	0	0	1.2	0.8
hsa-miR-6781-3p	0	0	0	0	0	0	0	0	0	0	0	0	0	0	0	0	0	0	0	0	0	0	0	0	0	0	0	0	0	0	0	0	0	0	0	0	0	0
hsa-miR-6781-5p	0	0	0	0	0	0.4	0.7	0	0	0	0	0	0.2	0	0	2.6	0.5	0	0	0	0	0	0.6	0	1.3	0	0	9.1	0	0	0	0	0	0.5	0	0	0	1.6
hsa-miR-6782-3p	0	0	0.6	0	0.9	0	0	0	0	0	0.3	0	0.2	0	0	0	0	1.5	0.9	0	0	0	0	0	4.7	0	0	0	0	0	0	0	0	0	0	0	0	0
hsa-miR-6782-5p	0	0	0	0.4	0	0	1.4	0	0	0	0.1	0	0	0	0	0	0	0	0	0	0	0	0	0	0	0	0	0	0	0	0	0	0	0	0	0	2.4	0
hsa-miR-6783-3p	7.3	0	3.3	0.9	3	2.3	4.9	0	0	0	1.6	2.2	3.7	3.2	2	1.9	1.1	2.9	2.8	2.7	2.4	0	1.8	20.8	1.3	0	8.1	0	0	0	1.9	0	0	2	0.6	5.7	8.3	4.9
hsa-miR-6783-5p	0	0	0	0.4	0.3	0	2.1	8.3	0	0	0.9	0	0	0	0.2	0	0	0	0	0.4	0	0	0.6	0	0	0	4.8	0	0	0	1.5	0	0	0	0	0	3.6	1.6
hsa-miR-6784-3p	0	0	0	0.4	0	0	0	0	0	0	0	0	0.2	0	0.4	0	0	0	0	0	0	0	0	0	0	0	0	0	0	0	0	0	0	0	0	0	0	0
hsa-miR-6784-5p	0	0	0.6	0	0	0	0	0	0	0	0	0	0	0	0	0	0	0	0	0	0	0	0	0	0	0	0	0	0	0	0	0	0	0	0	0	0	0
hsa-miR-6785-3p	0	0	0	0	0	0	0	0	0	0	0.6	0	0	0	0	0	0	0	0	0	0	0	0	0	0	0	0	0	0	0	0	0	0	0	0	0	0	0
hsa-miR-6785-5p	0	0	0.6	0	0	0	1.4	0	0	0	0	0	0.4	0.8	0.2	0	0.5	0	0	0.4	0	0	0	0	0	0	0	3	0	0	0	0	0	0	0	0	3.6	0.8
hsa-miR-6786-3p	4.8	4.1	0.6	0	1.5	1.2	0	6.2	0	0	2.3	2.2	0.2	0.8	3	1.9	1.1	0	0	0	0	0	3	0	0	0	0.8	0	0	0	1.5	0	0	0.5	3.5	5.7	4.7	4.9
hsa-miR-6786-5p	0	0	0	0	0	0	0	0	0	0	0	0	0	0	0	0	0	0	0	0	0	0	0	0	0	0	0	0	0	0	0	0	0	0	0	0	0	0
hsa-miR-6787-3p	2.4	8.3	3.9	5.4	0.9	5.5	0.7	1	12.1	0	7.2	2.9	9	4.8	4.3	4.5	4.9	0	4.6	5.5	0	0	5.4	4.2	2	0	14.5	3	0	0	4.9	17.1	4.3	4	13.5	0	13	8.9
hsa-miR-6787-5p	0	0	0	0.4	0	0	0	4.1	0	0	0	0	0	1.6	0	1.4	0	0	0.9	0	0	0	0.6	0	0	0	0	0	0	0	0.8	0	0	0	4.1	0	0	0
hsa-miR-6788-3p	0	0	0	0.4	0	0.8	0	0	0	0	0.5	0	0.4	1.6	0.2	0	1.6	0	0	0	0	0	0	0	0	0	0	0	0	0	0	0	0	0	0	0	0	0
hsa-miR-6788-5p	0	0	0	0	0	0	0	0	0	0	0	0	0	0	0	0	0	0	0	0	0	0	0	0	0	0	0	0	0	0	0	0	0	0	0	0	0	0
hsa-miR-6789-3p	0	8.3	0	3.1	0.9	0.8	2.1	0	3	2.8	1	0	3.7	0.8	0.7	3.8	0.5	0	0.9	0.4	0	0	4.2	4.2	0	0	0	0	0	0	0	0	0	1	2.4	0	4.7	0
hsa-miR-6789-5p	0	0	0	0	0	0	0	0	0	0	0	0	0	0	0	0.5	0	0	0	0	0	0	0	0	0	0	0	0	0	0	0	0	0	0	0	0	0	0
hsa-miR-6790-3p	0	0	0	0	0	0	0	0	0	0	0	0	0	0	0	0	0	0	0	0	0	0	0	0	0	0	0	0	0	0	0	0	0	0	0	0	0	0
hsa-miR-6791-3p	0	0	1.7	0	0	0.8	3.5	0	10.6	0	0.9	2.2	0.2	0.8	0	0	0.5	0	0	0	0	0	0.6	0	2	0	0	0	0	0	0.8	0	0	0	0	0	0	0
hsa-miR-6791-5p	0	0	1.1	0	0.9	0	0.7	0	0	0	0.5	0	3.7	0	0.4	0.3	0	0	0	0	2.4	22.5	2.4	0	0	0	0	3	0	0	0	0	0	0.5	0.6	0	0	0
hsa-miR-6792-5p	0	0	0	0	0	0	0	0	0	0	0	0	0	0	0	0	0	0	0	0	0	0	0	0	0	0	0	0	0	0	0	0	0	0	0	0	0	0
hsa-miR-6793-3p	0	0	0.6	0	0	0	1.4	0	0	0	0.1	0	0	1.6	0	0	0.5	0	0.9	0.4	0	0	0	0	0	0	3.2	0	0	0	0	0	0	0	0	0	0	0
hsa-miR-6793-5p	0	0	0	0.4	0	0	2.1	3.1	9.1	2.8	0.4	0.7	0	0	0.9	0.2	1.6	0	0	1.6	0	0	0	0	0.7	0	0	0	0	0	0.4	0	4.3	0	0	0	3.6	0.8
hsa-miR-6794-3p	0	0	0	0	0	0	0	0	0	0	0	0	0	0	0	0	0	0	0	0	0	0	0	0	0	0	0	0	0	0	0	0	0	0	0	0	0	0
hsa-miR-6794-5p	0	0	0	0	0	0	0	0	0	0	0	0	0	0	0	0	0	0	0	0	0	0	0	0	0	0	0	0	0	0	0	0	0	0	0	0	9.5	0
hsa-miR-6795-3p	0	0	0	0	0	0	0	0	0	0	0	0	0	0	0.4	0	0	0	0	0	0	0	0	0	0	0	0	0	0	0	0	0	0	0	0	0	0	0
hsa-miR-6795-5p	0	0	0	0	0	0	0	0	0	0	0	0	0	0	0	0	0	0	0	0	0	0	0	0	0	0	0	0	0	0	0	0	0	0	0	0	0	0
hsa-miR-6796-3p	0	0	0	0	0	0	0	0	0	0	0.3	1.4	0	0	0	0	0	0	0	1.2	0	0	0	0	0	0	0	0	0	0	0	0	0	0	0	0	0	0
hsa-miR-6796-5p	0	0	0	0	0	0	0	0	0	2.8	0	0	0.6	0	0	0	0	0	0	0	0	0	0	0	0.7	0	0	0	0	0	0	0	0	0	0	0	0	0.8
hsa-miR-6797-3p	0	0	0	1.8	0	0	0	0	0	0	0	0	0	0	0	0	0	0	0	0	0	0	0	0	0	0	0	0	0	0	0	0	0	0	0	0	0	0
hsa-miR-6797-5p	0	0	0	0	0	0	0	0	0	0	0	0	0	0	0	0	0	0	0	0	0	0	0	0	0	0	0	0	0	0	0	0	0	0.5	0	0	0	0
hsa-miR-6798-3p	0	0	0	1.8	0	1.2	0.7	0	0	2.8	2.5	0	0	2.4	1.3	0.2	0	4.4	0.9	0.4	0	0	0.6	0	0	0	0	0	1.6	0	0	0	0	0	0	0	0	0
hsa-miR-6798-5p	0	0	0	0	0	0	0	0	0	0	0	0	0	0	0	0	0	0	1.9	0	0	0	0	0	0	0	0	0	0	0	0	0	0	0	0	0	1.2	0
hsa-miR-6799-3p	0	0	0	0.4	0	0	0	0	0	0	0	0	0	0	0	0	0	0	0	0	0	0	0	0	0	0	0	0	0	0	0	0	0	0	0	0	0	0
hsa-miR-6799-5p	0	0	0	0	0	0	0	3.1	0	0	0	0	0	0	0	0	0	0	0	0	0	0	0	0	0	0	0	0	0	0	0	0	0	0	0	0	1.2	0
hsa-miR-6800-3p	0	0	0	0	0	0	0	0	0	0	0	0	0	0	0	0	0	0	0	0	0	0	0	0	0	0	0	0	0	0	0	0	0	0	0	0	0	0
hsa-miR-6800-5p	0	0	0	0	0	0	0	0	0	0	0	0	0	0	0	0	0	0	0	0.4	0	0	0	0	0	0	0	0	0	0	0	0	0	0	0	0	0	0
hsa-miR-6801-3p	0	0	0	0	0	0	0	0	0	0	0	0	0	0	0	0	0	0	0	0	0	0	0	0	0	0	0	0	0	0	0	0	0	0	0	0	0	0
hsa-miR-6801-5p	0	0	0	0	0	0	0	0	0	0	0	0	0	0	0	0	0	0	0	0	0	0	0	0	0	0	0	0	0	0	0	0	0	0	0	0	0	0
hsa-miR-6802-3p	0	0	0	1.3	0.9	0	0	0	0	0	0.5	0	0	0	0.4	0.5	0	0	0	0	0	0	0	0	0	0	0	0	1.6	0	0	0	0	0	0	0	5.9	0
hsa-miR-6802-5p	0	0	0.6	1.3	0.6	0.8	2.8	2.1	15.1	2.8	1	1.4	3.9	0.8	0.4	0.8	0.5	0	0	2	2.4	0	2.4	0	2	0	5.6	0	0	0	1.5	0	4.3	1.5	0	9.5	13	1.6
hsa-miR-6803-3p	7.3	0	5	1.8	3.6	6.2	0.7	2.1	0	5.6	7.7	3.6	3.7	1.6	3.7	2.2	2.2	4.4	0	2.7	4.7	0	6.5	0	10.7	96.9	1.6	3	6.4	10.9	3	0	0	0.5	1.8	1.9	1.2	4.9
hsa-miR-6803-5p	0	0	0	0	0	0	0	0	0	0	0.4	0	0	0	0	0	0	0	0	0	0	0	0	0	0	0	0	0	0	0	0	0	0	0	0	0	0	0
hsa-miR-6804-3p	0	0	0	0	0	0.8	0	0	1.5	0	0.6	0	0	0	0.2	0	0	0	0	0	0	0	0	0	0	0	0	0	0	0	0	0	0	0	0	0	1.2	0
hsa-miR-6804-5p	0	0	0.6	2.2	0	0.4	1.4	0	0	0	0.4	0.7	0	0	0.2	0	0	0	0	0.4	0	0	0	0	0	13.8	0	3	0	0	1.1	0	0	0	0	1.9	1.2	0
hsa-miR-6805-3p	0	0	0	0	0	0	0	0	0	0	0	0	0	0	0	0	0	0	0	0	0	0	0	0	0	0	0	0	0	0	0	0	0	0	0	0	0	0
hsa-miR-6805-5p	2.4	0	0.6	0	0	0.8	8.4	0	0	0	0.6	0	0.4	0.8	0	0.3	0	1.5	0	0.8	0	11.2	6.5	12.5	2	0	0	3	0	0	0	0	0	0	1.2	0	1.2	0
hsa-miR-6806-3p	0	0	2.8	0	0.6	1.6	2.1	0	3	0	1.4	0.7	2	0	0.7	0.8	0	2.9	0	1.6	4.7	0	0.6	0	3.3	0	0.8	3	0	0	1.9	8.5	8.5	0.5	0	0	1.2	0
hsa-miR-6807-3p	0	0	0	0	0	0	0	0	0	0	0	0	0	0	0	0	0	0	0	0	0	0	0	0	0	0	0	0	0	0	0	8.5	0	0	0	0	0	0
hsa-miR-6807-5p	0	0	0	0	1.2	0.4	1.4	1	3	0	0	0	0	0	0	0	0	0	0	0	0	0	0	0	0	0	0	0	0	0	0	0	8.5	0	0	0	2.4	0.8
hsa-miR-6808-3p	0	0	1.1	0.4	0	0	0	0	0	0	0.9	0.7	1.2	1.6	0.2	0.5	0.5	0	0	0.4	0	0	0	4.2	0	0	0	3	0	0	1.1	0	0	0	0	0	0	0.8
hsa-miR-6809-3p	0	0	0	0	0.6	0	0	0	0	0	0	0	0	0	0.2	1.8	0	0	0	0	0	0	0	0	0	0	0	0	0	0	0	0	0	0	0	0	0	0
hsa-miR-6809-5p	0	0	1.1	0.9	0	0.4	2.1	4.1	0	0	1	0.7	1.8	0.8	0.4	0.3	1.1	2.9	1.9	0.4	0	0	0	0	0	0	0	3	0	0	0	0	0	0	0	5.7	2.4	0
hsa-miR-6810-3p	0	0	1.7	0.9	0	0.4	0	0	0	5.6	0.8	0	1.2	0	2.4	0.3	0	0	1.9	0	0	0	0	0	0	0	1.6	0	0	0	0.8	0	0	0.5	2.4	0	0	0.8
hsa-miR-6810-5p	2.4	8.3	0.6	4.9	0.9	0	0	2.1	4.5	0	0.4	2.2	0.4	1.6	0.4	1.4	1.1	2.9	3.7	0.4	2.4	0	0	0	2	27.7	0	3	1.6	0	0	0	0	0	3.5	1.9	5.9	4.9
hsa-miR-6811-5p	0	0	0	0	0	0	0	0	0	0	0	0	0	0	0	0	0	0	0	0	0	0	0	0	0	0	0	0	0	0	0	0	0	0	0	0	0	0
hsa-miR-6812-3p	0	0	0	2.7	0	0.4	1.4	0	0	2.8	2.3	0	0.6	2.4	0.7	1.6	0.5	0	0	0	0	0	0	0	3.3	0	4.8	0	0	10.9	1.1	8.5	0	0	2.9	0	0	0
hsa-miR-6812-5p	0	0	0	0	0	0	0	0	0	0	0	0	0	0	0	0	0	0	0	0	0	0	0.6	0	0	0	0	0	0	0	0	0	0	0	0	0	0	0
hsa-miR-6813-3p	0	0	0	0	0	0.4	0	0	0	0	0	1.4	0.2	0	0	0	0	0	0	0.4	0	0	0	0	0	0	0	0	0	0	0	0	0	0	0	0	0	0
hsa-miR-6813-5p	2.4	0	2.8	1.8	6.6	0.8	9.1	8.3	16.6	0	1.9	2.2	3.7	6.4	1.5	7.7	2.7	0	1.9	3.5	9.5	0	8.3	0	4	13.8	16.1	0	0	21.8	1.5	8.5	8.5	0	7.6	1.9	20.1	6.5
hsa-miR-6815-3p	0	0	0	0	0	0	0	0	0	0	0	0	0	0	0	0	0	0	0	0	0	0	0	0	0	0	0	0	0	0	0	0	0	0	0	0	0	0
hsa-miR-6815-5p	0	0	0.6	0	0.3	0.4	11.9	1	6	0	0	2.2	1	0	0	2.2	1.1	1.5	0	2	7.1	0	6	12.5	12.7	13.8	3.2	15.2	0	0	0.4	0	0	0	5.3	0	8.3	1.6
hsa-miR-6816-3p	0	0	0	0	0	0	0	0	0	0	0.1	0	0	0	0	0	0	0	0	0	0	0	0	0	0	0	0	0	0	0	0.8	0	0	0	0	0	0	0
hsa-miR-6817-3p	0	0	0	1.3	0	1.2	0	0	0	0	0.5	1.4	0.2	0	0.4	0.5	0	0	0	0	0	0	0	0	0	0	0	0	0	0	0.4	0	0	0.5	0	0	2.4	0
hsa-miR-6818-3p	0	8.3	2.8	1.3	2.7	1.2	1.4	0	0	0	2.2	4.3	1.4	0	1.5	3.4	1.1	0	0	2	4.7	0	1.2	0	1.3	0	0	0	3.2	0	0.8	17.1	0	2.5	0	0	0	1.6
hsa-miR-6818-5p	0	0	1.1	0.4	1.5	0	0	2.1	0	2.8	0.6	0	0.8	2.4	2	1.6	3.3	2.9	0.9	0.4	0	11.2	0.6	0	3.3	0	0.8	3	1.6	0	1.5	0	0	2.5	0	9.5	1.2	0
hsa-miR-6819-3p	0	0	2.8	7.6	0.3	4.7	2.8	4.1	1.5	0	4.6	0.7	2.3	6.4	3.9	1	0.5	0	0	0.4	0	0	1.8	0	1.3	0	0	0	1.6	0	2.6	0	8.5	3	0.6	0	1.2	1.6
hsa-miR-6819-5p	0	0	0.6	0.9	0.6	0	0.7	2.1	12.1	0	0	0	0.4	1.6	0	0.5	0	0	0	0.8	0	0	1.8	0	2.7	0	0	0	0	0	0	0	0	0	0	0	9.5	0
hsa-miR-6820-3p	0	0	0	0	0	0	0	0	0	2.8	0.3	0	0	0	0.2	0	0.5	0	0	0	0	0	0	0	0	0	0	0	0	0	0	0	0	0	0	0	1.2	0
hsa-miR-6820-5p	0	0	0.6	0	0	0	0	3.1	0	0	0.4	0	0.8	0	0.7	0.3	1.1	0	0	0	0	0	0	12.5	0	0	0	0	0	0	0	0	0	0	0	0	1.2	1.6
hsa-miR-6821-3p	2.4	0	0	0	0	0	0	0	0	0	0	0	0	0	0	0	0	0	0	0	2.4	0	0	0	0	0	1.6	0	1.6	0	0	0	0	0	0	3.8	0	0
hsa-miR-6821-5p	0	0	0.6	0	0	0	4.9	1	0	0	0	0	0	0.8	0.2	0.5	0	0	0	0	0	0	0	0	0	13.8	0	0	0	10.9	0	0	0	0	0	0	0	0
hsa-miR-6823-3p	0	0	0	0	0	0	0	0	0	0	0	0	0	0	0	0	0	0	0	0	0	0	0	0	0	0	0	0	0	0	0	0	0	0.5	0	0	0	0
hsa-miR-6823-5p	0	0	0	0	0	0	0	0	0	0	0	0	0	0	0	0	0	0	0	0	0	0	0	0	0	0	0	0	0	0	0	0	0	0.5	0	0	0	0
hsa-miR-6824-3p	0	0	0.6	0	0	0	0	0	0	0	0	0	0	0	0	0	0	0	0	0	0	0	0	0	0	0	0	0	0	0	0	0	0	0	0	0	0	0
hsa-miR-6824-5p	0	0	0	0	0	0	0	0	0	0	0.1	0	0	0	0	0	0	0	0	0	0	0	0	0	0	0	0	0	0	0	0	0	0	0	0	0	1.2	0
hsa-miR-6825-3p	0	0	0	0	0	0	0	0	0	0	0	0	0	0	0	0	0	0	0	0	0	0	0	0	0	0	0	0	0	0	0	0	0	0	0	0	0	0
hsa-miR-6825-5p	0	0	0.6	0	0.3	0	0.7	0	0	0	0	0	0.8	0	0	0	0	0	0	1.2	0	0	0.6	4.2	2	0	0	0	0	0	0	0	0	0.5	1.2	0	2.4	1.6
hsa-miR-6826-3p	0	0	0	0.9	0	0	0	0	0	0	0.1	0	0	0.8	0	0	0	0	0	0	0	0	0	0	0	0	0	0	0	0	0	0	0	0	0	0	0	0
hsa-miR-6826-5p	0	0	0.6	0	0	0.4	0	4.1	0	0	0.1	0	0	0	0.4	0	0	0	0	0.8	0	0	1.8	0	0	0	4	0	0	0	0	0	0	0.5	0	0	0	4.1
hsa-miR-6827-3p	0	0	0	0	0	0	0	0	0	0	0	0	0	0	0	0	0	0	0	0	0	0	0	0	0	0	0	0	0	0	0	0	0	0	0	0	0	0
hsa-miR-6827-5p	0	0	0	0	0	0	0	1	0	0	0.5	0	1.4	1.6	0.2	0	0	1.5	0	0	0	0	0	0	0	0	0	0	0	0	0	17.1	0	0	0	0	0	0
hsa-miR-6828-3p	0	0	0	0	0	0	0	0	0	0	0	0	0	0	0	0	0	0	0	0	0	0	0	0	0	0	0	0	0	0	0	0	0	0	0	0	0	0
hsa-miR-6828-5p	0	0	0	0	0	0	0	0	0	0	0	0	0	0	0	0	0	0	0	0	0	0	0	0	0	0	0	0	0	0	0	0	0	0	0	0	0	0
hsa-miR-6829-3p	0	0	0	0	0	0	0	0	0	0	0	0	0	0	0	0	0	0	0	0	0	0	0	0	0	0	0	0	0	0	0	0	0	0	0	0	0	0
hsa-miR-6829-5p	0	0	0	0	0	0	0	0	0	0	0	0	0	0	0	0	0	0	0	0	0	0	0	0	0	0	0	0	0	0	0	0	0	0	0	0	1.2	0
hsa-miR-6831-3p	0	0	0	0.4	0	0	0	0	0	0	0	0	0	0	0	0	0	0	0	0	0	0	0	0	0	0	0	0	0	0	0	0	0	0	0	0	0	0
hsa-miR-6832-5p	0	0	0	0	0	0	0.7	0	0	0	0.1	0	0	0	0.2	0	0	0	0	0	0	0	0	0	0	0	0	0	0	0	0	0	0	0	0	0	0	0
hsa-miR-6833-3p	0	0	0	0	0	0	0	0	0	0	0	0	0	0	0	0	0	0	0	0	0	0	0	0	0	0	0	0	0	0	0.4	0	0	0	0	0	0	0
hsa-miR-6833-5p	0	0	0	0	0	0	0	0	0	0	0	0	0	0	0	0	0	0	0	0	0	0	0	0	0	0	0	0	0	0	0	0	0	0	0	0	0	0
hsa-miR-6834-5p	0	0	0	0	0	0	0	0	0	0	0	0	0	0	0	0	0	0	0	0	0	0	0	0	0	0	0	0	0	0	0	0	0	0	0	0	0	0
hsa-miR-6835-5p	0	0	0	0	0	0	0	0	0	0	0	0	0	0	0	1	0	0	0	0	0	0	0	0	0	0	0	0	0	0	0	0	0	0	0	0	0	0
hsa-miR-6836-3p	0	0	0	0	0	0	0	0	0	0	0.1	0	0	0	0	0	0	0	0	0	0	0	0	0	0	0	0	0	0	0	0	0	0	0	0	0	0	0
hsa-miR-6836-5p	0	0	0	0	0	0	1.4	0	0	0	0.1	0	0	0	0	0	0	0	0	0	0	0	0	0	0	0	0	0	0	0	0	0	0	0	1.2	0	0	0
hsa-miR-6837-3p	2.4	0	4.4	3.6	2.7	0.8	0	2.1	0	0	1.4	4.3	11.1	0.8	2	3.4	4.4	2.9	1.9	5.5	7.1	0	3.6	0	0	0	1.6	6.1	7.9	0	1.1	8.5	0	3.5	9.4	1.9	3.6	0.8
hsa-miR-6837-5p	0	0	1.7	3.6	1.8	1.6	6.3	6.2	1.5	2.8	2.2	3.6	6.4	2.4	3.7	9.1	1.6	2.9	1.9	1.6	2.4	11.2	6.5	0	2.7	0	2.4	3	0	32.7	3	8.5	0	1	2.4	13.3	2.4	4.9
hsa-miR-6838-3p	0	0	0	0	0	0	0	0	0	0	0	0	0	0	0	0	0	0	0	0	0	0	0	0	0	0	0	0	0	0	0	0	0	0	0	0	0	0
hsa-miR-6838-5p	0	0	0	0	0	0	0	0	12.1	0	0.1	0.7	0.4	0	0	0	1.1	0	0	0	0	0	1.8	0	0	0	0	0	4.8	0	0.4	0	0	0	0	0	0	0
hsa-miR-6839-5p	0	0	0	0	0	0	0	0	0	0	0	0.7	0	0	0	0	0	0	0	1.2	0	0	0	0	0	0	0	0	0	0	0	0	0	0	0	0	0	0
hsa-miR-6840-3p	0	0	0	0	0	0	0	0	0	0	0.1	0	0	0	0	0	0	0	0	0	0	0	0	0	0	0	0	0	0	0	0	0	0	0	0	0	0	0
hsa-miR-6840-5p	0	0	0	0.9	0	0	2.1	0	0	0	0	0	0.8	0	0.9	0	0	0	0.9	0.4	0	0	0	0	0	0	0	0	0	0	0	0	0	0	0	0	0	0
hsa-miR-6842-3p	29	49.5	43	46.8	48.1	15.2	58.9	67.2	42.3	14	22.6	39.8	64.5	46.6	26.7	53.2	28	26.3	29.6	32.9	40.2	11.2	28	16.6	28.7	0	31.5	33.5	19.1	163.4	53.7	76.8	106.8	44	71.1	72.2	112.6	51.9
hsa-miR-6842-5p	0	0	2.2	2.7	2.4	0.4	4.2	3.1	4.5	2.8	2	1.4	4.5	4	1.1	4.6	2.7	0	0.9	3.9	2.4	11.2	1.8	0	1.3	0	5.6	12.2	0	43.6	3.8	0	0	3	7.6	1.9	10.7	0.8
hsa-miR-6843-3p	2.4	0	5	3.6	6.9	1.9	6.3	5.2	0	5.6	2.7	2.2	8.2	3.2	2	9	2.2	1.5	3.7	1.6	2.4	0	2.4	0	0	13.8	2.4	0	0	0	5.6	8.5	8.5	0.5	2.9	0	5.9	5.7
hsa-miR-6844	0	0	0	0	0	0	0	0	0	0	0	0	0	0.8	0	0	0	0	0	0	0	0	0	0	0	0	0	0	0	0	0	0	0	0	0	0	0	0
hsa-miR-6845-3p	0	0	0	0	0	0	0	0	0	0	0	0	0	0	0	0	0	0	0	0	0	0	0	0	0	0	0	0	0	0	0	0	0	0	0	0	2.4	0
hsa-miR-6845-5p	0	0	0	0	0	0	1.4	0	0	0	0	0	0	0	0	0	0	0	0	0	0	0	0	0	0	0	0	0	0	0	0	0	0	0	0	0	0	0
hsa-miR-6846-3p	0	0	0	0	0	0	0	0	0	0	0	0	0	0	0	0	0	0	0	0	0	0	0	0	0	0	0	0	0	0	0	0	0	0	0	0	0	0
hsa-miR-6846-5p	0	0	0	0	0	0	0	0	0	0	0	0	0	0	0	0	0	0	0	0	0	0	0	0	0	0	0	0	0	0	0	0	0	0	0	0	1.2	0
hsa-miR-6847-3p	0	0	1.1	0.4	1.2	0	0	0	0	0	0.3	0	0	0	0	0	0	0	1.9	0	0	0	0	0	0	0	0	0	0	0	0	0	0	0	0	0	0	0
hsa-miR-6847-5p	0	0	3.3	0	3.6	0.4	0.7	7.2	12.1	0	1.1	0.7	4.1	1.6	1.7	0.8	1.6	2.9	2.8	2	2.4	11.2	0.6	0	2	0	3.2	0	0	0	0	0	0	0	4.1	0	11.9	1.6
hsa-miR-6848-5p	0	0	0	0	0	0	0.7	2.1	0	0	0.1	0	0	0	0	0	0	0	0	0.8	0	0	0	0	0	0	0	0	0	0	0	0	0	0	0	0	0	0
hsa-miR-6849-3p	0	0	0	0	0	0.8	0	0	0	0	0.4	0	0	0	0	0.3	0.5	0	0.9	1.2	0	0	2.4	0	0	0	0	0	0	0	0.8	0	0	0	0.6	0	0	0
hsa-miR-6849-5p	0	0	0	0	0	0	0	0	0	0	0	0	0	0	0	0	0	0	0	0	0	0	0	0	0	0	0	0	0	0	0	0	0	0	0	0	0	0
hsa-miR-6850-5p	0	0	0	0	0.3	0	0	0	0	0	0	0	0.8	0	0	0	0	0	0	0	0	0	0	0	0	0	0	3	0	21.8	0.4	8.5	0	0	0	0	3.6	4.9
hsa-miR-6851-3p	0	0	0	0	0	0	0	0	0	0	0.4	0	0	0	0.2	0	0	0	0	0	0	0	0	0	0	0	0	0	0	0	0.4	0	0	0	0	0	0	0.8
hsa-miR-6851-5p	0	0	0	0	0	0	0	0	0	0	0.1	0	0	0	0	0	1.1	0	0	0	0	0	0	0	0	0	0.8	0	0	0	0	0	0	0	0	0	2.4	0
hsa-miR-6852-3p	0	4.1	0	0.4	0.3	1.2	1.4	0	0	0	0.8	1.4	0.4	1.6	0.9	0.5	1.1	0	0	0.8	0	0	1.2	0	0	0	1.6	0	0	0	0.4	0	0	0	3.5	0	0	0
hsa-miR-6852-5p	82.3	152.7	106.4	107.5	169.3	40.5	127.6	234.7	137.4	58.7	68.5	99.9	321.9	127.8	83.2	266.7	96.6	54.1	109.2	42.2	122.9	179.7	164.3	54.1	84.6	69.2	180.7	79.1	58.8	228.8	126.9	162.1	247.7	61.6	158.1	172.9	229.9	133
hsa-miR-6853-3p	0	0	1.1	0	1.2	1.9	0	0	0	0	0.5	0	0.4	0.8	0.2	1.3	0.5	0	0.9	1.2	0	11.2	1.8	0	0	0	0	0	0	0	0	0	4.3	0	0	0	0	0
hsa-miR-6854-3p	0	0	0	0.9	0	0	0	0	0	0	0	0	0	0	0	0	0	0	0	0.8	0	0	0	0	4.7	0	0	0	0	0	0	0	0	0	0	0	0	0
hsa-miR-6854-5p	0	0	0	0	0	0	0	0	0	0	0	0	0.8	0	0.2	0	0	0	0	0	0	0	0	0	0	0	1.6	0	0	0	0.8	0	0	0	0	0	0	0
hsa-miR-6855-3p	0	0	1.1	0	1.8	0	1.4	2.1	6	2.8	1	1.4	0.8	0	1.1	0	0.5	0	0	1.2	0	0	0	0	0	0	0	0	3.2	10.9	1.5	0	0	1	0	3.8	1.2	0
hsa-miR-6855-5p	0	0	0.6	0.9	3.3	0.4	2.8	4.1	6	2.8	1.6	0.7	3.3	3.2	3	1.9	1.1	0	1.9	0	2.4	22.5	4.2	16.6	2	0	4.8	3	0	0	0.4	0	0	0.5	5.9	5.7	21.3	3.2
hsa-miR-6856-3p	0	0	0	0	0	0	0	0	0	0	0	0	0	0	0	0	0	0	0	0	0	0	0	0	0	0	0	0	0	0	0	0	0	0	0	0	0	0
hsa-miR-6856-5p	0	0	0	0	0	0	0	0	0	0	0	0	0	0	0	0	0	0	0	0	0	0	0.6	0	0	0	0	0	0	0	0	0	0	0	0	0	0	1.6
hsa-miR-6857-3p	0	0	0.6	0	0.3	0.4	2.8	0	0	2.8	0.5	0	0	0	0.4	1.3	0.5	1.5	0	0.8	0	0	0.6	0	0	13.8	0	0	3.2	0	1.1	0	0	0	0	0	0	0
hsa-miR-6857-5p	0	0	0	0	0	0	0	0	0	0	0	0	0	0	0	0	0	0	0	0	0	0	0	0	0	0	0	0	0	0	0	0	0	0	0	0	0	0
hsa-miR-6858-3p	0	0	0	0	0	0	0	0	9.1	0	0	0	0	0	0	0	0	0	0	0	0	0	0	0	0	0	0	0	0	0	0.4	0	0	0	0	0	0	0
hsa-miR-6858-5p	0	0	0	0	0	0	0	0	0	0	0	0	0.6	0	0	0	0	0	0	0	0	0	0	0	0	0	0	6.1	0	0	0	0	0	0	0	0	0	0
hsa-miR-6859-3p	0	0	0	0	0	0	0	0	0	0	0	0	0	0	0	0	0	0	0	0.4	0	0	0	0	0	0	0	0	0	0	0	0	0	0	0	0	0	0
hsa-miR-6859-5p	0	0	0	0	0.6	0.4	1.4	0	0	0	0	0	0.4	0	0	0.5	0	0	0.9	0	0	0	0.6	0	0	0	1.6	0	0	0	0.4	0	0	0	0	0	1.2	0
hsa-miR-6861-3p	0	0	0	0	0	0	0	0	0	0	0	0	0	0	0.2	0	0	0	0	0.4	0	0	0	0	0	0	0	0	0	0	0	0	0	0	0	0	0	0
hsa-miR-6861-5p	0	4.1	1.1	0.4	0.6	0	2.1	1	0	0	0.4	0	3.7	0	1.1	0.8	0	0	0	0	0	0	3	0	0	13.8	0.8	0	0	0	0.4	8.5	4.3	1	1.2	0	4.7	0.8
hsa-miR-6862-3p	0	0	0	0	0	0	0	0	0	0	0.1	0	0	0	0	0	0	0	0	0	0	0	0	0	0	0	0	0	0	0	0	0	0	0	0	0	0	0
hsa-miR-6862-5p	0	4.1	0	0.9	0	0	2.1	0	0	0	0.1	0	0.6	0	0	0.2	0	0	0	0.4	0	0	1.2	0	0	13.8	0	0	0	0	0	0	4.3	0.5	0	0	2.4	0
hsa-miR-6863	0	0	0	0	0	0	0	0	0	0	0	0	0	0	0	0	0	0	0	0	0	0	0	0	0	0	0	0	0	0	0	0	0	0	0	0	0	0
hsa-miR-6864-5p	0	0	0	0	0.3	0	0	0	0	0	0	0.7	0.2	0	0	0.8	0	0	0	0.4	0	0	0	0	0	0	0	0	4.8	0	0.4	0	0	0	0	0	1.2	0.8
hsa-miR-6865-3p	0	0	0	0	0	0	0	0	0	0	0	0	0	0	0	0	0	0	0	0	0	0	0	0	0	0	0	0	0	0	0	0	0	0	0	0	0	0
hsa-miR-6865-5p	0	0	1.1	0	0	0	0	0	0	0	0.1	0	1.4	0	0	0	0	0	0.9	0.8	0	0	0	0	2	0	0	0	0	0	0	0	0	1	0	0	0	0
hsa-miR-6866-3p	0	0	1.1	0	0	0	0	0	0	0	0.8	1.4	0.4	0	0.2	0.5	0	1.5	0	0.4	0	0	0	0	0	0	0.8	0	0	0	0	0	0	0	0	0	0	0
hsa-miR-6866-5p	4.8	0	3.3	3.6	8.7	3.1	9.1	2.1	0	0	3.4	4.3	2.3	2.4	1.5	5.6	1.1	2.9	1.9	3.1	0	0	0	0	2.7	0	3.2	6.1	3.2	0	4.9	0	4.3	3.5	3.5	0	1.2	10.5
hsa-miR-6867-3p	0	0	0	0	0	0	0	0	0	0	0	0	0	0	0	0	0	0	0	0	0	0	0	0	0	0	0	0	0	0	0	0	0	0	0	0	0	0
hsa-miR-6867-5p	0	0	0	0	0	0	0	0	0	0	0	0	0	0	0	0	0	0	0	0.4	0	0	0	0	0	0	0	0	0	0	0	0	0	0	0	0	0	0
hsa-miR-6868-3p	0	0	2.2	1.8	3.9	0	0.7	3.1	6	0	3.5	0.7	3.5	2.4	1.5	0	2.7	2.9	1.9	1.2	2.4	0	0.6	8.3	3.3	0	1.6	3	0	0	1.5	0	0	0	0	13.3	1.2	9.7
hsa-miR-6869-5p	0	0	0	0	0	0	0	0	0	0	0	0	0.6	0	0	0	0	0	0	0	0	0	0	0	0	0	0	0	0	0	0	0	0	0	0	0	0	0
hsa-miR-6870-3p	0	0	0	0	0	0	0	0	0	0	0	0	0	0	0	0	0	0	0	0	0	0	0	0	0	0	0	0	0	0	0	0	0	0	0	0	0	0
hsa-miR-6871-3p	0	0	0	0	0	0	0	0	0	0	0	0	0	0	0	0	0	0	0	0	0	0	0	0	0	0	0	0	0	0	0	0	0	0	0	0	0	0
hsa-miR-6871-5p	0	0	0	0	0	0	0	0	0	0	0	0	0	0	0	0	0	0	0	0	0	0	0	0	0	0	0	0	0	0	0	0	0	0	0	0	0	0
hsa-miR-6873-3p	0	0	0	0.9	0.6	0	0	0	0	0	0.5	0.7	0	1.6	0.2	0.2	0	1.5	0	0.4	0	0	0	0	0.7	0	0	0	0	0	0	0	0	0	0	0	0	0
hsa-miR-6873-5p	0	0	0	0	0	0	0	0	0	0	0.1	0	0	0	0	0	0	0	0	0	0	0	0	0	0	0	0	0	0	0	0	0	0	0	0	0	0	0
hsa-miR-6874-3p	0	0	1.1	0	4.2	0	0	0	0	0	0.1	0	0.4	0	0	0.3	1.1	0	0.9	0	0	0	0.6	0	0	0	3.2	0	1.6	0	1.1	0	0	2	1.8	0	0	0
hsa-miR-6874-5p	0	0	0	0	0.6	0	0	0	0	0	0	0.7	0	0	0.4	0.6	0	0	0	0.4	0	0	4.8	0	0	0	0	0	0	0	0	0	0	0	0	0	0	0
hsa-miR-6875-3p	0	0	0	0	0	0	0	0	0	0	0	0	0	0	0	0	0	0	0	0	0	0	0	0	0	0	0	0	0	0	0	0	0	0	0	0	0	0
hsa-miR-6875-5p	0	0	0	0	0	0	0	0	0	0	0.4	0	0.8	0.8	0	0.3	0	0	0	0	0	0	1.2	0	0	0	0	0	0	0	0	0	0	0	0	0	0	0.8
hsa-miR-6876-3p	0	0	0	0	0	0	0	0	0	0	0.1	0	0.6	0	0.2	0	0.5	0	0	0.8	0	0	0	0	0	0	0	0	0	0	0	8.5	0	0	0	0	0	0
hsa-miR-6876-5p	0	0	0	0.4	0	0	0	0	0	0	0.3	0.7	0.4	0.8	0.2	0.6	1.1	0	0.9	0	0	0	0	0	0	0	0	6.1	0	0	1.1	0	0	0	2.9	0	0	0.8
hsa-miR-6877-3p	0	0	0	0	0	0	0	0	0	0	0.1	0	0.4	0	0	0	0	0	0	0	0	0	0	0	0	0	0	0	0	0	0	0	0	0	0	0	0	0
hsa-miR-6877-5p	4.8	0	7.7	8.5	17.6	6.2	23.8	31	19.6	2.8	5.3	9.4	18	5.6	5	26.9	8.8	19	13	7	26	67.4	13.1	8.3	20.7	0	16.1	27.4	4.8	43.6	16.9	0	55.5	13	24.7	32.3	71.1	42.2
hsa-miR-6878-3p	0	0	0	0	0	0.8	0	0	0	0	0.5	0	0	0	0.2	0.5	0	0	0	0	0	0	0	0	0	0	0	0	0	0	0	0	0	0	0	0	0	0
hsa-miR-6878-5p	0	0	0	0	0	0	0	0	0	0	0.1	0	0	0	0	0.2	1.1	0	0.9	0	0	11.2	0	0	0	0	0	3	0	0	0	0	0	0	0	0	2.4	0
hsa-miR-6879-3p	0	0	0	0	0	0	0	0	0	0	0.1	0	0	0	0	0.5	0	0	0	0	0	0	0	0	0	0	0	3	0	0	0	0	0	0	0	0	0	0
hsa-miR-6880-3p	0	0	0.6	0.4	0	0.4	0	0	0	0	0	0	0	0	0.2	1.3	0	0	0	0	0	0	0	0	0	13.8	0	0	0	0	0	0	0	0	0	0	0	0
hsa-miR-6880-5p	0	0	0	0.4	0	0	0	0	0	0	0	0	0	0	0	0	0	0	0	0	0	0	0	0	0	0	0	0	0	0	0	0	0	0	0	0	0	0
hsa-miR-6881-3p	0	0	0.6	1.8	0	0.8	0	0	0	0	0.9	0	0.4	3.2	0	0	0	0	0	0	0	0	0	0	0	0	0	0	0	0	0	0	0	0	0	0	0	0
hsa-miR-6881-5p	0	0	0	0	0	0	0	0	0	0	0	0	0	0	0	0	0	0	0	0	0	0	0	0	0	0	0	0	0	0	0	0	0	0	1.2	0	0	0
hsa-miR-6882-3p	0	0	0.6	0	0.3	0	0	0	0	0	0	0	0.4	0	0	0.2	0	0	0	0.4	0	0	0	0	0	0	0	0	0	0	0	0	0	0	0	0	0	0
hsa-miR-6882-5p	12.1	4.1	3.3	1.3	4.8	0.8	2.1	3.1	0	2.8	0.9	2.2	8.8	0.8	0.7	7.5	8.8	5.8	1.9	2.7	2.4	0	2.4	4.2	0	0	0	3	4.8	0	4.1	0	8.5	2.5	8.8	1.9	2.4	0.8
hsa-miR-6883-3p	0	0	0	0	0	0	0	0	0	0	0.6	0	0	0	0.4	0	1.6	0	0	0	0	0	0	0	0	0	0	0	0	0	0.8	0	0	0	0	0	0	0
hsa-miR-6883-5p	0	0	0	0	0	0	0	0	0	0	0.3	0	0	0	0	0	0	0	0	0	0	0	0	0	0	0	0	0	0	0	0	0	0	0	0	0	0	0
hsa-miR-6884-3p	0	0	0	0	0	0	0	0	0	0	0.1	0	0	0	0	0	0	0	0	0	0	0	0	0	0	0	0	0	0	0	0	0	0	0.5	0	0	0	0
hsa-miR-6884-5p	2.4	0	0.6	0	0	0	1.4	0	0	0	0.3	0.7	1.2	0	0	1.1	0	1.5	0.9	2	2.4	0	2.4	4.2	0.7	0	0	0	0	0	1.9	0	0	0	0	0	11.9	8.9
hsa-miR-6885-3p	0	0	1.1	3.6	0	0.4	0	0	0	2.8	0.8	0	0.2	0	0.7	0.5	0	0	0	0	0	0	0	0	0	0	0	3	1.6	0	0.4	0	8.5	0	0	0	0	0
hsa-miR-6885-5p	0	0	0	0	0	0	0	0	0	0	0	0	0	0	0.4	0	0	0	0	0	0	0	0	0	1.3	0	0	0	0	0	0	0	0	0	0	0	0	0
hsa-miR-6886-3p	0	0	0	0	0	0	0	0	0	0	0.3	0	0	0	0	0	0	0	0	0	0	0	0	0	0	0	0	0	0	0	0	0	0	0	0	0	0	0
hsa-miR-6886-5p	0	0	0	0	0	0	0	0	0	0	0.1	0	0	0	0	0	0	0	0	0	0	0	0	0	0	0	0	0	0	0	0.4	0	0	0	0	0	0	0
hsa-miR-6887-3p	0	0	0	0	0	0	0	0	0	0	0	0	0	0	0	0	0	0	0	0	0	0	0	0	0	0	0	0	0	0	0	0	0	0	0	0	0	0
hsa-miR-6888-3p	0	0	0	0	0	0	0	0	0	0	0.1	0	0	0.8	0	0	0	0	0	0	0	0	0	0	0	0	0	0	0	0	0	0	0	0	0	0	0	0
hsa-miR-6888-5p	0	0	0	0	0	0	0	0	0	0	0	0	0	0	0	0	0	0	0	0	0	0	0	0	0	0	0	0	0	0	0	0	0	0	0	0	0	0
hsa-miR-6889-3p	0	0	0	0	0	0	0	0	0	0	0.3	0	0	0	0	0	0	0	0	0	0	0	0	0	0	0	0	0	0	0	0	0	0	0	0	0	0	0
hsa-miR-6889-5p	0	0	0.6	0	0	1.2	1.4	0	0	0	0.1	1.4	0.6	1.6	0.2	0.6	0	0	0	0	0	0	0	0	0	0	0	0	0	0	0.4	0	0	0	0	5.7	1.2	0.8
hsa-miR-6890-5p	0	0	0	0	0	0	0	0	0	0	0	0	0	0	0	0	0	0	0	0	0	0	0	0	0	0	0	0	0	0	0	0	0	0	0	0	1.2	0
hsa-miR-6891-3p	0	0	0	0	0	0	0	0	0	0	0	0	0	0	0	0	0	0	0	0	0	0	0	0	0	0	0	0	0	0	0	0	0	0	0	0	0	0
hsa-miR-6891-5p	0	0	0	0.9	0	0.4	0	0	0	0	0	0	0	0	0	0.2	0	0	0	0	0	0	0	0	0	0	0	0	0	0	0	0	0	0	0	0	0	0
hsa-miR-6892-3p	0	0	0	0	0	0.4	0	0	0	0	0.4	0	0.2	0	0.2	0.5	0	0	0	0	0	0	0	0	0	0	0	0	0	0	0	0	0	0.5	0	0	0	0
hsa-miR-6892-5p	0	0	1.7	0	1.8	0	0	0	0	0	0.6	0.7	1.4	0	0.2	1.4	1.1	1.5	0	2	0	0	3.6	0	0.7	0	0	0	0	0	0	0	4.3	0.5	0	0	2.4	3.2
hsa-miR-6893-3p	0	0	0	0	0	0	0	0	0	0	0	0	0	0	0	0	0	0	0	0	0	0	0	0	0	0	0	0	0	0	0	0	0	0	0	0	0	0
hsa-miR-6893-5p	0	0	0	0	0	0	0	0	0	0	0	0	0	0	0	0	0	0	0	0	0	0	0	0	0	0	0	0	0	0	0	0	0	0	0	0	0	0
hsa-miR-6894-3p	2.4	0	1.1	2.7	3	3.1	0	4.1	0	5.6	4.1	2.2	0.6	0.8	3.5	3.5	0	0	0	0.8	7.1	0	0.6	0	2	27.7	4.8	0	1.6	0	2.3	0	17.1	2	0	1.9	2.4	4.1
hsa-miR-6894-5p	0	0	0.6	0	0	0	0	6.2	0	0	0	0	0.2	0	0	0	0	0	0	0.8	0	0	0	0	1.3	0	0	0	0	0	0	0	0	1.5	0	0	2.4	3.2
hsa-miR-6895-3p	0	0	0	0	0.3	0	0	0	0	0	0	0	0	0	0	0	0	0	0	0	0	0	0	0	0	0	0	0	0	0	1.1	0	0	0	0	0	0	0
hsa-miR-6895-5p	0	0	0	0	2.1	0	0	0	0	0	0.3	0	1.6	0.8	0	1.1	0.5	0	0	0	2.4	0	0	0	0	0	0	0	0	0	0	0	0	0	0	0	0	0.8
hsa-miR-7-1-3p	4.8	4.1	1.7	3.1	0.9	2.3	5.6	0	0	2.8	9	0.7	0	0	5.9	3.2	6.6	2.9	3.7	4.7	4.7	0	1.2	0	11.3	0	7.3	0	1.6	0	1.9	8.5	0	1.5	4.1	0	0	0
hsa-miR-7-2-3p	0	0	0	0	0	0	0	0	0	0	0	0	0	0	0.2	0	0	0	0	0	0	0	0	0	0	0	0	0	0	0	0	0	0	0	0	0	0	0
hsa-miR-7-5p	1846.2	1324.8	1159.4	1125.1	1221.8	1081.5	2713.6	1387.6	1349.4	939.2	720.5	1010.3	507	951.6	780.1	1716.3	1500	2409.8	1840.6	2325.3	1148.6	1976.3	2318	3915.1	1636.3	2075.6	3516	3944.1	2136	642.8	1738.4	2269.4	1089.1	1516.3	1265.7	2898	1457.6	3418.6
hsa-miR-7106-3p	0	0	0	0	0	0	0	0	0	0	0	0	0	0	0	0	0	0	0	0	0	0	0	0	0	0	0	0	0	0	0	0	0	0	0	0	0	0
hsa-miR-7106-5p	0	0	0	0	0	0	0	0	0	0	0	0	0	0	0	0	0	0	0	0	0	0	0	0	0	0	0	0	0	0	0	0	0	0	0	0	0	0
hsa-miR-7107-3p	2.4	0	0	0	0	0	0	0	0	0	0	0	0	0	0	0.5	0	0	0	0	0	0	3	0	0	0	0	0	0	0	0	0	0	0	0	0	0	0
hsa-miR-7107-5p	0	0	0	0	0	0	0	0	0	0	0	0	0	0	0	0	0	0	0	0	0	0	0	0	0	0	0	0	0	0	0	0	0	0	0	0	0	0
hsa-miR-7108-3p	0	0	0	0	0	0.4	0	0	0	0	0	0	0.4	0	0	0	0	0	0	0	0	0	0	0	0	0	0	0	0	0	0	0	0	0	0	0	0	0
hsa-miR-7108-5p	0	0	0	0	0.6	0	1.4	0	0	0	0	0	0	0	0	0	0	0	0	0	0	0	0	0	0	0	0	0	0	0	0	0	0	0	0	0	0	0
hsa-miR-7109-3p	0	0	0	0.9	0	0	0	0	0	2.8	0.3	0	0	0.8	0	0	0	0	0	0.4	0	0	0.6	0	0	0	0	0	0	0	0.8	0	0	0	0	0	0	0
hsa-miR-7109-5p	0	0	0	0	0	0	0	0	0	0	0	0	0	0	0	0	0	0	0	0	0	0	0	0	0	0	0	0	0	0	0.4	0	0	0	0	0	0	0
hsa-miR-7110-3p	4.8	4.1	2.2	1.8	2.7	2.3	0.7	3.1	7.5	5.6	8.2	1.4	0.6	8.8	6.1	1.1	5.5	0	0.9	1.2	7.1	0	5.4	0	0.7	0	0	0	1.6	0	3.8	0	0	1	2.4	0	0	0.8
hsa-miR-7110-5p	0	0	0	0.9	0.3	0	0	1	0	0	0.3	0	0	2.4	0	0	0.5	0	0	0	0	0	0	0	0	0	0	0	0	0	0	0	0	0	0	0	1.2	0
hsa-miR-7111-3p	0	0	0	0	0	0	0	0	0	0	0	0	0	0	0	0	0	0	0	0	0	0	0	0	0	0	0	0	0	0	0	0	0	0	0	0	0	0
hsa-miR-7111-5p	0	0	0	0	0	0	0	0	0	0	0	0	0	0	0	0	0	0	0	0	0	0	0	0	0	0	0	0	0	0	0	0	0	0	0	0	0	0
hsa-miR-7112-3p	0	0	0	0	0	0	0	0	0	0	0	0	0	0	0	0	0	0	0	0	0	0	0	0	0	0	0	0	0	0	0	0	0	0	0	0	0	0
hsa-miR-7113-3p	0	0	0.6	0	0	0	0	0	0	0	0.4	0.7	0.2	0	0.2	0	0	1.5	0	0	0	0	0	0	0	0	0	0	0	0	0.4	0	0	0	0	0	3.6	0
hsa-miR-7113-5p	0	0	0.6	0	0	0	0	6.2	0	0	0.5	0.7	0.8	0	0.4	0.5	0.5	1.5	0	2.7	0	0	0	0	0	0	0	3	0	10.9	0	0	0	0	0	1.9	7.1	0.8
hsa-miR-7114-3p	0	0	0	0	0	0	0	0	0	0	0.1	0	0	0	0.2	0	0	0	0	0	0	0	0	0	0	0	0	0	0	0	0	0	0	0	0	0	0	0
hsa-miR-7114-5p	0	0	0	0.4	0	0	0	0	0	0	0.1	0	0	0	0	0	0	2.9	0	0	0	0	0	0	0	0	1.6	0	0	0	0	0	0	0	0.6	0	0	0
hsa-miR-7151-3p	0	0	5.5	1.3	3.3	2.3	0	5.2	0	0	1	3.6	3.1	4	0.9	11	0.5	4.4	3.7	1.6	4.7	0	1.2	0	0	0	0	0	0	0	1.9	0	0	5	0	0	3.6	1.6
hsa-miR-7151-5p	0	0	1.1	0	0	1.6	0	0	0	2.8	0.3	0	0	0.8	0	0.6	0	0	0	0	0	0	0	0	0	0	0	0	0	0	0	0	0	0	0	0	0	0
hsa-miR-7152-3p	0	0	0	0	0	0	0	0	0	0	0	0	0	0	0	0	0	0	0	0	0	0	0	0	0	0	0	0	0	0	0	0	0	0	0	0	0	0
hsa-miR-7152-5p	0	0	0	0	0	0	0	0	0	0	0	0	0	0	0	0	0	0	0	0	0	0	0	0	0	0	0	0	0	0	0	0	0	0	0	0	0	0
hsa-miR-7154-5p	0	0	0	0	0	0	0	0	0	0	0	0	0	0	0	0	0	0	0	0	0	0	0	0	0	0	0	0	0	0	0	0	0	0	0	0	0	0
hsa-miR-7155-3p	0	0	0	1.3	0	0.8	0	0	0	0	0.6	0	0.2	0	0.4	0	1.1	0	1.9	0.4	0	0	0	0	0	0	0	3	0	0	0.4	0	0	0	1.8	0	4.7	0.8
hsa-miR-7155-5p	0	0	0	0	0	0	0	0	0	0	0	0	0	0	0	0	0	0	0	0	0	0	0	0	0	0	0	0	0	0	0.4	0	0	0	0	0	0	0
hsa-miR-7156-3p	0	0	0	0	0	0	0	0	0	0	0	0	0	0	0	0	0	0	0	0	0	0	0	0	0	0	0	0	0	0	0	0	0	0	0	0	0	0
hsa-miR-7156-5p	0	0	0	0	0	0	0	0	0	0	0	0	0	0	0	0	0	0	0	0	0	0	0	0	0	0	0	0	0	0	0	0	0	0	0	0	0	0
hsa-miR-7160-5p	0	0	0	0	0	0	0	0	0	0	0	0	0	0	0	0	0	0	0	0	0	0	0	0	0	0	0	0	0	0	0	0	0	0	0	0	0	0
hsa-miR-7161-3p	0	0	0	0	0	0	0	0	0	0	0	0	0	0	0	0	0	0	0	0	0	0	0	0	0	0	0	0	0	0	0	0	0	0	0	0	0	0
hsa-miR-744-3p	9.7	4.1	7.2	3.6	0.3	6.6	2.1	1	6	5.6	8.1	3.6	2.9	5.6	8.5	0.8	0.5	0	2.8	1.2	0	0	1.2	0	0.7	0	2.4	0	1.6	0	1.5	8.5	0	1	0	0	1.2	4.1
hsa-miR-744-5p	2027.7	3574	3044.6	3843.8	3281	1723.1	5233.1	8028	5044.5	3055.3	2630.3	3237.2	6862.9	3267.2	2771.1	7289.1	3272.1	2211	3028.7	1977.9	3828.7	8736.2	4220	1489.5	3636.6	5175.1	3667.7	5035.7	2183.7	8889.8	5065.2	5733.2	10711.3	2554.2	5512.3	8625.7	10024.3	4379.9
hsa-miR-758-3p	33.9	53.7	94.8	80.5	32.2	72	13.3	88.9	7.5	44.7	18.6	103.5	47.7	6.4	130.9	26.5	12.6	5.8	15.7	3.9	21.3	56.1	23.8	0	10	83	0	39.5	28.6	0	56.7	25.6	42.7	59.6	12.9	77.9	46.2	4.9
hsa-miR-758-5p	0	0	0	0	0	0.4	0	0	0	0	0	0	0.4	0	0.4	0	0	0	0	0	0	0	0.6	0	0	0	0	0	0	0	0	0	0	0	0	0	1.2	0
hsa-miR-760	16.9	16.5	24.8	61.2	23.9	14.8	23.1	110.6	84.5	19.6	20.4	37.6	56.7	32.1	13.2	44.1	16.5	19	15.7	13.3	37.8	78.6	54.2	12.5	33.3	69.2	43.6	42.6	15.9	76.3	48	51.2	128.1	14	53.5	76	152.9	46.2
hsa-miR-7641	0	0	0	0.9	0	0.4	1.4	0	0	2.8	0.1	0	3.7	0	0.4	1.8	0	1.5	0.9	0	4.7	11.2	1.8	0	3.3	0	3.2	0	1.6	0	0	0	4.3	0.5	2.9	3.8	2.4	0
hsa-miR-765	0	0	0	0	0	0.8	0	0	0	0	0	0	0	0	0	0	0	0	0	0.8	0	0	0	0	0	0	0	0	0	0	0	0	0	0	0	0	1.2	0
hsa-miR-766-3p	12.1	16.5	25.3	10.8	6.6	10.1	16.8	22.7	9.1	19.6	24.1	13	9.8	3.2	28	8.3	7.1	8.8	13.9	4.3	4.7	0	8.9	0	16.7	0	8.9	12.2	14.3	43.6	28.1	34.1	42.7	8	8.8	7.6	19	21.1
hsa-miR-766-5p	4.8	45.4	41.3	50.4	40	26.5	72.9	134.4	89.1	69.9	37.6	61.5	41.6	41.8	40.7	37.1	36.8	43.8	30.5	30.1	4.7	101.1	38.1	12.5	54	69.2	75	118.6	30.2	43.6	23.3	8.5	170.8	32	38.2	174.8	186.1	74.6
hsa-miR-767-5p	0	0	0	0	0	0	0	0	0	0	0.3	0	0	0	0	0	0.5	0	0	0	0	0	0	0	0	0	0	0	0	0	0	0	0	0	0	0	0	0
hsa-miR-769-3p	0	0	1.1	0	0	0.4	2.1	0	0	0	1.9	0	1	0	0.4	0.8	1.6	1.5	2.8	0	9.5	0	0	0	3.3	0	1.6	3	0	0	6.8	8.5	4.3	1	1.2	3.8	0	1.6
hsa-miR-769-5p	222.6	305.4	264.5	276.1	201.5	177.5	359.6	431.2	259.6	195.7	152.3	203.4	307.6	229.1	229.8	255.4	246.3	206.1	188.8	313	278.9	550.2	213.7	112.3	131.3	373.6	325.1	410.5	192.2	305	416.2	392.5	320.3	228.2	302.6	366.8	304.6	302.6
hsa-miR-770-5p	0	0	0.6	0	0	0	0	0	0	0	0	0	0	0	0.2	0	0	0	0	0	0	0	0	0	0	0	0	0	0	0	0.4	0	0	0	0	0	0	0
hsa-miR-7702	0	0	0	0	0	0	0	0	0	0	0	0	0	0	0	0	0	0	0	0	0	0	0	0	0	0	0	0	0	0	0	0	0	0	0	0	0	0
hsa-miR-7703	2.4	0	0	0	0	0	0	0	0	0	0	0	0	0	0	0	0	0	0	0	0	0	0	0	0	0	0	0	0	0	0	0	0	0	0	0	0	0
hsa-miR-7704	0	8.3	0	4	3	1.6	2.1	4.1	6	5.6	0.4	0.7	3.3	1.6	2	2.9	0	1.5	0	0.4	11.8	11.2	12.5	16.6	5.3	55.3	2.4	3	0	0	2.6	0	17.1	0	22.9	1.9	10.7	4.1
hsa-miR-7705	0	0	0	2.2	0.3	1.6	1.4	0	0	0	0.8	0	0	0	1.1	0	0	0	0.9	0	0	0	0	0	0	0	0	3	0	0	0.4	0	0	1	0	0	1.2	0
hsa-miR-7706	9.7	20.6	5	9	9.6	9.3	14.7	19.6	18.1	2.8	4.1	8.7	11.9	5.6	4.3	14.5	12.1	36.5	13	44.2	28.4	44.9	14.9	41.6	16.7	13.8	25	33.5	20.6	54.5	15.4	0	21.4	5.5	15.9	24.7	16.6	21.9
hsa-miR-7843-3p	0	0	1.1	0	1.2	1.9	0	4.1	6	2.8	1.1	0	1.2	0	0.7	0	0	0	0	0	0	0	1.2	0	0	0	0	0	0	0	0	0	4.3	0.5	0.6	5.7	2.4	0.8
hsa-miR-7843-5p	0	0	0	0	0	0	0	0	0	0	0.3	0	0	0	0	0	0	0	0	0	0	0	0	0	0	0	0	0	0	0	1.9	0	0	0	0	0	0	0
hsa-miR-7844-5p	0	0	0	0	0	0	0	0	0	0	0	0	0	0	0	0	0	0	0	0.4	0	0	0	0	0	0	0	0	0	0	0	0	0	0	0	0	0	0
hsa-miR-7845-5p	0	0	0	0.4	0.9	0	2.1	2.1	0	0	0.1	0	0.4	0	0.2	0.8	0	0	0	0	0	0	0	0	4.7	0	0	0	0	10.9	0	0	0	0	0	0	0	0.8
hsa-miR-7846-3p	0	0	0	0	0	0	0	0	0	0	0	0	0	0	0	0	0	0	0	0	0	0	0	0	0	0	0	0	0	0	0	0	0	0	0	0	0	0
hsa-miR-7847-3p	0	0	0	0	0	0	0	0	0	0	0	0	0.2	0	0	0	0	0	0	0	0	0	0	0	0	0	0	0	0	0	0	0	0	0	0	0	0	0
hsa-miR-7848-3p	4.8	12.4	4.4	9.4	5.7	4.7	2.1	2.1	3	5.6	4.3	0.7	10.4	9.6	3.3	8	0.5	5.8	1.9	2.3	7.1	0	1.2	0	1.3	0	3.2	3	0	0	4.5	0	0	4	0	9.5	0	1.6
hsa-miR-7849-3p	2.4	4.1	2.2	4	6.3	2.7	0.7	3.1	18.1	8.4	4.8	5.8	5.3	4.8	4.1	8.2	3.3	2.9	4.6	5.1	2.4	0	0	0	2.7	0	12.1	9.1	11.1	0	3.4	0	4.3	4	7.6	15.2	4.7	3.2
hsa-miR-7850-5p	0	0	0	0	0	0.8	0	1	0	0	0	0	0	0	0	0	1.1	0	0	3.1	4.7	0	0	0	0	0	0	0	0	0	0	8.5	0	0	0	0	0	0.8
hsa-miR-7851-3p	2.4	0	0	0	0.9	0	0	2.1	0	0	0.1	0	0	0	0.2	0.8	0.5	0	0	0	0	0	1.2	0	4	0	3.2	0	0	0	1.1	0	4.3	2	0	0	1.2	0.8
hsa-miR-7852-3p	0	0	1.1	0.4	0.9	0.4	0	0	0	0	0.3	0	0.2	0	0.2	0.2	0	0	0.9	0	0	0	0	0	1.3	0	3.2	0	0	0	0	0	0	0	2.4	0	0	0
hsa-miR-7853-5p	0	0	0	0	0	0	0	0	0	0	0.1	0	1.8	0	0.2	0	0	0	0	0	0	0	0	0	0	0	0	0	0	0	0.4	0	0	0.5	0	0	0	0
hsa-miR-7854-3p	0	8.3	0.6	5.8	0.3	5.1	4.9	10.3	12.1	0	3.9	0.7	10.4	3.2	2.2	6.4	8.2	7.3	0.9	11.7	0	11.2	8.9	0	16	13.8	5.6	24.3	1.6	0	7.1	0	0	5.5	0	7.6	19	12.2
hsa-miR-7855-5p	0	4.1	1.1	0.4	0	0	0	0	0	2.8	0.5	0	0.8	0	1.1	0	0	0	1.9	0	0	11.2	2.4	0	2.7	0	2.4	9.1	0	0	3.8	0	4.3	1	1.2	1.9	3.6	1.6
hsa-miR-7856-5p	0	0	0	0.9	0.9	0	0	0	0	0	0	0	0.4	0.8	0	0	0	0	0	0	0	0	0	0	0	0	0	0	0	0	0	0	0	0	1.8	0	0	0
hsa-miR-7973	0	0	0	0	0	0	0	0	0	0	0	0	0	0	0	0	0	0	0	0	0	0	0	0	0	0	0	0	0	0	0	0	0	0	0	0	0	0
hsa-miR-7974	0	0	0	0	0	0	0	0	0	0	0	0	0	0	0	0	0	0	0	0	0	0	0	0	0	0	0	0	0	0	0	0	0	0	0	0	0	0
hsa-miR-7975	0	0	0	0	0	0	0.7	0	0	0	0	0	0	0	0	0	0	0	0	0	0	0	0	0	0	0	0	0	0	0	0	0	0	0	0	0	0	0
hsa-miR-7976	14.5	4.1	12.1	8.5	7.2	15.6	44.2	10.3	7.5	2.8	8.2	12.3	7.8	7.2	6.3	9.6	7.7	16.1	15.7	28.9	18.9	22.5	27.4	12.5	13.3	41.5	17.7	12.2	11.1	0	15.4	8.5	8.5	7.5	10	11.4	30.8	30
hsa-miR-7977	4.8	4.1	3.3	1.8	2.4	7	26.6	18.6	21.1	11.2	6.8	5.8	3.9	4	2.2	12.1	2.2	7.3	7.4	2	7.1	11.2	19.6	0	31.3	41.5	20.2	27.4	6.4	32.7	12.4	8.5	153.8	3.5	26.4	17.1	37.9	20.3
hsa-miR-7978	0	0	0	0	0	0	0	0	0	0	0	0	0	0	0	0	0	0	0	0	0	0	0	0	0	0	0	0	0	0	0	0	0	0	0	0	0	0
hsa-miR-802	0	0	0	0	0	0	0	0	0	0	0	0	0	0	0	0	0	0	0	0	0	0	0	0	0	0	0	0	0	0	0	0	0	0	0	0	0	0
hsa-miR-8058	0	0	0	0	0	0	0	0	0	0	0	0.7	0	0	0	0	0	0	0	0	0	0	0	0	0	0	0	0	0	0	0	0	0	0	0	0	0	0
hsa-miR-8059	0	0	0	0	0	0	0	0	0	0	0	0	0	0	0.2	0	0	0	0	0	0	0	0	0	0	0	0	0	0	0	0	0	0	0	0	0	0	0
hsa-miR-8061	0	0	0	0.4	0	0	0	0	0	0	0	0	0	0	0	0	0	0	0	0	0	0	0	0	0	0	0	0	0	0	0	0	0	0	0	0	0	0
hsa-miR-8070	0	0	0	0	0	0	0	0	0	0	0	0	0	0	0	0	0	0	0	0	0	0	0	0	0	0	0	0	0	0	0	0	0	0	0	0	0	0
hsa-miR-8072	0	0	0	0	0	0.4	0	0	0	0	0	0	0	0	0	0	0	0	0	0	0	0	0	0	0	0	0.8	0	0	0	0.4	0	0	0	0	0	1.2	0
hsa-miR-8076	0	0	0	0	0	0	0	0	0	0	0	0	0	0	0	0	0	0	0	0	0	0	0	0	0	0	0	0	0	0	0	0	0	0	0	0	0	0
hsa-miR-8081	0	0	0	0	0	0	0	0	0	0	0	0	0	0	0	0	0	0	0	0	0	0	0	0	0	0	0	0	0	0	0	0	0	0	0	0	0	0
hsa-miR-873-3p	2.4	4.1	0.6	0	0	0	5.6	3.1	0	0	0	0	1.6	0	0	0	1.1	0	0.9	0.4	2.4	0	0	0	2	0	0	0	0	10.9	0.4	0	0	0.5	1.2	0	0	0.8
hsa-miR-873-5p	4.8	8.3	1.7	4.9	3.9	9	12.6	6.2	0	2.8	0.5	0.7	4.1	0.8	0	4.3	3.8	5.8	0	9.8	14.2	0	1.2	4.2	6.7	0	9.7	3	0	0	2.3	8.5	0	4.5	9.4	0	13	0.8
hsa-miR-874-3p	14.5	20.6	18.2	13	14.3	44.4	51.9	35.2	75.5	39.1	19	18.1	17	19.3	25.6	20	7.7	13.2	5.6	9.4	2.4	44.9	42.3	4.2	29.3	96.9	4.8	27.4	20.6	54.5	26.3	34.1	47	7.5	16.5	39.9	34.4	22.7
hsa-miR-874-5p	0	0	0	0	0	0.4	0	0	0	0	0.5	0	0	0.8	0	0	0	0	0	0	0	11.2	0	0	0	0	0	0	0	0	0	0	0	0	0	0	0	0
hsa-miR-875-3p	0	0	0	0	0	0	0	0	0	0	0	0	0	0	0	0	0	0	0	0	0	0	0	0	0	0	0	0	0	0	0	0	0	0	0	0	0	0
hsa-miR-876-3p	0	0	0	0	0	0	0	0	0	0	0.3	0	0	0	0.2	0	0	0	0	0	0	0	0	0	1.3	0	0	0	0	0	0	0	0	0	0	0	0	0
hsa-miR-876-5p	0	0	0	0	0	0	0	0	0	0	0	0	0	0	0	0	0	0	0	0	0	0	0	0	0	0	0	0	0	0	0	0	0	0	0	0	0	0
hsa-miR-877-3p	0	4.1	1.7	0.9	0	0	0	0	0	0	0.6	0.7	0.2	0	0.4	0	0	0	0	0	0	0	0	0	0	0	0.8	0	0	0	0	0	0	0	0	0	0	0
hsa-miR-877-5p	0	4.1	3.9	3.6	3	0.4	9.8	24.8	18.1	2.8	2.4	3.6	3.9	4	1.1	4.8	1.6	5.8	0.9	5.1	0	0	2.4	4.2	10	13.8	0.8	12.2	0	0	1.9	0	4.3	1	0.6	1.9	39.1	2.4
hsa-miR-885-3p	0	0	0	0	0	1.2	0.7	0	0	0	0	0	1.2	0	0	0	0	0	0	0	0	0	0	0	0.7	13.8	0	0	0	0	0	0	8.5	1	0	5.7	0	0
hsa-miR-885-5p	2.4	0	0	0.4	0	37.4	0	0	0	2.8	8.2	0	0	0.8	3.5	0.3	0	0	0	1.2	2.4	0	0.6	0	0	0	0	0	0	0	0	0	0	0	0.6	0	0	0
hsa-miR-887-3p	0	0	0	0	0	0.4	0.7	0	0	0	0	0	0	0	0	0	0	0	0	0	0	0	0	0	0	0	0	0	0	0	0	0	0	0	0	0	0	0
hsa-miR-887-5p	0	0	0	0	0	0	0	0	0	0	0.1	0	0.8	0	0	0	0	0	0	0.8	0	0	0	0	2	0	0	0	3.2	0	0	0	0	0	0.6	0	2.4	0
hsa-miR-888-5p	0	0	0	0	0	0	0	0	0	0	0.1	0	0	0	0	0	0	0	0	0	0	0	0	0	0	0	0	0	0	0	0	0	0	0	0	0	0	0
hsa-miR-889-3p	116.1	53.7	285.4	125.9	169.3	109	6.3	39.3	4.5	44.7	18.9	41.3	86.8	3.2	101.2	69.8	49.4	10.2	47.2	26.2	139.4	11.2	55.4	33.3	21.3	0	0	39.5	68.3	43.6	47.3	59.7	17.1	137.6	75.2	43.7	39.1	3.2
hsa-miR-889-5p	0	0	0	0	1.2	0	0	0	0	0	0	0.7	1.4	0	0	0	0	0	0	0	2.4	0	1.8	0	0	0	0	0	0	0	0	0	0	0	2.4	0	0	0
hsa-miR-891a-5p	0	0	0	1.8	0	0	0	0	0	0	0	0	0.6	0	0	0	0	0	0	0.4	0	0	0.6	0	0	0	0	0	0	0	0	0	0	0	0	0	0	0
hsa-miR-892a	0	0	0	0	0	0	0	0	0	0	0	0	0	0	0.2	0	0	0	0	1.2	0	0	0	0	0	0	0	0	0	0	0	0	0	0	0	0	0	0
hsa-miR-892b	0	0	0	0	0	0	0	0	0	0	0	0	0	0	0	0	0	0	0	0	0	0	0	0	0	0	0	0	0	0	0	0	0	0	0	0	0	0
hsa-miR-892c-3p	0	0	0	0	0	0	0	0	0	0	0	0	0	0	0	0	0	0	0	0	0	0	0	0	0	0	0	0	0	0	0	0	0	0	0	0	0	0
hsa-miR-9-3p	12.1	0	6.6	6.7	4.8	6.2	6.3	0	1.5	2.8	8.4	5.1	4.3	3.2	6.1	2.1	7.7	13.2	3.7	4.3	2.4	0	1.8	0	5.3	0	7.3	6.1	6.4	0	2.6	0	12.8	7.5	4.1	0	3.6	4.1
hsa-miR-9-5p	89.5	53.7	114.1	133.6	99.1	60.7	71.5	94.1	92.1	148.2	56.8	44.1	57.9	135.8	68.3	49.9	138.3	84.8	37.9	61	26	44.9	78.6	33.3	49.3	138.4	62.1	48.7	85.8	10.9	73.2	93.8	55.5	68.1	53.5	125.4	43.8	59.2
hsa-miR-922	0	0	0	0	0	0	0	0	0	0	0	0	0	0	0	0	0	0	0	0	0	0	0	0	0	0	0	0	0	0	0	0	0	0	0	0	0	0
hsa-miR-92a-1-5p	9.7	0	6.1	11.2	6.9	6.6	28.7	16.5	39.2	0	6	8.7	3.7	7.2	8.5	3	1.6	26.3	7.4	2	23.6	0	21.4	12.5	83.3	96.9	19.4	33.5	1.6	32.7	10.1	0	64.1	7.5	14.1	22.8	28.4	17.8
hsa-miR-92a-2-5p	0	0	0.6	2.2	0	0.4	1.4	0	0	0	0.6	0	0.4	0	0	0.3	0	0	0	0	0	0	0	0	0	0	0	0	0	0	0	0	0	0	0	0	2.4	0.8
hsa-miR-92a-3p	33365.1	24485.9	27138.2	24905.2	27868.8	26144.6	27413.9	21745	13000.8	21582.5	23633.9	21781.2	24664.3	25198.1	18878	29948.8	16962.4	32857.3	21528.6	32655.5	37207	16933.4	36373.2	52597.6	21400.9	16341.7	35783.7	23293.4	24137.9	25035.1	26520.1	20936.4	16669.1	18922.7	30230	15539.1	19208.4	29794
hsa-miR-92b-3p	205.7	206.4	163.1	287.8	285.1	249.5	147.9	128.2	270.2	190.1	194.1	143.3	226.9	297.4	131.1	183.3	147.6	203.1	96.2	144	234	101.1	232.8	299.6	169.3	96.9	258.9	76	146.1	163.4	122.7	128	136.7	139.6	356.1	119.7	160	129
hsa-miR-92b-5p	7.3	4.1	6.6	13	6.3	10.5	37.9	34.1	66.4	5.6	2.9	5.8	13.9	16.1	3.5	6.9	6.6	23.4	4.6	16.4	28.4	56.1	26.8	45.8	18.7	304.4	22.6	54.7	11.1	10.9	5.6	17.1	51.3	4	10.6	26.6	99.5	29.2
hsa-miR-93-3p	36.3	66	41.3	10.3	23	30	58.2	42.4	48.3	30.7	40.5	19.5	39.3	9.6	36.6	32.1	26.9	26.3	33.3	34	16.5	44.9	23.8	45.8	82	13.8	48.4	48.7	44.5	98	74.7	42.7	21.4	34	33.5	57	32	52.7
hsa-miR-93-5p	2499.5	3087	3057.8	1369.7	2058.9	2538.7	6663.2	6301.2	4237	3650.7	3818.3	3032.4	2642.7	1397.7	3081.5	4324.5	2694.4	3469.3	4008.7	2614	2817.2	8331.9	3692	3773.6	13108.6	3597.7	9179.2	6981.9	3824.2	6710.9	11650	12268.4	5488	2822.4	4917.1	5811.3	4758	3131.4
hsa-miR-933	0	0	1.1	0	0	0.4	0	1	1.5	0	1.3	0	2.5	0	1.3	0.3	0	0	0.9	2.7	4.7	22.5	0	0	0	0	4.8	0	0	0	0	0	21.4	0.5	0	0	10.7	1.6
hsa-miR-934	0	0	0	0	0	4.7	0	0	0	0	0.1	0.7	0	0	0	0	0	0	0	0.4	0	0	0	0	0	0	0	0	0	0	0	0	0	0	0	0	0	0
hsa-miR-935	0	0	0	0	0	0.8	0	0	0	0	0.4	0	0	0	0	0	0	0	0	0	0	0	0	0	0	0	0	0	0	0	0	0	0	0	0	0	0	0
hsa-miR-936	0	0	0	0	0	0	0	0	0	0	0	0	0	0	0	0	0	0	0	0	0	0	0	0	0	0	0	0	0	0	0	0	0	0	0	0	0	0
hsa-miR-937-3p	9.7	0	1.7	3.6	0.9	0.8	0	5.2	10.6	0	0.3	2.9	2.5	2.4	1.1	1.1	0	1.5	2.8	0.8	0	0	0	8.3	0	0	1.6	3	3.2	0	1.1	0	4.3	0.5	0	0	1.2	1.6
hsa-miR-937-5p	0	0	0	0	0	0	0	0	0	0	0	0	0	0	0	0	0	0	0	0	0	0	6.5	0	0	0	0	0	0	0	0	0	0	0	0	0	0	0
hsa-miR-938	0	0	0	0	0	0	0	0	0	0	0	0	0	0	0	0	0	0	0	0	0	0	0	0	0	0	0	0	0	0	0	0	0	0	0	0	0	0
hsa-miR-939-3p	0	0	0	0	0	0	0	0	0	0	0	0	0	0	0.7	0	0	0	0	0	0	0	0	0	0	0	0	0	0	0	0	0	0	0	0	0	0	0
hsa-miR-939-5p	0	0	2.8	7.6	2.1	1.6	2.8	4.1	4.5	0	2	2.9	2.7	6.4	2.6	1.3	1.1	5.8	0	6.7	0	0	6	8.3	8	0	3.2	9.1	0	0	0.8	0	0	2	1.2	0	9.5	5.7
hsa-miR-940	0	0	0.6	0	0	0	0	0	0	0	0.4	1.4	0	0	0.9	0	0	0	0	0	0	0	0	0	0	0	0	0	0	0	0.8	0	0	0	0	0	0	0
hsa-miR-941	0	0	0	0	0	0	0	0	0	0	0	0	0	0	0	0	0	0	0	0	0	0	0	0	0	0	0	0	0	0	0	0	0	0	0	0	0	0
hsa-miR-942-3p	0	0	0.6	0	1.5	1.9	4.2	4.1	0	0	0.8	2.9	1	0	1.3	0	0	4.4	0	2	0	0	0	0	0	0	0	12.2	1.6	0	2.3	0	0	2.5	0	0	0	0
hsa-miR-942-5p	38.7	37.1	55.1	75.1	22.7	90.3	64.5	40.3	6	58.7	103.2	49.2	34.2	76.4	119.2	41.9	38.4	49.7	34.2	41.1	40.2	56.1	44.1	16.6	49.3	27.7	50	69.9	25.4	10.9	49.9	42.7	25.6	29.5	35.8	68.4	42.7	37.3
hsa-miR-943	0	0	0	0	0.9	0	0	1	0	2.8	0.4	0.7	0.4	0.8	0.2	1.8	0	1.5	2.8	0.8	0	0	3	0	0	0	5.6	0	0	0	0.4	0	4.3	0	0	0	3.6	2.4
hsa-miR-944	0	0	0.6	0	0	0.4	0	3.1	0	0	0.1	0	0	0	0	0.2	0	1.5	0	0	0	0	0	0	0	0	0	0	0	0	0	0	0	0.5	0	0	0	0
hsa-miR-95-3p	75	90.8	22.6	27.9	32.5	200.5	28	25.8	49.8	36.3	31.8	31.8	11.7	23.3	43.6	25.9	20.8	24.8	14.8	41.5	18.9	0	86.9	49.9	49.3	0	37.9	42.6	181	10.9	24	0	8.5	44.5	49.9	60.8	19	16.2
hsa-miR-95-5p	0	0	0	0	0	1.2	0	0	0	0	0	0	0	0	0	0	0	0	0	0	0	0	0	0	0	0	0	0	0	0	0	0	0	0	0	0	0	0
hsa-miR-96-3p	0	0	0	0	0	0	0	0	0	0	0	0	0	0	0	0	0	0	0	0	0	0	0	0	0	0	0	0	0	0	0	0	0	1	0	0	0	0
hsa-miR-96-5p	21.8	8.3	13.8	15.7	1.8	49.1	28	21.7	15.1	28	11	11.6	5.3	11.3	27.3	3	4.4	27.8	15.7	20.3	16.5	22.5	48.2	41.6	98	124.5	59.7	27.4	12.7	21.8	24	8.5	8.5	8	26.4	22.8	67.5	17
hsa-miR-98-3p	14.5	4.1	11.6	9.4	1.2	14	2.1	8.3	6	16.8	23.6	4.3	2.1	9.6	15.2	3.4	0	0	1.9	1.6	4.7	0	0	0	2	0	0.8	0	1.6	0	1.1	0	0	6	7.1	0	3.6	0
hsa-miR-98-5p	1309.1	1428	1593.1	2496.5	1599.5	1889.3	682.1	797.2	1236.2	4028	3196.9	1401.9	1650	2269.8	3080.7	1584.2	1690.4	1271.4	1350.1	1178.7	1006.8	763.6	1248.3	861.2	1171.1	484.3	1049.4	456.1	1283.2	893.3	889.1	853.2	606.5	1521.8	1455.5	855.2	720.5	455.9
hsa-miR-99a-3p	0	0	0	0.4	0	3.5	0	3.1	7.5	2.8	1.1	0.7	0	0	2	0.2	0	0	0	0	0	0	0	0	5.3	0	0.8	0	0	0	0.4	8.5	4.3	0	0	0	0	4.1
hsa-miR-99a-5p	1928.5	1927.3	1034.3	879.5	848.4	2960.3	2877	2464	4670.2	1355.7	1295.2	1384.5	676.9	913.9	1764.1	824.4	1075.3	1122.3	579.3	855.2	1479.5	2998.1	928.1	803	2061.6	4248	1993.9	2949.7	1465.8	2418.5	1727.2	767.8	3425.2	920.3	1097.1	2044.8	1654.3	2368.9
hsa-miR-99b-3p	96.8	202.2	117.9	152.9	96.4	72	180.9	91	167.5	167.7	72	159.9	211.7	69.9	49.4	226.9	87.2	76	240.6	77.1	139.4	269.5	125.6	178.9	222	83	150.8	176.4	104.8	457.6	310.4	238.9	98.2	145.1	315.5	222.3	222.8	179.3
hsa-miR-99b-5p	1836.5	4073.4	2963	3048.7	2697.1	2712.3	2858	2743.2	3109.4	2708.6	1920.8	3294.4	3853.7	2720.7	1339.1	3491.5	2241.2	1860.3	3740.3	1638.3	3242.6	1953.8	1872.2	1701.7	2271.5	1868	2378.7	3399.7	2742.7	3301	4287.5	3020.2	2387.4	2524.2	3924.6	3297.1	3245.8	2566.8
Sum	1000000	1000000	1000000	1000000	1000000	1000000	1000000	1000000	1000000	1000000	1000000	1000000	1000000	1000000	1000000	1000000	1000000	1000000	1000000	1000000	1000000	1000000	1000000	1000000	1000000	1000000	1000000	1000000	1000000	1000000	1000000	1000000	1000000	1000000	1000000	1000000	1000000	1000000

## Sheet: Supp.Table 4A
Supplementary Table 4A: Differential miRNA Expression Analysis of Glioblastoma (GBM) vs. Healthy Controls (HC)
Abbreviations: FC, fold change; CPM, miRNA counts per million
	P-values			Adjusted. P-values
miRNA	Exact test	t-test	Wilcoxon	Exact test	t-test	Wilcoxon	log(FC)	GBM (mean CPM)	HC. (mean CPM)	Study inclusion (m, marker; p, pathways analysis)
hsa-let-7a-3p	0.00323674	0.00506007	0.0100445	0.00335742	0.0309227	0.0473528	-1	82.1212	176.34	m, p
hsa-let-7d-3p	0.005	0.0126837	0.0172712	0.0246966	0.0550741	0.0730704	-1	1050.51	1912.92	m, p
hsa-miR-106b-3p	3.91954e-06	0.00063252	0.000656027	0.000902416	0.00869715	0.00676528	1.1375	2703.2	1215	m, p
hsa-miR-126-5p	5.59237e-06	0.0017729	0.000495534	6.54e-05	0.0171212	0.00545087	-1.32193	1222.29	2946.95	m, p
hsa-miR-130b-5p	0.00679795	0.0087473	0.0241843	0.0123904	0.0424501	0.0950096	-1.32193	111.943	248.868	m, p
hsa-miR-182-5p	5.71921e-07	0.000295463	0.000201172	0.000148561	0.00562357	0.00276611	1.32193	2090.5	850.552	m, p
hsa-miR-183-5p	2.01493e-05	0.00100103	0.000857939	0.00166816	0.0110113	0.00786444	1.26303	645.787	267.948	m, p
hsa-miR-185-5p	4.28071e-05	0.0073517	0.00451305	0.00365392	0.03913	0.0275798	1	23250.5	11424.1	m, p
hsa-miR-20b-5p	2.87801e-06	0.00171183	7.17e-05	0.00107405	0.0171212	0.00197289	1.1375	594.617	266.287	m, p
hsa-miR-21-5p	0.000269105	4.17e-05	4.96e-05	0.00067626	0.00343651	0.00163526	-1	73535.3	142797	m, p
hsa-miR-25-3p	0.000863242	0.00243475	0.00555959	0.0246966	0.0191302	0.0295914	1	21838.8	10949.9	m, p
hsa-miR-323b-3p	0.00376803	0.0100278	0.00363663	0.0175153	0.0472737	0.0240017	-1.32193	117.306	288.347	m, p
hsa-miR-328-3p	4.62174e-06	0.00017697	2.22e-05	0.000148561	0.00471301	0.00163526	-1.32193	382.527	922.52	m, p
hsa-miR-339-5p	1.22473e-06	0.000199946	3.33e-05	8.69e-05	0.00471301	0.00163526	-1.32193	90.0677	234.785	m, p
hsa-miR-340-5p	4.84003e-06	0.000126777	4.96e-05	4.25e-05	0.00442234	0.00163526	-1.32193	1536	3848.08	m, p
hsa-miR-378a-3p	1.4053e-06	0.00292117	0.00037128	0.00037228	0.0213936	0.0043758	1.26303	2083.16	875.243	m, p
hsa-miR-381-3p	0.00918404	0.012344	0.012094	0.0314152	0.0550477	0.0539326	-1	190.501	397.905	m, p
hsa-miR-409-3p	0.0190387	0.0286143	0.0241843	0.0586011	0.0981662	0.0950096	-1	1146.87	2242.53	m, p
hsa-miR-485-3p	5.81265e-07	0.000100028	3.33e-05	4.3e-05	0.00442234	0.00163526	-1.73697	93.1812	352.266	m, p
hsa-miR-486-3p	4.95388e-06	0.00186776	0.000274392	0.000242539	0.0171212	0.00348267	1.26303	277.355	113.953	m, p
hsa-miR-486-5p	1.6454e-07	0.000440683	0.000144222	8.1e-05	0.00676998	0.00264408	1.58496	25291.6	8522.56	m, p
hsa-miR-493-5p	0.0104052	0.014842	0.0284207	0.0314152	0.0627929	0.109056	-1.32193	209.962	514.414	m, p
hsa-miR-501-3p	1.09024e-05	0.00226575	0.00111458	0.000843508	0.0186924	0.00875742	1.20163	359.608	157.312	m, p
hsa-miR-543	2.49256e-06	0.00030674	0.000201172	0.000148561	0.00562357	0.00276611	-1.73697	223.068	753.187	m, p
hsa-miR-629-5p	0.000700856	0.0468658	0.044902	0.0165295	0.140597	0.132301	1.1375	896.836	414.962	m, p
hsa-miR-654-3p	0.000224315	0.00848472	0.00555959	0.00166816	0.0424501	0.0295914	-1.73697	110.179	342.542	m, p
hsa-let-7b-5p	0.000235904	0.00869531	0.00231643	0.00339234	0.0424501	0.0166179	0.925999	36822.6	19263.5	p
hsa-let-7g-5p	0.00295062	0.000762828	0.00363663	0.0415308	0.00968205	0.0240017	0.485427	56322.9	40708.9	p
hsa-let-7i-5p	0.011586	0.0206673	0.00555959	0.138041	0.0831731	0.0295914	0.378512	69629.8	52519.5	p
hsa-miR-10a-5p	0.0144059	0.00334952	0.00681174	0.0101154	0.0230279	0.0340587	-0.736966	2192.04	3666.62	p
hsa-miR-128-3p	0.00265916	2.41e-05	0.000102805	0.00335742	0.00343651	0.00212035	-0.736966	2783.18	4431.12	p
hsa-miR-140-3p	0.000843561	0.00498595	0.00555959	0.0338367	0.0309227	0.0295914	0.584963	8059.22	5275.82	p
hsa-miR-140-5p	0.0153747	0.00424492	0.00231643	0.0246966	0.0280165	0.0166179	-0.736966	209.081	357.629	p
hsa-miR-16-5p	0.0031755	0.0180083	0.0204892	0.0636139	0.0742844	0.084518	0.584963	2321.41	1578.89	p
hsa-miR-199a-5p	0.0012952	0.000451332	0.000857939	0.00540537	0.00676998	0.00786444	-0.736966	3453.15	6150.37	p
hsa-miR-223-5p	0.00256507	0.0374076	0.0387211	0.0322991	0.121025	0.12778	0.765535	928.27	540.103	p
hsa-miR-26a-5p	0.00156262	0.00013401	0.000102805	0.00335742	0.00442234	0.00212035	-0.736966	59663.3	99280.4	p
hsa-miR-363-3p	0.000536198	0.010473	0.00681174	0.0314152	0.0480012	0.0340587	0.765535	1903.51	1142.62	p
hsa-miR-374b-5p	0.0259327	0.0283267	0.044902	0.0312969	0.0981662	0.132301	-0.736966	92.8114	167.092	p
hsa-miR-484	0.00047291	0.00197529	0.000201172	0.00166816	0.0171538	0.00276611	-0.736966	2366.06	4195.5	p
hsa-miR-503-5p	0.000855292	0.00683655	0.00451305	0.01727	0.0388976	0.0275798	0.765535	132.133	76.6853	p
hsa-miR-532-5p	9.1628e-05	0.000903747	0.00111458	0.00335742	0.0106513	0.00875742	0.847997	1504.34	825.735	p
hsa-miR-7-5p	6.07016e-05	0.00298214	0.00111458	0.00365392	0.0213936	0.00875742	0.847997	2383.8	1323.29	p
hsa-miR-98-5p	0.0206912	0.0245822	0.012094	0.0246966	0.0901348	0.0539326	-0.736966	1044.28	1804.82	p
hsa-let-7a-5p	0.176075	0.2687	0.218921	0.500854	0.461829	0.368591	0.263034	80801.5	65025.5
hsa-let-7c-5p	0.00311491	0.0219851	0.0596571	0.0322991	0.0833677	0.156245	0.678072	3013.6	1924.08
hsa-let-7d-5p	0.166644	0.187996	0.197808	0.517843	0.360691	0.354765	0.137504	14460.3	12706.8
hsa-let-7e-5p	0.88457	0.551468	0.551167	0.731748	0.727938	0.704981	-0.152003	1644.47	1821.83
hsa-let-7f-5p	0.646355	0.898375	0.629726	0.944553	0.926449	0.758429	0	59418.5	57880
hsa-miR-1	0.53747	0.734367	0.218921	0.778421	0.813225	0.368591	-0.321928	643.179	775.191
hsa-miR-100-5p	0.8681	0.639936	0.318585	0.592079	0.778202	0.469344	-0.321928	487.668	634.383
hsa-miR-101-3p	0.234636	0.507973	0.629726	0.754452	0.681427	0.758429	0.137504	17359.3	16069.2
hsa-miR-103a-3p	0.009604	0.0784422	0.218921	0.1058	0.196105	0.368591	0.485427	16559.5	11461.9
hsa-miR-106a-5p	0.00142303	0.0775059	0.0596571	0.0246966	0.196105	0.156245	1	260.155	128.361
hsa-miR-106b-5p	0.245009	0.476507	0.67066	0.606203	0.660703	0.779287	0.263034	511.954	423.087
hsa-miR-107	0.202453	0.387104	0.977402	0.517843	0.563329	0.995502	0.263034	350.671	282.216
hsa-miR-10b-5p	0.0580383	0.0391094	0.0387211	0.0258082	0.124097	0.12778	-0.736966	3703.51	6219.48
hsa-miR-122-5p	0.406618	0.802263	0.143168	0.795331	0.870877	0.284611	0.137504	9858.68	8608.98
hsa-miR-125a-5p	0.113132	0.0803996	0.143168	0.123844	0.197999	0.284611	-0.514573	2241.49	3130.88
hsa-miR-125b-5p	0.868646	0.796727	0.887386	0.855061	0.870596	0.909433	-0.152003	333.172	355.324
hsa-miR-126-3p	0.330502	0.0631266	0.044902	0.268917	0.165332	0.132301	-0.321928	31575.3	38690.9
hsa-miR-127-3p	0.0183104	0.154169	0.10053	0.0636139	0.310125	0.233627	-1	171.89	376.072
hsa-miR-1301-3p	0.493075	0.652154	0.629726	0.788318	0.778202	0.758429	0.137504	689.087	633.541
hsa-miR-1307-3p	0.408033	0.591387	1	0.703138	0.750606	1	0.263034	2000.52	1722.31
hsa-miR-130a-3p	0.447604	0.490815	0.842836	0.581456	0.674871	0.885783	-0.321928	128.443	167.151
hsa-miR-134-5p	0.397617	0.402736	0.377685	0.500854	0.577838	0.523681	-0.514573	483.406	658.504
hsa-miR-139-3p	0.163102	0.252817	0.318585	0.500854	0.443879	0.469344	0.263034	250.522	201.732
hsa-miR-139-5p	0.240025	0.156002	0.377685	0.28416	0.310125	0.523681	-0.514573	540.973	731.908
hsa-miR-142-3p	0.421505	0.252876	0.218921	0.455957	0.443879	0.368591	-0.321928	1807.35	2232.21
hsa-miR-142-5p	0.522205	0.949298	1	0.954901	0.960946	1	0	4344.51	4382.42
hsa-miR-143-3p	0.985032	0.680818	1	0.761072	0.791092	1	-0.152003	4307.73	4788.43
hsa-miR-144-3p	0.698047	0.933112	0.798745	0.944553	0.952821	0.855799	0	4163.08	4054.46
hsa-miR-144-5p	0.218115	0.564725	0.218921	0.739537	0.73048	0.368591	0.137504	1020.13	909.625
hsa-miR-146a-5p	0.0564878	0.0286183	0.044902	0.138041	0.0981662	0.132301	-0.514573	11714.7	16842.3
hsa-miR-146b-5p	0.0534589	0.00582346	0.0144925	0.0527647	0.0343168	0.062928	-0.514573	2501.56	3615.46
hsa-miR-148a-3p	0.345089	0.644759	0.67066	0.761072	0.778202	0.779287	0.137504	9976.71	9095.48
hsa-miR-148b-3p	0.261259	0.103755	0.197808	0.240276	0.229321	0.354765	-0.321928	3973.82	5156.39
hsa-miR-150-5p	0.353156	0.353461	0.40951	0.471691	0.535056	0.563077	-0.514573	458.737	612.855
hsa-miR-151a-3p	0.940703	0.659539	0.67066	0.787091	0.778202	0.779287	-0.152003	3719.64	3997.88
hsa-miR-152-3p	0.221995	0.36935	0.26567	0.599649	0.549034	0.421495	0.263034	1179.98	1002.87
hsa-miR-155-5p	0.185448	0.346939	0.712535	0.514501	0.530045	0.79438	0.263034	591.383	479.028
hsa-miR-15a-5p	0.672744	0.578039	0.347358	0.704317	0.739352	0.502755	-0.152003	121.827	140.273
hsa-miR-15b-5p	0.36133	0.665009	0.842836	0.780909	0.778202	0.885783	0.137504	161.03	146.981
hsa-miR-16-2-3p	0.601947	0.894634	0.887386	0.920619	0.926449	0.909433	0	1481.8	1519.42
hsa-miR-17-5p	0.00823167	0.161215	0.241524	0.1058	0.316672	0.3907	0.584963	4195.86	2714.45
hsa-miR-181a-2-3p	0.126416	0.00711436	0.00829316	0.107728	0.039129	0.0402462	-0.514573	117.131	162.173
hsa-miR-181a-5p	0.400126	0.305207	0.218921	0.476133	0.493928	0.368591	-0.321928	3307.33	4066.38
hsa-miR-181b-5p	0.678482	0.977983	0.755285	0.983004	0.983578	0.819882	0	585.75	582.561
hsa-miR-181d-5p	0.278473	0.335913	0.127688	0.471691	0.517996	0.263356	-0.321928	163.93	214.413
hsa-miR-185-3p	0.786391	0.612349	0.755285	0.761072	0.765436	0.819882	-0.152003	122.926	133.431
hsa-miR-186-5p	0.923022	0.498706	0.442833	0.68742	0.680054	0.603863	-0.152003	2162.6	2430.08
hsa-miR-1908-5p	0.116447	0.331972	0.551167	0.327455	0.517996	0.704981	0.584963	307.258	201.463
hsa-miR-191-5p	0.200812	0.0426577	0.044902	0.226496	0.130343	0.132301	-0.321928	20833.7	26259.1
hsa-miR-192-5p	0.173641	0.657514	0.0387211	0.703138	0.778202	0.12778	0.263034	1667.37	1432.64
hsa-miR-194-5p	0.0139594	0.0835858	0.0596571	0.160001	0.199372	0.156245	0.678072	337.711	205.285
hsa-miR-199a-3p	0.48468	0.296216	0.241524	0.517768	0.488756	0.3907	-0.152003	2879.24	3359.55
hsa-miR-199b-3p	0.502613	0.280421	0.291343	0.517843	0.472137	0.453505	-0.152003	1435.06	1679.04
hsa-miR-199b-5p	0.0114139	0.0534297	0.10053	0.0730933	0.146932	0.233627	0.765535	140.701	85.088
hsa-miR-19a-3p	0.172287	0.0668805	0.127688	0.234954	0.172426	0.263356	-0.514573	135.992	190.866
hsa-miR-19b-3p	0.0859374	0.0491994	0.0683614	0.139951	0.142419	0.170904	-0.736966	271.413	430.997
hsa-miR-200c-3p	0.253228	0.243002	0.477575	0.218744	0.43727	0.64065	-0.514573	149.592	207.935
hsa-miR-20a-5p	0.912447	0.875131	0.755285	0.899499	0.913903	0.819882	0	5428.43	5620.74
hsa-miR-210-3p	0.066348	0.233533	0.347358	0.259557	0.428143	0.502755	0.584963	266.503	172.005
hsa-miR-2110	0.0068458	0.0911828	0.143168	0.0730933	0.210589	0.284611	0.847997	398.353	217.594
hsa-miR-22-3p	0.928313	0.85728	0.318585	0.898099	0.906154	0.469344	0	7570.76	7925.36
hsa-miR-22-5p	0.659876	0.825425	0.551167	0.855061	0.884384	0.704981	0.137504	141.928	132.43
hsa-miR-221-3p	0.892496	0.721716	0.887386	0.795331	0.808264	0.909433	-0.152003	6472.86	7013.04
hsa-miR-221-5p	0.175168	0.063047	0.0387211	0.170185	0.165332	0.12778	-0.514573	89.5006	128.999
hsa-miR-222-3p	0.199591	0.0297473	0.0596571	0.175499	0.0981662	0.156245	-0.321928	1725.44	2212.35
hsa-miR-223-3p	0.476056	0.389209	0.159973	0.517843	0.563329	0.306925	-0.321928	734.819	921.316
hsa-miR-224-5p	0.808931	0.658365	0.377685	0.778421	0.778202	0.523681	-0.152003	1098.57	1242.05
hsa-miR-23a-3p	0.905612	0.935497	0.318585	0.944553	0.952821	0.469344	0	633.617	646.9
hsa-miR-23b-3p	0.409962	0.310624	0.127688	0.500854	0.493928	0.263356	-0.321928	295.06	368.607
hsa-miR-24-2-5p	0.74298	0.716162	0.197808	0.795331	0.808264	0.354765	-0.152003	101.251	108.958
hsa-miR-24-3p	0.375575	0.311325	0.178182	0.507133	0.493928	0.330337	-0.321928	4980.47	5923.04
hsa-miR-26b-5p	0.295699	0.0918934	0.113502	0.243759	0.210589	0.256546	-0.321928	7470.61	9521.9
hsa-miR-27a-3p	0.318655	0.110615	0.241524	0.235796	0.240151	0.3907	-0.321928	2976.25	3841.43
hsa-miR-27b-3p	0.388749	0.0941039	0.0780243	0.289854	0.212701	0.19215	-0.321928	5237.3	6413.83
hsa-miR-28-3p	0.538716	0.834882	0.755285	0.906451	0.888745	0.819882	0	1711.02	1660.89
hsa-miR-28-5p	0.0650497	0.0490217	0.0596571	0.157856	0.142419	0.156245	-0.514573	321.34	474.767
hsa-miR-29a-3p	0.151696	0.0838126	0.127688	0.190663	0.199372	0.263356	-0.514573	823.503	1153.69
hsa-miR-30a-3p	0.588739	0.983578	0.887386	0.983004	0.983578	0.909433	0	386.739	388.31
hsa-miR-30a-5p	0.760841	0.29292	0.513723	0.514121	0.4882	0.678114	-0.152003	3219.35	3722.38
hsa-miR-30c-5p	0.234714	0.13513	0.159973	0.204935	0.285852	0.306925	-0.514573	2933.3	4157.93
hsa-miR-30d-5p	0.160346	0.041556	0.044902	0.140891	0.129372	0.132301	-0.514573	19592.5	27444.9
hsa-miR-30e-3p	0.463964	0.772995	0.67066	0.855061	0.850295	0.779287	0.137504	1397.15	1316.59
hsa-miR-30e-5p	0.0980437	0.0222314	0.0387211	0.125804	0.0833677	0.12778	-0.514573	7387.11	10187.5
hsa-miR-320a	0.018138	0.14951	0.127688	0.140441	0.308363	0.263356	0.678072	36125.5	22492.3
hsa-miR-320b	0.0103517	0.208316	0.178182	0.0882068	0.395083	0.330337	1	2504.2	1263.59
hsa-miR-320c	0.0197037	0.216008	0.127688	0.137257	0.400465	0.263356	1	518.051	265.482
hsa-miR-330-3p	0.76078	0.660997	0.291343	0.798292	0.778202	0.453505	-0.152003	283.052	304.122
hsa-miR-335-3p	0.0796251	0.0549912	0.0596571	0.165858	0.148747	0.156245	-1	121.159	226.555
hsa-miR-335-5p	0.0620712	0.0296314	0.0332414	0.1058	0.0981662	0.121885	-0.736966	127.981	199.609
hsa-miR-339-3p	0.526964	0.717254	0.712535	0.787091	0.808264	0.79438	0.137504	165.241	151.265
hsa-miR-342-5p	0.301301	0.524003	0.712535	0.627627	0.697262	0.79438	0.263034	159.185	133.811
hsa-miR-361-3p	0.718652	0.812189	0.712535	0.899499	0.87589	0.79438	0	847.973	872.726
hsa-miR-361-5p	0.245683	0.271694	0.178182	0.35653	0.46216	0.330337	-0.514573	150.309	201.454
hsa-miR-3615	0.0180871	0.0215928	0.0596571	0.137257	0.0833677	0.156245	0.584963	654.612	447.801
hsa-miR-370-3p	0.457369	0.504733	0.477575	0.592079	0.681427	0.64065	-0.321928	353.89	462.081
hsa-miR-374a-3p	0.88151	0.452992	0.67066	0.606203	0.633421	0.779287	-0.321928	148.739	178.853
hsa-miR-374a-5p	0.752064	0.413324	0.551167	0.599649	0.582893	0.704981	-0.321928	220.288	264.027
hsa-miR-379-5p	0.394029	0.407817	0.318585	0.531573	0.580085	0.469344	-0.321928	343.151	447.823
hsa-miR-382-5p	0.292022	0.333463	0.377685	0.435674	0.517996	0.523681	-0.514573	589.939	853.692
hsa-miR-423-3p	0.27389	0.164015	0.159973	0.335299	0.318382	0.306925	-0.321928	8761.08	10910.8
hsa-miR-423-5p	0.0285874	0.262904	0.318585	0.177559	0.456622	0.469344	0.765535	29069.3	17399.1
hsa-miR-424-3p	0.143396	0.36335	0.0332414	0.534422	0.545026	0.121885	0.263034	167.502	141.406
hsa-miR-425-3p	0.312159	0.142115	0.113502	0.39825	0.296823	0.256546	-0.321928	167.732	209.232
hsa-miR-425-5p	0.976098	0.724989	0.629726	0.847983	0.808264	0.758429	-0.152003	689.753	728.068
hsa-miR-432-5p	0.653592	0.612344	0.513723	0.754452	0.765436	0.678114	-0.152003	325.955	377.328
hsa-miR-433-3p	0.0997731	0.155819	0.0887338	0.209354	0.310125	0.21531	-0.736966	158.961	271.856
hsa-miR-4446-3p	0.325361	0.308973	0.26567	0.471691	0.493928	0.421495	-0.321928	112.65	146.047
hsa-miR-451a	0.00512548	0.0528344	0.0683614	0.0730933	0.146932	0.170904	0.847997	30707.1	17528
hsa-miR-584-5p	0.140612	0.052369	0.0683614	0.171462	0.146932	0.170904	-0.321928	2438.79	3223.44
hsa-miR-628-3p	0.327208	0.126981	0.377685	0.385134	0.272102	0.523681	-0.321928	90.6691	113.436
hsa-miR-652-3p	0.587463	0.703763	0.712535	0.794482	0.806395	0.79438	0.137504	332.936	302.423
hsa-miR-664a-5p	0.967676	0.701406	0.798745	0.795331	0.806395	0.855799	-0.152003	99.0236	106.31
hsa-miR-6852-5p	0.73099	0.561583	0.629726	0.731416	0.73048	0.758429	-0.152003	103.05	115.443
hsa-miR-744-5p	0.653052	0.862219	0.842836	0.899499	0.906154	0.885783	0	3856.6	3726.87
hsa-miR-769-5p	0.410279	0.566675	0.629726	0.761072	0.73048	0.758429	0.137504	279.147	254.115
hsa-miR-92a-3p	0.0948444	0.243811	0.712535	0.494686	0.43727	0.79438	0.263034	28661.2	24422.1
hsa-miR-92b-3p	0.736075	0.212326	0.241524	0.500854	0.398111	0.3907	-0.321928	171.614	205.945
hsa-miR-93-5p	0.00772604	0.104237	0.127688	0.107504	0.229321	0.263356	0.584963	5355.7	3526.2
hsa-miR-99a-5p	0.861292	0.650886	0.629726	0.754452	0.778202	0.758429	-0.152003	1757.83	1968.75
hsa-miR-99b-3p	0.269882	0.383875	0.589876	0.603736	0.563329	0.748688	0.263034	152.21	131.441
hsa-miR-99b-5p	0.356534	0.0845819	0.10053	0.319477	0.199372	0.233627	-0.321928	2347.37	2830.47

## Sheet: Supp.Table 4B
Supplementary Table 4B: Differential miRNA Expression Analysis of Glioma Grade II-III (GII-III) vs. Healthy Controls (HC)
Abbreviations: FC, fold change; CPM, miRNA counts per million
	P-values			Adjusted P-values
miRNA	Exact test	t-test	Wilcoxon	Exact test	t-test	Wilcoxon	log(FC)	GII-III (mean CPM)	HC (mean CPM)	Study inclusion (m, marker)
hsa-let-7a-3p	0.000129965	0.0100156	0.00684146	0.00275413	0.0738488	0.0457009	-1.32193	79.9234	192.687	m
hsa-let-7d-3p	5.78874e-05	0.000937234	0.000205677	0.00188128	0.0195648	0.00572467	-1.32193	914.316	2194.83	m
hsa-miR-103a-3p	0.000819793	0.0236679	0.00388621	0.00399694	0.0975744	0.0324498	1.07039	25386.6	11855.6	m
hsa-miR-106b-3p	3.18398e-05	6.45e-05	0.000487129	0.000626714	0.00446714	0.0101688	1.37851	2728.55	1048.17	m
hsa-miR-126-5p	5.2082e-05	0.00773186	0.00388621	0.00266584	0.067959	0.0324498	-1.32193	1388.14	3115.91	m
hsa-miR-1307-3p	0.0171567	0.0172544	0.035463	0.0317429	0.0898646	0.111742	1	3445.75	1740.15	m
hsa-miR-130b-5p	3.23608e-06	0.00131052	0.000129901	0.000368869	0.0227657	0.00542337	-1.73697	87.4722	313.696	m
hsa-miR-134-5p	0.00948339	0.0288418	0.0232306	0.0296141	0.0982976	0.0946224	1.20163	1128.95	491.462	m
hsa-miR-152-3p	0.00383358	0.00136322	0.00388621	0.0141779	0.0227657	0.0324498	1	1901.95	963.295	m
hsa-miR-17-5p	0.000800287	0.0309274	0.00208924	0.00408813	0.0993245	0.0232602	1.1375	5245.19	2411.59	m
hsa-miR-182-5p	0.000221516	0.00158596	0.000725281	0.00164549	0.0240777	0.013458	1.1375	1431.97	644.911	m
hsa-miR-185-5p	1.5521e-06	0.000191938	0.000205677	8.49e-05	0.00801343	0.00572467	1.43296	26247.7	9788.31	m
hsa-miR-210-3p	0.00480857	0.0257082	0.035463	0.0250263	0.0975744	0.111742	1.07039	269.214	125.818	m
hsa-miR-335-3p	0.000477136	0.00276674	0.00287947	0.00620664	0.0316356	0.0282866	-1.32193	102.709	260.122	m
hsa-miR-339-5p	0.000592416	0.00515072	0.0089307	0.0226679	0.0477872	0.0514285	-1	119.607	233.445	m
hsa-miR-340-5p	2.21153e-05	0.00284152	0.00208924	0.00166862	0.0316356	0.0232602	-1	1920.74	3937.89	m
hsa-miR-370-3p	0.0118506	0.0469288	0.0288056	0.0340528	0.130227	0.102352	1.1375	922.746	416.362	m
hsa-miR-374b-5p	0.000298732	0.0116503	0.00519604	0.00408813	0.0748308	0.0394427	-1.32193	78.0115	186.05	m
hsa-miR-378a-3p	0.000190354	0.000524458	0.000324753	0.00127014	0.0175169	0.00774767	1.1375	1696.93	766.086	m
hsa-miR-486-5p	0.00296307	0.015595	0.00684146	0.00670468	0.0898646	0.0457009	1.20163	15795.8	6893.83	m
hsa-miR-629-5p	0.000139537	0.0116484	0.0089307	0.00127014	0.0748308	0.0514285	1.43296	847.414	318.621	m
hsa-miR-93-5p	0.000377797	0.0128879	0.00105003	0.00300636	0.0797139	0.0134889	1.07039	6138.16	2903.96	m
hsa-miR-98-5p	2.96606e-05	0.00082361	0.000129901	0.00188128	0.0195648	0.00542337	-1	953.415	1969.32	m
hsa-let-7a-5p	0.0296558	0.0295816	0.105122	0.111988	0.0988027	0.214091	-0.736966	50622.3	78306.4
hsa-let-7b-5p	0.379037	0.258234	0.247451	0.298379	0.359376	0.365701	0.378512	24929.6	18577.6
hsa-let-7c-5p	0.508364	0.674108	0.970512	0.763438	0.755544	0.970512	-0.152003	1947.42	2127.55
hsa-let-7d-5p	0.120411	0.114603	0.352681	0.342651	0.210315	0.474982	-0.321928	11563	14232.9
hsa-let-7e-5p	0.0573777	0.0723025	0.075256	0.208906	0.156812	0.169835	-0.514573	1408.74	1964.83
hsa-let-7f-5p	0.0133351	0.0172496	0.0432571	0.0674881	0.0898646	0.126736	-0.736966	40249.7	69528.6
hsa-let-7g-5p	0.355362	0.0282259	0.0146896	0.255199	0.0982976	0.0721521	0.263034	52017.3	41695.6
hsa-let-7i-5p	0.0197691	0.00430163	0.00105003	0.0250263	0.0422572	0.0134889	0.678072	75797.1	46919.5
hsa-miR-1	0.0172153	0.0848978	0.0630128	0.0709571	0.173652	0.157062	-1.32193	442.251	1024.41
hsa-miR-100-5p	0.33596	0.699872	0.0288056	0.517474	0.763913	0.102352	-0.514573	419.296	563.66
hsa-miR-101-3p	0.913769	0.438264	0.352681	0.653113	0.530363	0.474982	0.137504	15501.2	14154.5
hsa-miR-106a-5p	0.0505546	0.0540273	0.0892096	0.0709571	0.138809	0.19348	0.765535	190.665	109.582
hsa-miR-106b-5p	0.0621637	0.0842602	0.0630128	0.0962087	0.173652	0.157062	0.765535	533.008	308.741
hsa-miR-107	0.00953963	0.0250377	0.035463	0.0296141	0.0975744	0.111742	0.925999	434.992	230.498
hsa-miR-10a-5p	0.0695844	0.108877	0.0524259	0.167599	0.206618	0.141212	-0.514573	2453.23	3738.42
hsa-miR-10b-5p	0.10969	0.212162	0.14314	0.218344	0.320105	0.246437	-0.736966	3772.23	6013.73
hsa-miR-122-5p	0.139864	0.457184	0.0892096	0.196329	0.549279	0.19348	1.26303	18363.3	7707.22
hsa-miR-125a-5p	0.595499	0.845474	0.853428	0.884136	0.871568	0.902041	0	2678.1	2769.43
hsa-miR-125b-5p	0.535127	0.467304	0.14314	0.486042	0.553616	0.246437	0.263034	323.801	262.266
hsa-miR-126-3p	0.57304	0.164076	0.123005	0.462241	0.269685	0.233431	0.263034	39427.7	34153.4
hsa-miR-127-3p	0.650416	0.822673	0.684211	0.833603	0.858665	0.761754	-0.152003	335.196	365.589
hsa-miR-128-3p	0.00935668	8.02e-05	4.33e-05	0.071864	0.00446714	0.00361558	-0.514573	3267.67	4550.78
hsa-miR-1301-3p	0.294231	0.0985237	0.123005	0.26841	0.19357	0.233431	0.378512	848.703	633.759
hsa-miR-130a-3p	0.00808016	0.0980869	0.0524259	0.0560753	0.19357	0.141212	-1	93.5944	195.87
hsa-miR-139-3p	0.00926534	0.0307047	0.105122	0.0274872	0.0993245	0.214091	1	355.377	181.899
hsa-miR-139-5p	0.98315	0.782662	0.393048	0.846742	0.83785	0.504916	0.137504	665.707	629.879
hsa-miR-140-3p	0.013573	0.00187944	0.00287947	0.0296141	0.0241436	0.0282866	0.765535	8008.62	4841.58
hsa-miR-140-5p	0.00529615	0.0179445	0.0114962	0.0634923	0.0898646	0.0619314	-0.736966	234.714	378.861
hsa-miR-142-3p	0.660268	0.374375	0.393048	0.537449	0.475172	0.504916	0.137504	2099.88	1829.06
hsa-miR-142-5p	0.247461	0.349373	0.853428	0.518542	0.452289	0.902041	-0.152003	3500.54	4031.77
hsa-miR-143-3p	0.620281	0.334681	0.314999	0.46518	0.440092	0.445804	0.263034	5347.73	4380.01
hsa-miR-144-3p	0.941144	0.819418	0.481251	0.827026	0.858665	0.586634	0.137504	3578.33	3225.37
hsa-miR-144-5p	0.0391169	0.166175	0.247451	0.128622	0.269685	0.365701	-0.736966	488.386	771.967
hsa-miR-146a-5p	0.0840587	0.0455682	0.0432571	0.0955009	0.128981	0.126736	0.485427	20775.6	14332.3
hsa-miR-146b-5p	0.0621815	0.0715808	0.14314	0.212282	0.156812	0.246437	-0.321928	2580.71	3416.49
hsa-miR-148a-3p	0.165452	0.180559	0.190316	0.357018	0.287175	0.299837	-0.321928	7994.04	9755.46
hsa-miR-148b-3p	0.134591	0.165226	0.247451	0.350498	0.269685	0.365701	-0.321928	4346.36	5393.81
hsa-miR-150-5p	0.0635347	0.222965	0.684211	0.20905	0.321859	0.761754	-0.514573	376.105	558.816
hsa-miR-151a-3p	0.989678	0.6632	0.739364	0.801281	0.74834	0.807019	0.137504	4632.07	4363.3
hsa-miR-155-5p	0.866159	0.773039	0.911797	0.841421	0.832887	0.934173	0.137504	441.908	417.71
hsa-miR-15b-5p	0.652708	0.843936	0.853428	0.884136	0.871568	0.902041	0	136.774	142.175
hsa-miR-16-2-3p	0.0150342	0.0590265	0.0524259	0.0678308	0.144962	0.141212	-0.736966	925.735	1539.34
hsa-miR-16-5p	0.622919	0.771075	0.630529	0.848777	0.832887	0.721221	0	1446.24	1511.43
hsa-miR-181a-2-3p	0.00569946	0.000891725	0.00105003	0.0499645	0.0195648	0.0134889	-0.736966	109.894	169.763
hsa-miR-181a-5p	0.0978532	0.0852664	0.075256	0.117866	0.173652	0.169835	0.584963	5328.29	3505.43
hsa-miR-181b-5p	0.0729102	0.0475681	0.0892096	0.104606	0.130227	0.19348	0.678072	790.953	506.366
hsa-miR-181d-5p	0.0922424	0.104054	0.14314	0.118155	0.199737	0.246437	0.678072	304.464	185.893
hsa-miR-183-5p	0.139615	0.0846845	0.0232306	0.13673	0.173652	0.0946224	0.584963	348.249	230.442
hsa-miR-185-3p	0.697201	0.962368	0.911797	0.979391	0.970805	0.934173	0	151.56	150.505
hsa-miR-186-5p	0.743894	0.913084	0.739364	0.931505	0.935491	0.807019	0	2012.44	2056.99
hsa-miR-18a-5p	0.883137	0.522934	0.853428	0.60012	0.602275	0.902041	0.137504	122.394	106.717
hsa-miR-1908-5p	0.000378053	0.0182958	0.075256	0.00300636	0.0898646	0.169835	1.72247	515.719	155.857
hsa-miR-191-5p	0.784141	0.390445	0.739364	0.579894	0.4866	0.807019	0.137504	27424.9	24485.9
hsa-miR-192-5p	0.361186	0.571944	0.393048	0.357018	0.65421	0.504916	0.584963	2054.32	1349.03
hsa-miR-194-5p	0.0333205	0.212764	0.0089307	0.071864	0.320105	0.0514285	1.1375	351.674	161.396
hsa-miR-199a-3p	0.370915	0.240733	0.481251	0.349254	0.340698	0.586634	0.378512	4809.02	3822.74
hsa-miR-199a-5p	0.0146965	0.010874	0.0146896	0.111988	0.0748308	0.0721521	-0.514573	5062.99	7012.35
hsa-miR-199b-3p	0.40046	0.260622	0.435872	0.35734	0.359639	0.543214	0.263034	2374.45	1915.33
hsa-miR-19a-3p	0.0149229	0.0451279	0.14314	0.0771981	0.128981	0.246437	-1	100.49	190.773
hsa-miR-19b-3p	0.0125747	0.0636899	0.165494	0.0709571	0.145772	0.279167	-1	224.563	433.255
hsa-miR-200c-3p	0.0404522	0.223567	0.435872	0.152519	0.321859	0.543214	-0.514573	146.508	220.843
hsa-miR-20a-5p	0.561933	0.795203	0.528849	0.841421	0.840499	0.626367	-0.152003	5664.12	6054.94
hsa-miR-20b-5p	0.0187068	0.0159133	0.0288056	0.0396124	0.0898646	0.102352	0.847997	388.272	219.704
hsa-miR-21-5p	5.85215e-05	6.57e-06	1.08e-05	0.00300636	0.00109677	0.00180779	-0.736966	89177.7	159728
hsa-miR-2110	0.0039501	0.0268773	0.14314	0.0126398	0.0982976	0.246437	1.26303	396.521	167.115
hsa-miR-22-3p	0.0821083	0.066043	0.190316	0.111988	0.149043	0.299837	0.678072	9948.15	6307.25
hsa-miR-22-5p	0.123291	0.0677546	0.14314	0.137614	0.150867	0.246437	0.584963	137.699	91.703
hsa-miR-221-3p	0.0692394	0.0637208	0.0630128	0.110884	0.145772	0.157062	0.678072	10348.2	6585.98
hsa-miR-221-5p	0.271332	0.304093	0.435872	0.458005	0.406269	0.543214	-0.321928	104.119	125.711
hsa-miR-222-3p	0.0344987	0.0252849	0.0232306	0.160009	0.0975744	0.0946224	-0.321928	1726.57	2301.79
hsa-miR-223-3p	0.235442	0.43466	0.630529	0.458745	0.530363	0.721221	-0.321928	750.66	971.023
hsa-miR-223-5p	0.754309	0.375585	0.435872	0.590906	0.475172	0.543214	0.137504	673.073	592.098
hsa-miR-224-5p	0.590117	0.684783	0.165494	0.688696	0.761607	0.279167	-0.321928	1336.62	1573.35
hsa-miR-23a-3p	0.638814	0.49309	0.630529	0.579541	0.575846	0.721221	0.263034	739.527	629.142
hsa-miR-23b-3p	0.112704	0.206516	0.314999	0.334152	0.316405	0.445804	-0.321928	279.819	361.366
hsa-miR-24-3p	0.513429	0.286318	0.247451	0.389985	0.385605	0.365701	0.263034	6900.94	5651
hsa-miR-25-3p	0.0561491	0.0451255	0.190316	0.0948406	0.128981	0.299837	0.847997	17579.8	9634.92
hsa-miR-26a-5p	0.0111597	0.00185815	0.00105003	0.099548	0.0241436	0.0134889	-0.514573	73265.9	100794
hsa-miR-26b-5p	0.010444	0.0247009	0.0524259	0.0931924	0.0975744	0.141212	-0.514573	6497.67	9549.52
hsa-miR-27a-3p	0.00933322	0.0279621	0.0288056	0.071864	0.0982976	0.102352	-0.514573	2482.76	3779.83
hsa-miR-27b-3p	0.201444	0.26273	0.393048	0.462241	0.359639	0.504916	-0.152003	5501.79	6465.56
hsa-miR-28-3p	0.113923	0.0100935	0.0288056	0.102084	0.0738488	0.102352	0.485427	2297.94	1631.27
hsa-miR-28-5p	0.45211	0.200887	0.123005	0.398315	0.310631	0.233431	0.263034	483.504	391.101
hsa-miR-29a-3p	0.280943	0.467424	0.911797	0.56286	0.553616	0.934173	-0.152003	824.712	952.085
hsa-miR-30a-3p	0.16024	0.133592	0.075256	0.208906	0.234842	0.169835	0.584963	482.982	322.682
hsa-miR-30a-5p	0.582058	0.435874	0.528849	0.517474	0.530363	0.626367	0.263034	3692.85	3131.56
hsa-miR-30c-5p	0.0297044	0.0624056	0.0630128	0.0931924	0.145772	0.157062	-0.736966	2635.97	4351.08
hsa-miR-30d-5p	0.00855769	0.00421008	0.00684146	0.058916	0.0422572	0.0457009	-0.514573	19390	29132
hsa-miR-30e-3p	0.516802	0.696297	0.911797	0.763438	0.763913	0.934173	-0.152003	1316.44	1445.12
hsa-miR-30e-5p	0.741797	0.987602	0.970512	0.991562	0.987602	0.970512	0	8834.44	8809.83
hsa-miR-320a	0.00760289	0.0609201	0.123005	0.0250263	0.145772	0.233431	1.07039	32611.4	15900.6
hsa-miR-320b	0.00369251	0.0486067	0.393048	0.0126398	0.130925	0.504916	1.20163	1768.77	768.282
hsa-miR-320c	0.149762	0.218365	0.481251	0.215689	0.321859	0.586634	0.678072	277.278	168.881
hsa-miR-323a-3p	0.058521	0.0867334	0.14314	0.155534	0.174512	0.246437	-0.736966	112.962	193.784
hsa-miR-323b-3p	0.322905	0.406013	0.279861	0.522185	0.502254	0.406407	-0.321928	236.629	294.493
hsa-miR-328-3p	0.0146543	0.0250315	0.0232306	0.107861	0.0975744	0.0946224	-0.514573	598.301	877.948
hsa-miR-330-3p	0.750044	0.379298	0.352681	0.579541	0.476262	0.474982	0.263034	372.426	322.683
hsa-miR-335-5p	0.149234	0.214982	0.314999	0.357018	0.320553	0.445804	-0.321928	158.631	201.26
hsa-miR-339-3p	0.0171121	0.0193675	0.0185434	0.0295872	0.0924108	0.0836958	0.765535	212.114	123.313
hsa-miR-342-5p	0.0640724	0.0745017	0.123005	0.0709571	0.15951	0.233431	0.765535	155.916	94.1949
hsa-miR-361-3p	0.663595	0.172676	0.217563	0.486042	0.277278	0.33333	0.263034	881.183	761.349
hsa-miR-361-5p	0.155409	0.34923	0.393048	0.389985	0.452289	0.504916	-0.321928	161.083	210.849
hsa-miR-3615	0.0714323	0.0101708	0.035463	0.0916265	0.0738488	0.111742	0.584963	686.478	444.467
hsa-miR-363-3p	0.0663095	0.0553874	0.0146896	0.0956868	0.140147	0.0721521	0.584963	1271.31	832.081
hsa-miR-374a-3p	0.186332	0.235274	0.075256	0.325285	0.335819	0.169835	-0.514573	119.011	173.932
hsa-miR-374a-5p	0.276498	0.333693	0.684211	0.462241	0.440092	0.761754	-0.321928	182.317	226.28
hsa-miR-379-5p	0.0772747	0.0342367	0.0432571	0.111988	0.105103	0.126736	0.847997	808.369	458.884
hsa-miR-381-3p	0.67286	0.793716	0.528849	0.848777	0.840499	0.626367	-0.152003	379.98	405.529
hsa-miR-382-5p	0.00942429	0.0212822	0.0524259	0.0296141	0.096601	0.141212	1.20163	1480.52	638.382
hsa-miR-409-3p	0.293421	0.166333	0.217563	0.329345	0.269685	0.33333	0.485427	2641.72	1917.58
hsa-miR-411-5p	0.163365	0.18421	0.190316	0.325285	0.290217	0.299837	-0.514573	97.8552	135.8
hsa-miR-423-3p	0.240433	0.0632477	0.105122	0.167599	0.145772	0.214091	0.378512	14034.4	10406.2
hsa-miR-423-5p	0.0364926	0.120643	0.970512	0.0634923	0.218993	0.970512	1	20732.9	10393.3
hsa-miR-424-3p	0.349073	0.608134	0.911797	0.639197	0.690874	0.934173	-0.152003	124.729	140.699
hsa-miR-425-3p	0.350758	0.162721	0.190316	0.29556	0.269685	0.299837	0.378512	261.939	197.464
hsa-miR-425-5p	0.714727	0.47143	0.578742	0.60102	0.554429	0.680633	0.137504	744.422	649.375
hsa-miR-432-5p	0.304714	0.198305	0.352681	0.325285	0.309504	0.474982	0.584963	632.243	435.445
hsa-miR-433-3p	0.0759947	0.0498646	0.0432571	0.111988	0.132181	0.126736	0.765535	467.719	270.935
hsa-miR-4446-3p	0.18132	0.127799	0.190316	0.169749	0.229489	0.299837	0.584963	211.253	136.844
hsa-miR-451a	0.220776	0.353619	0.630529	0.268734	0.454265	0.721221	0.678072	21703.9	13813.2
hsa-miR-484	0.00197634	0.0214026	0.00519604	0.0301532	0.096601	0.0394427	-0.736966	2668.99	4230.34
hsa-miR-485-3p	0.0184204	0.0284063	0.0288056	0.102084	0.0982976	0.102352	-0.736966	211.261	354.207
hsa-miR-493-3p	0.0970573	0.057201	0.035463	0.136204	0.142576	0.111742	0.765535	161.78	96.4584
hsa-miR-493-5p	0.140358	0.158233	0.105122	0.26841	0.269685	0.214091	-0.736966	378.139	585.889
hsa-miR-494-3p	0.84707	0.950189	0.970512	0.959002	0.96757	0.970512	0	145.699	149.211
hsa-miR-501-3p	0.032426	0.0328299	0.0089307	0.0496063	0.103445	0.0514285	0.765535	227.901	137.635
hsa-miR-532-5p	0.475839	0.12929	0.279861	0.352739	0.229697	0.406407	0.263034	1037.05	843.103
hsa-miR-543	0.201121	0.280464	0.352681	0.398315	0.380793	0.474982	-0.321928	598.133	780.435
hsa-miR-584-5p	0.60365	0.964992	0.795936	0.979391	0.970805	0.863126	0	3676.57	3701.98
hsa-miR-625-3p	0.0415447	0.139166	0.14314	0.208906	0.242091	0.246437	-0.514573	86.6928	125.633
hsa-miR-628-3p	0.167692	0.100717	0.123005	0.357018	0.195577	0.233431	-0.321928	103.216	124.927
hsa-miR-652-3p	0.180449	0.111114	0.217563	0.199715	0.207663	0.33333	0.584963	401.702	273.938
hsa-miR-654-3p	0.00538563	0.0407577	0.075256	0.0430763	0.121545	0.169835	-1	194.385	395.818
hsa-miR-664a-5p	0.0453408	0.0532104	0.0630128	0.0634923	0.138809	0.157062	0.765535	148.062	87.2811
hsa-miR-671-3p	0.119831	0.15841	0.105122	0.325431	0.269685	0.214091	-0.321928	113.886	147.274
hsa-miR-6852-5p	1	0.688639	0.528849	0.763438	0.761607	0.626367	0.137504	157.97	143.69
hsa-miR-7-5p	0.0145152	0.0176879	0.0114962	0.0295911	0.0898646	0.0619314	0.847997	1843.19	1047.34
hsa-miR-744-5p	0.042291	0.0346146	0.075256	0.062893	0.105103	0.169835	0.765535	6367.95	3768.05
hsa-miR-769-5p	0.18956	0.00863012	0.035463	0.169749	0.0720615	0.111742	0.378512	313.092	232.644
hsa-miR-92a-3p	0.299373	0.25709	0.352681	0.609709	0.359376	0.474982	-0.152003	22699.3	24974.2
hsa-miR-92b-3p	0.0840898	0.111914	0.0185434	0.268734	0.207663	0.0836958	-0.321928	160.129	208.023
hsa-miR-99a-5p	0.312167	0.223206	0.190316	0.322971	0.321859	0.299837	0.378512	1788.99	1362.93
hsa-miR-99b-3p	0.0262713	0.0246319	0.0185434	0.0496063	0.0975744	0.0836958	0.847997	229.496	127.846
hsa-miR-99b-5p	0.982559	0.506951	0.684211	0.716467	0.587922	0.761754	0.137504	3129.73	2906.6

## Sheet: Supp.Table 4C
Supplementary Table 4C: Differential miRNAs Expression Analysis of Glioblastoma (GBM) vs. Glioma Grade II-III (GII-III)
Abbreviations: FC, fold change; CPM, miRNA counts per million
	P-values			Adjusted P-values
miRNA	Exact test	t-test	Wilcoxon	Exact test	t-test	Wilcoxon	log(FC)	GBM (mean CPM)	GII-III (mean CPM)	Study inclusion (m, marker)
hsa-miR-144-5p	2.69879e-05	0.000267418	0.00030001	0.0316214	0.0425195	0.0477015	1.07039	1020.13	488.386	m
hsa-miR-486-3p	0.000867924	0.0100135	0.00564451	0.0742318	0.122472	0.103271	1	277.355	137.515	m
hsa-miR-127-3p	0.0323444	0.040182	0.0249163	0.133439	0.183008	0.132056	-1	171.89	335.196	m
hsa-miR-134-5p	0.0080096	0.0292807	0.02058	0.0662549	0.17243	0.125855	-1.32193	483.406	1128.95	m
hsa-miR-370-3p	0.00624247	0.0326912	0.0111529	0.064691	0.179962	0.118221	-1.32193	353.89	922.746	m
hsa-miR-379-5p	0.00537033	0.00647541	0.00714456	0.064691	0.103102	0.103271	-1.32193	343.151	808.369	m
hsa-miR-381-3p	0.0261491	0.0237168	0.0168995	0.100147	0.171408	0.122137	-1	190.501	379.98	m
hsa-miR-382-5p	0.00442253	0.0172528	0.0168995	0.064691	0.138667	0.122137	-1.32193	589.939	1480.52	m
hsa-miR-409-3p	0.00581317	0.0067753	0.00714456	0.064691	0.103102	0.103271	-1.32193	1146.87	2641.72	m
hsa-miR-433-3p	0.0010471	0.00367243	0.00264751	0.0330472	0.0973194	0.103271	-1.73697	158.961	467.719	m
hsa-miR-485-3p	0.0105354	0.00248992	0.00564451	0.064691	0.0830787	0.103271	-1.32193	93.1812	211.261	m
hsa-miR-493-3p	0.00378579	0.00623963	0.00442901	0.064691	0.103102	0.103271	-1.32193	62.6222	161.78	m
hsa-miR-543	0.000712078	0.00155795	0.000831985	0.0316214	0.0830787	0.0661428	-1.32193	223.068	598.133	m
hsa-let-7a-5p	0.0173263	0.0639722	0.0804211	0.22052	0.216417	0.255739	0.678072	80801.5	50622.3
hsa-let-7b-5p	0.0192817	0.118708	0.0930896	0.27509	0.319909	0.264308	0.584963	36822.6	24929.6
hsa-let-7c-5p	0.0109913	0.0521352	0.0930896	0.192891	0.197369	0.264308	0.584963	3013.6	1947.42
hsa-let-7d-3p	0.2156	0.494768	0.417582	0.748856	0.691476	0.632339	0.137504	1050.51	914.316
hsa-let-7d-5p	0.0360256	0.0840781	0.140237	0.460527	0.243062	0.332802	0.378512	14460.3	11563
hsa-let-7e-5p	0.165688	0.456385	0.496507	0.704093	0.680889	0.704862	0.263034	1644.47	1408.74
hsa-let-7f-5p	0.0558106	0.173665	0.282934	0.399892	0.397431	0.517086	0.584963	59418.5	40249.7
hsa-let-7g-5p	0.134465	0.407599	0.313618	0.787551	0.654629	0.542014	0.137504	56322.9	52017.3
hsa-let-7i-5p	0.73278	0.486841	0.87176	0.771488	0.691141	0.911907	-0.152003	69629.8	75797.1
hsa-miR-1	0.344248	0.540037	0.87176	0.640886	0.733897	0.911907	0.584963	643.179	442.251
hsa-miR-100-5p	0.24457	0.465852	0.538659	0.744689	0.682055	0.713724	0.263034	487.668	419.296
hsa-miR-101-3p	0.0954481	0.335945	0.496507	0.704093	0.568247	0.704862	0.137504	17359.3	15501.2
hsa-miR-103a-3p	0.197684	0.136221	0.122911	0.202561	0.353432	0.310204	-0.514573	16559.5	25386.6
hsa-miR-106a-5p	0.0855068	0.364986	0.674397	0.525057	0.604509	0.806234	0.485427	260.155	190.665
hsa-miR-106b-3p	0.479174	0.948747	0.722343	0.994896	0.987516	0.826277	0	2703.2	2728.55
hsa-miR-106b-5p	0.735455	0.889515	1	0.973803	0.982173	1	0	511.954	533.008
hsa-miR-107	0.72929	0.414145	0.380972	0.640886	0.65849	0.605745	-0.321928	350.671	434.992
hsa-miR-10a-5p	0.911193	0.694998	0.417582	0.787551	0.850371	0.632339	-0.152003	2192.04	2453.23
hsa-miR-10b-5p	0.615215	0.956462	0.313618	0.992081	0.987516	0.542014	0	3703.51	3772.23
hsa-miR-1180-3p	0.443254	0.590531	0.627738	0.740048	0.769627	0.785908	0.378512	195.133	154.097
hsa-miR-122-5p	0.232207	0.529549	0.538659	0.367071	0.725847	0.713724	-1	9858.68	18363.3
hsa-miR-125a-5p	0.810506	0.202401	0.417582	0.525057	0.417945	0.632339	-0.321928	2241.49	2678.1
hsa-miR-125b-5p	0.545424	0.910096	0.92287	0.992081	0.987516	0.952833	0	333.172	323.801
hsa-miR-126-3p	0.520919	0.0234338	0.02058	0.365915	0.171408	0.125855	-0.321928	31575.3	39427.7
hsa-miR-126-5p	0.956833	0.458208	0.722343	0.704093	0.680889	0.826277	-0.152003	1222.29	1388.14
hsa-miR-128-3p	0.828156	0.0597873	0.0804211	0.525057	0.208315	0.255739	-0.152003	2783.18	3267.67
hsa-miR-1301-3p	0.572644	0.166208	0.122911	0.525057	0.394435	0.310204	-0.321928	689.087	848.703
hsa-miR-1307-3p	0.0866186	0.0602674	0.0930896	0.192891	0.208315	0.264308	-0.736966	2000.52	3445.75
hsa-miR-130a-3p	0.129261	0.277299	0.22763	0.566744	0.524888	0.476226	0.485427	128.443	93.5944
hsa-miR-139-3p	0.399721	0.191712	0.282934	0.443744	0.416932	0.517086	-0.514573	250.522	355.377
hsa-miR-139-5p	0.594749	0.177986	0.22763	0.525057	0.398178	0.476226	-0.321928	540.973	665.707
hsa-miR-140-3p	0.266865	0.95225	0.722343	0.995318	0.987516	0.826277	0	8059.22	8008.62
hsa-miR-140-5p	0.762934	0.452261	0.380972	0.753303	0.680889	0.605745	-0.152003	209.081	234.714
hsa-miR-142-3p	0.923214	0.400418	0.282934	0.666933	0.649658	0.517086	-0.152003	1807.35	2099.88
hsa-miR-142-5p	0.0217209	0.0773822	0.180194	0.399892	0.235905	0.415231	0.263034	4344.51	3500.54
hsa-miR-143-3p	0.812482	0.28886	0.254303	0.525057	0.527917	0.4931	-0.321928	4307.73	5347.73
hsa-miR-144-3p	0.446385	0.680983	0.417582	0.787551	0.845909	0.632339	0.263034	4163.08	3578.33
hsa-miR-146a-5p	0.0215661	0.0124341	0.0137695	0.0816481	0.123564	0.122137	-0.736966	11714.7	20775.6
hsa-miR-146b-5p	0.553815	0.856433	0.92287	0.968507	0.972664	0.952833	0	2501.56	2580.71
hsa-miR-148a-3p	0.083728	0.286083	0.496507	0.525057	0.527917	0.704862	0.263034	9976.71	7994.04
hsa-miR-148b-3p	0.800199	0.570877	0.538659	0.787551	0.762768	0.713724	-0.152003	3973.82	4346.36
hsa-miR-150-5p	0.183663	0.495775	0.87176	0.666933	0.691476	0.911907	0.263034	458.737	376.105
hsa-miR-151a-3p	0.618206	0.148314	0.22763	0.510749	0.368467	0.476226	-0.321928	3719.64	4632.07
hsa-miR-152-3p	0.0301514	0.00260117	0.00714456	0.0816481	0.0830787	0.103271	-0.736966	1179.98	1901.95
hsa-miR-155-5p	0.0551056	0.236193	0.627738	0.498885	0.469434	0.785908	0.378512	591.383	441.908
hsa-miR-15b-5p	0.127319	0.446852	0.582414	0.688945	0.680889	0.746806	0.263034	161.03	136.774
hsa-miR-16-2-3p	0.00377993	0.0111948	0.0249163	0.119293	0.123564	0.132056	0.678072	1481.8	925.735
hsa-miR-16-5p	0.00120556	0.00695448	0.00264751	0.0816481	0.103102	0.103271	0.678072	2321.41	1446.24
hsa-miR-17-5p	0.809265	0.480038	0.202967	0.581696	0.691141	0.442079	-0.321928	4195.86	5245.19
hsa-miR-181a-2-3p	0.317974	0.626623	0.722343	0.891104	0.810025	0.826277	0.137504	117.131	109.894
hsa-miR-181a-5p	0.0939355	0.0800676	0.0930896	0.187596	0.235905	0.264308	-0.736966	3307.33	5328.29
hsa-miR-181b-5p	0.436635	0.196666	0.254303	0.478466	0.416932	0.4931	-0.514573	585.75	790.953
hsa-miR-181d-5p	0.0508341	0.0755715	0.0591359	0.173535	0.235905	0.241093	-1	163.93	304.464
hsa-miR-182-5p	0.00623235	0.0416053	0.0691507	0.192891	0.183008	0.255697	0.584963	2090.5	1431.97
hsa-miR-183-5p	0.000771791	0.00713287	0.00895699	0.0742318	0.103102	0.109551	0.925999	645.787	348.249
hsa-miR-185-3p	0.591339	0.180307	0.140237	0.525057	0.398178	0.332802	-0.321928	122.926	151.56
hsa-miR-185-5p	0.947745	0.511608	0.674397	0.753303	0.707354	0.806234	-0.152003	23250.5	26247.7
hsa-miR-186-5p	0.284904	0.680762	0.771303	0.872242	0.845909	0.851647	0.137504	2162.6	2012.44
hsa-miR-1908-5p	0.170916	0.19933	0.313618	0.367071	0.417019	0.542014	-0.736966	307.258	515.719
hsa-miR-191-5p	0.38347	0.0741502	0.107202	0.306714	0.235905	0.279429	-0.321928	20833.7	27424.9
hsa-miR-192-5p	0.951858	0.732482	0.0804211	0.703211	0.869139	0.255739	-0.321928	1667.37	2054.32
hsa-miR-193a-5p	0.790546	0.972527	0.674397	0.995318	0.993835	0.806234	0	163.594	161.61
hsa-miR-194-5p	0.737902	0.923031	0.346279	0.973803	0.987516	0.579562	0	337.711	351.674
hsa-miR-199a-3p	0.0352354	0.0266347	0.02058	0.0816481	0.171486	0.125855	-0.736966	2879.24	4809.02
hsa-miR-199a-5p	0.153	0.0269632	0.0503243	0.190928	0.171486	0.222266	-0.514573	3453.15	5062.99
hsa-miR-199b-3p	0.0391747	0.0266721	0.0168995	0.0847585	0.171486	0.122137	-0.736966	1435.06	2374.45
hsa-miR-19a-3p	0.124587	0.196222	0.254303	0.525057	0.416932	0.4931	0.485427	135.992	100.49
hsa-miR-19b-3p	0.194387	0.377445	0.538659	0.688945	0.618699	0.713724	0.263034	271.413	224.563
hsa-miR-200c-3p	0.35232	0.883112	0.974236	0.992081	0.981921	0.992972	0	149.592	146.508
hsa-miR-20a-5p	0.573161	0.882762	1	0.968507	0.981921	1	0	5428.43	5664.12
hsa-miR-20b-5p	0.00578241	0.0454232	0.0804211	0.202561	0.183008	0.255739	0.584963	594.617	388.272
hsa-miR-21-5p	0.778868	0.138948	0.254303	0.525057	0.353432	0.4931	-0.321928	73535.3	89177.7
hsa-miR-210-3p	0.770986	0.975083	0.771303	0.995318	0.993835	0.851647	0	266.503	269.214
hsa-miR-2110	0.65845	0.988631	0.87176	0.996788	0.996086	0.911907	0	398.353	396.521
hsa-miR-22-3p	0.464569	0.311793	0.496507	0.525057	0.538859	0.704862	-0.321928	7570.76	9948.15
hsa-miR-22-5p	0.750471	0.921254	0.722343	0.992081	0.987516	0.826277	0	141.928	137.699
hsa-miR-221-3p	0.0725537	0.0412694	0.0691507	0.16983	0.183008	0.255697	-0.736966	6472.86	10348.2
hsa-miR-222-3p	0.431611	0.996086	0.87176	0.995318	0.996086	0.911907	0	1725.44	1726.57
hsa-miR-223-3p	0.559846	0.948059	1	0.992081	0.987516	1	0	734.819	750.66
hsa-miR-223-5p	0.0235334	0.157995	0.202967	0.367071	0.383075	0.442079	0.485427	928.27	673.073
hsa-miR-224-5p	0.74299	0.663657	0.771303	0.761519	0.844172	0.851647	-0.321928	1098.57	1336.62
hsa-miR-23a-3p	0.971318	0.58851	0.282934	0.742512	0.769627	0.517086	-0.152003	633.617	739.527
hsa-miR-23b-3p	0.380745	0.81669	0.582414	0.949131	0.940969	0.746806	0.137504	295.06	279.819
hsa-miR-24-3p	0.242699	0.159012	0.107202	0.353938	0.383075	0.279429	-0.514573	4980.47	6900.94
hsa-miR-25-3p	0.0820236	0.247763	0.107202	0.525057	0.474631	0.279429	0.263034	21838.8	17579.8
hsa-miR-26a-5p	0.674867	0.045062	0.0591359	0.461278	0.183008	0.241093	-0.321928	59663.3	73265.9
hsa-miR-26b-5p	0.0793357	0.281791	0.346279	0.640886	0.527114	0.579562	0.137504	7470.61	6497.67
hsa-miR-27a-3p	0.0669087	0.232057	0.180194	0.525057	0.469434	0.415231	0.263034	2976.25	2482.76
hsa-miR-27a-5p	0.422183	0.879884	0.771303	0.992081	0.981921	0.851647	0	102.192	100.11
hsa-miR-27b-3p	0.595514	0.71884	0.674397	0.902725	0.859365	0.806234	0	5237.3	5501.79
hsa-miR-28-3p	0.252983	0.00261254	0.0111529	0.192891	0.0830787	0.118221	-0.514573	1711.02	2297.94
hsa-miR-28-5p	0.134941	0.0427589	0.0249163	0.227516	0.183008	0.132056	-0.514573	321.34	483.504
hsa-miR-29a-3p	0.456443	0.992639	0.456151	0.995318	0.996086	0.671555	0	823.503	824.712
hsa-miR-30a-3p	0.76053	0.242425	0.313618	0.525057	0.470068	0.542014	-0.321928	386.739	482.982
hsa-miR-30a-5p	0.994725	0.456527	0.771303	0.666933	0.680889	0.851647	-0.152003	3219.35	3692.85
hsa-miR-30c-5p	0.294968	0.673598	0.456151	0.812148	0.845909	0.671555	0.137504	2933.3	2635.97
hsa-miR-30d-5p	0.455075	0.956394	0.582414	0.995318	0.987516	0.746806	0	19592.5	19390
hsa-miR-30e-3p	0.242511	0.695272	0.538659	0.903775	0.850371	0.713724	0.137504	1397.15	1316.44
hsa-miR-30e-5p	0.84288	0.306496	0.456151	0.566744	0.538859	0.671555	-0.321928	7387.11	8834.44
hsa-miR-320a	0.51332	0.75462	0.538659	0.872242	0.882239	0.713724	0.137504	36125.5	32611.4
hsa-miR-320b	0.208992	0.467572	0.582414	0.525057	0.682055	0.746806	0.485427	2504.2	1768.77
hsa-miR-320c	0.0540852	0.239367	0.282934	0.279248	0.469868	0.517086	0.925999	518.051	277.278
hsa-miR-323b-3p	0.0579736	0.0801188	0.0249163	0.178584	0.235905	0.132056	-1	117.306	236.629
hsa-miR-328-3p	0.0835385	0.00885602	0.00714456	0.16983	0.117342	0.103271	-0.736966	382.527	598.301
hsa-miR-330-3p	0.372435	0.140039	0.0930896	0.485467	0.353432	0.264308	-0.321928	283.052	372.426
hsa-miR-335-5p	0.738929	0.298465	0.254303	0.566744	0.538859	0.4931	-0.321928	127.981	158.631
hsa-miR-339-3p	0.474133	0.308431	0.140237	0.525057	0.538859	0.332802	-0.321928	165.241	212.114
hsa-miR-340-5p	0.696983	0.139882	0.107202	0.46569	0.353432	0.279429	-0.321928	1536	1920.74
hsa-miR-342-5p	0.641587	0.942123	0.974236	0.994896	0.987516	0.992972	0	159.185	155.916
hsa-miR-361-3p	0.545945	0.751813	0.627738	0.941399	0.882239	0.785908	0	847.973	881.183
hsa-miR-361-5p	0.72155	0.792935	0.821204	0.90578	0.920267	0.894324	-0.152003	150.309	161.083
hsa-miR-3615	0.637998	0.714267	0.674397	0.920799	0.859365	0.806234	0	654.612	686.478
hsa-miR-363-3p	0.00663637	0.0339552	0.0168995	0.178584	0.179962	0.122137	0.584963	1903.51	1271.31
hsa-miR-374a-5p	0.124104	0.321765	0.380972	0.640629	0.550114	0.605745	0.263034	220.288	182.317
hsa-miR-378a-3p	0.0833638	0.303465	0.538659	0.525057	0.538859	0.713724	0.263034	2083.16	1696.93
hsa-miR-423-3p	0.0389248	0.0148882	0.02058	0.100147	0.131513	0.125855	-0.736966	8761.08	14034.4
hsa-miR-423-5p	0.221433	0.454074	0.380972	0.566744	0.680889	0.605745	0.485427	29069.3	20732.9
hsa-miR-424-3p	0.0161462	0.0336425	0.0358279	0.338106	0.179962	0.167548	0.378512	167.502	124.729
hsa-miR-425-3p	0.148661	0.056805	0.0804211	0.190928	0.205273	0.255739	-0.736966	167.732	261.939
hsa-miR-425-5p	0.837362	0.661883	0.821204	0.869852	0.844172	0.894324	-0.152003	689.753	744.422
hsa-miR-432-5p	0.0700356	0.0543257	0.0299608	0.170321	0.200879	0.148867	-1	325.955	632.243
hsa-miR-4446-3p	0.0443542	0.0469176	0.0503243	0.133439	0.183008	0.222266	-1	112.65	211.253
hsa-miR-451a	0.152167	0.340523	0.107202	0.525057	0.569928	0.279429	0.485427	30707.1	21703.9
hsa-miR-452-5p	0.246108	0.114049	0.0930896	0.461278	0.318136	0.264308	-0.514573	81.6769	123.419
hsa-miR-484	0.898171	0.234983	0.254303	0.640629	0.469434	0.4931	-0.152003	2366.06	2668.99
hsa-miR-486-5p	0.0132733	0.0463448	0.0691507	0.190928	0.183008	0.255697	0.678072	25291.6	15795.8
hsa-miR-493-5p	0.170583	0.17497	0.202967	0.270359	0.397431	0.442079	-0.736966	209.962	378.139
hsa-miR-501-3p	0.0142745	0.0471907	0.0804211	0.198815	0.183008	0.255739	0.678072	359.608	227.901
hsa-miR-503-5p	0.0209672	0.0799765	0.0804211	0.342667	0.235905	0.255739	0.485427	132.133	97.206
hsa-miR-532-5p	0.00595864	0.0174424	0.0358279	0.190928	0.138667	0.167548	0.584963	1504.34	1037.05
hsa-miR-584-5p	0.105755	0.0133357	0.0168995	0.133439	0.124728	0.122137	-0.514573	2438.79	3676.57
hsa-miR-629-5p	0.611233	0.855328	0.87176	0.962995	0.972664	0.911907	0.137504	896.836	847.414
hsa-miR-652-3p	0.779955	0.483422	0.417582	0.704093	0.691141	0.632339	-0.321928	332.936	401.702
hsa-miR-654-3p	0.0757465	0.0281681	0.0137695	0.178584	0.172259	0.122137	-0.736966	110.179	194.385
hsa-miR-664a-5p	0.207913	0.105007	0.313618	0.21367	0.298146	0.542014	-0.514573	99.0236	148.062
hsa-miR-6852-5p	0.172879	0.0446076	0.0691507	0.192891	0.183008	0.255697	-0.514573	103.05	157.97
hsa-miR-7-5p	0.047563	0.16957	0.140237	0.455608	0.396495	0.332802	0.378512	2383.8	1843.19
hsa-miR-744-5p	0.0406926	0.038533	0.0299608	0.124931	0.183008	0.148867	-0.736966	3856.6	6367.95
hsa-miR-769-5p	0.982762	0.430077	0.380972	0.761519	0.677052	0.605745	-0.152003	279.147	313.092
hsa-miR-92a-3p	0.0326855	0.116767	0.202967	0.443744	0.319909	0.442079	0.378512	28661.2	22699.3
hsa-miR-92b-3p	0.245956	0.712753	0.674397	0.899265	0.859365	0.806234	0.137504	171.614	160.129
hsa-miR-93-5p	0.922336	0.58652	0.346279	0.744689	0.769627	0.579562	-0.152003	5355.7	6138.16
hsa-miR-98-5p	0.201125	0.558441	0.538659	0.80646	0.752475	0.713724	0.137504	1044.28	953.415
hsa-miR-99a-5p	0.744495	0.940842	0.722343	0.992081	0.987516	0.826277	0	1757.83	1788.99
hsa-miR-99b-3p	0.233288	0.0716428	0.0591359	0.202561	0.235905	0.241093	-0.514573	152.21	229.496
hsa-miR-99b-5p	0.267231	0.0123461	0.00895699	0.192891	0.123564	0.109551	-0.321928	2347.37	3129.73

## Sheet: Supp. Table 5
Supplementary Table 5: Combinations of stable miRNAs that discriminate between Glioblastoma and Healthy Controls
Signature Size	Signature miRNA composition	AUROC	95% CI
2	hsa-miR-328-3p, hsa-miR-485-3p	1	[1, 1]
3	hsa-miR-182-5p, hsa-miR-328-3p, hsa-miR-485-3p	1	[1, 1]
2	hsa-miR-485-3p, hsa-miR-340-5p	1	[1, 1]
4	hsa-miR-543, hsa-miR-328-3p, hsa-miR-485-3p, hsa-miR-340-5p	1	[1, 1]
3	hsa-miR-485-3p, hsa-miR-339-5p, hsa-miR-340-5p	1	[1, 1]
5	hsa-miR-543, hsa-miR-182-5p, hsa-miR-485-3p, hsa-miR-339-5p, hsa-miR-340-5p	1	[1, 1]
3	hsa-miR-328-3p, hsa-miR-485-3p, hsa-miR-339-5p	0.958	[0.877, 1]
3	hsa-miR-543, hsa-miR-328-3p, hsa-miR-340-5p	0.958	[0.877, 1]
3	hsa-miR-182-5p, hsa-miR-485-3p, hsa-miR-340-5p	0.958	[0.877, 1]
3	hsa-miR-328-3p, hsa-miR-485-3p, hsa-miR-340-5p	0.958	[0.877, 1]
5	hsa-miR-543, hsa-miR-182-5p, hsa-miR-328-3p, hsa-miR-485-3p, hsa-miR-340-5p	0.958	[0.877, 1]
3	hsa-miR-485-3p, hsa-miR-486-5p, hsa-miR-340-5p	0.958	[0.877, 1]
5	hsa-miR-543, hsa-miR-182-5p, hsa-miR-485-3p, hsa-miR-486-5p, hsa-miR-340-5p	0.958	[0.877, 1]
5	hsa-miR-543, hsa-miR-328-3p, hsa-miR-485-3p, hsa-miR-486-5p, hsa-miR-340-5p	0.958	[0.877, 1]
3	hsa-miR-543, hsa-miR-339-5p, hsa-miR-340-5p	0.958	[0.877, 1]
4	hsa-miR-543, hsa-miR-485-3p, hsa-miR-339-5p, hsa-miR-340-5p	0.958	[0.877, 1]
5	hsa-miR-543, hsa-miR-328-3p, hsa-miR-485-3p, hsa-miR-339-5p, hsa-miR-340-5p	0.958	[0.877, 1]
6	hsa-miR-543, hsa-miR-182-5p, hsa-miR-328-3p, hsa-miR-485-3p, hsa-miR-339-5p, hsa-miR-340-5p	0.958	[0.877, 1]
2	hsa-miR-543, hsa-miR-328-3p	0.917	[0.801, 1]
3	hsa-miR-543, hsa-miR-328-3p, hsa-miR-485-3p	0.917	[0.807, 1]
4	hsa-miR-543, hsa-miR-182-5p, hsa-miR-328-3p, hsa-miR-485-3p	0.917	[0.807, 1]
5	hsa-miR-543, hsa-miR-182-5p, hsa-miR-328-3p, hsa-miR-485-3p, hsa-miR-486-5p	0.917	[0.801, 1]
3	hsa-miR-543, hsa-miR-182-5p, hsa-miR-339-5p	0.917	[0.801, 1]
3	hsa-miR-543, hsa-miR-328-3p, hsa-miR-339-5p	0.917	[0.801, 1]
3	hsa-miR-182-5p, hsa-miR-485-3p, hsa-miR-339-5p	0.917	[0.801, 1]
4	hsa-miR-543, hsa-miR-328-3p, hsa-miR-485-3p, hsa-miR-339-5p	0.917	[0.801, 1]
4	hsa-miR-182-5p, hsa-miR-328-3p, hsa-miR-485-3p, hsa-miR-339-5p	0.917	[0.801, 1]
5	hsa-miR-543, hsa-miR-182-5p, hsa-miR-328-3p, hsa-miR-485-3p, hsa-miR-339-5p	0.917	[0.801, 1]
3	hsa-miR-485-3p, hsa-miR-486-5p, hsa-miR-339-5p	0.917	[0.801, 1]
4	hsa-miR-328-3p, hsa-miR-485-3p, hsa-miR-486-5p, hsa-miR-339-5p	0.917	[0.801, 1]
5	hsa-miR-543, hsa-miR-328-3p, hsa-miR-485-3p, hsa-miR-486-5p, hsa-miR-339-5p	0.917	[0.801, 1]
6	hsa-miR-543, hsa-miR-182-5p, hsa-miR-328-3p, hsa-miR-485-3p, hsa-miR-486-5p, hsa-miR-339-5p	0.917	[0.801, 1]
2	hsa-miR-543, hsa-miR-340-5p	0.917	[0.801, 1]
3	hsa-miR-543, hsa-miR-182-5p, hsa-miR-340-5p	0.917	[0.801, 1]
4	hsa-miR-543, hsa-miR-182-5p, hsa-miR-328-3p, hsa-miR-340-5p	0.917	[0.801, 1]
3	hsa-miR-543, hsa-miR-485-3p, hsa-miR-340-5p	0.917	[0.807, 1]
4	hsa-miR-543, hsa-miR-182-5p, hsa-miR-485-3p, hsa-miR-340-5p	0.917	[0.801, 1]
4	hsa-miR-182-5p, hsa-miR-328-3p, hsa-miR-485-3p, hsa-miR-340-5p	0.917	[0.801, 1]
3	hsa-miR-543, hsa-miR-486-5p, hsa-miR-340-5p	0.917	[0.801, 1]
4	hsa-miR-543, hsa-miR-182-5p, hsa-miR-486-5p, hsa-miR-340-5p	0.917	[0.801, 1]
5	hsa-miR-543, hsa-miR-182-5p, hsa-miR-328-3p, hsa-miR-486-5p, hsa-miR-340-5p	0.917	[0.801, 1]
4	hsa-miR-328-3p, hsa-miR-485-3p, hsa-miR-486-5p, hsa-miR-340-5p	0.917	[0.801, 1]
5	hsa-miR-182-5p, hsa-miR-328-3p, hsa-miR-485-3p, hsa-miR-486-5p, hsa-miR-340-5p	0.917	[0.801, 1]
6	hsa-miR-543, hsa-miR-182-5p, hsa-miR-328-3p, hsa-miR-485-3p, hsa-miR-486-5p, hsa-miR-340-5p	0.917	[0.801, 1]
4	hsa-miR-182-5p, hsa-miR-485-3p, hsa-miR-339-5p, hsa-miR-340-5p	0.917	[0.801, 1]
4	hsa-miR-485-3p, hsa-miR-486-5p, hsa-miR-339-5p, hsa-miR-340-5p	0.917	[0.807, 1]
5	hsa-miR-543, hsa-miR-485-3p, hsa-miR-486-5p, hsa-miR-339-5p, hsa-miR-340-5p	0.917	[0.801, 1]
6	hsa-miR-543, hsa-miR-182-5p, hsa-miR-485-3p, hsa-miR-486-5p, hsa-miR-339-5p, hsa-miR-340-5p	0.917	[0.801, 1]
6	hsa-miR-543, hsa-miR-328-3p, hsa-miR-485-3p, hsa-miR-486-5p, hsa-miR-339-5p, hsa-miR-340-5p	0.917	[0.807, 1]
7	hsa-miR-543, hsa-miR-182-5p, hsa-miR-328-3p, hsa-miR-485-3p, hsa-miR-486-5p, hsa-miR-339-5p, hsa-miR-340-5p	0.917	[0.807, 1]
1	hsa-miR-328-3p	0.875	[0.738, 1]
3	hsa-miR-543, hsa-miR-182-5p, hsa-miR-328-3p	0.875	[0.738, 1]
3	hsa-miR-543, hsa-miR-182-5p, hsa-miR-486-5p	0.875	[0.738, 1]
3	hsa-miR-182-5p, hsa-miR-485-3p, hsa-miR-486-5p	0.875	[0.738, 1]
3	hsa-miR-328-3p, hsa-miR-485-3p, hsa-miR-486-5p	0.875	[0.738, 1]
4	hsa-miR-543, hsa-miR-328-3p, hsa-miR-485-3p, hsa-miR-486-5p	0.875	[0.738, 1]
4	hsa-miR-182-5p, hsa-miR-328-3p, hsa-miR-485-3p, hsa-miR-486-5p	0.875	[0.738, 1]
2	hsa-miR-182-5p, hsa-miR-339-5p	0.875	[0.738, 1]
4	hsa-miR-543, hsa-miR-182-5p, hsa-miR-328-3p, hsa-miR-339-5p	0.875	[0.738, 1]
2	hsa-miR-485-3p, hsa-miR-339-5p	0.875	[0.738, 1]
3	hsa-miR-543, hsa-miR-485-3p, hsa-miR-339-5p	0.875	[0.738, 1]
4	hsa-miR-543, hsa-miR-182-5p, hsa-miR-485-3p, hsa-miR-339-5p	0.875	[0.738, 1]
3	hsa-miR-543, hsa-miR-486-5p, hsa-miR-339-5p	0.875	[0.738, 1]
4	hsa-miR-543, hsa-miR-182-5p, hsa-miR-486-5p, hsa-miR-339-5p	0.875	[0.738, 1]
3	hsa-miR-328-3p, hsa-miR-486-5p, hsa-miR-339-5p	0.875	[0.738, 1]
4	hsa-miR-543, hsa-miR-328-3p, hsa-miR-486-5p, hsa-miR-339-5p	0.875	[0.738, 1]
4	hsa-miR-543, hsa-miR-485-3p, hsa-miR-486-5p, hsa-miR-339-5p	0.875	[0.738, 1]
4	hsa-miR-182-5p, hsa-miR-485-3p, hsa-miR-486-5p, hsa-miR-339-5p	0.875	[0.738, 1]
1	hsa-miR-340-5p	0.875	[0.747, 1]
2	hsa-miR-182-5p, hsa-miR-340-5p	0.875	[0.738, 1]
2	hsa-miR-328-3p, hsa-miR-340-5p	0.875	[0.738, 1]
3	hsa-miR-182-5p, hsa-miR-328-3p, hsa-miR-340-5p	0.875	[0.738, 1]
4	hsa-miR-182-5p, hsa-miR-328-3p, hsa-miR-486-5p, hsa-miR-340-5p	0.875	[0.738, 1]
4	hsa-miR-543, hsa-miR-485-3p, hsa-miR-486-5p, hsa-miR-340-5p	0.875	[0.747, 1]
4	hsa-miR-182-5p, hsa-miR-485-3p, hsa-miR-486-5p, hsa-miR-340-5p	0.875	[0.738, 1]
4	hsa-miR-543, hsa-miR-182-5p, hsa-miR-339-5p, hsa-miR-340-5p	0.875	[0.738, 1]
4	hsa-miR-543, hsa-miR-328-3p, hsa-miR-339-5p, hsa-miR-340-5p	0.875	[0.738, 1]
5	hsa-miR-543, hsa-miR-182-5p, hsa-miR-328-3p, hsa-miR-339-5p, hsa-miR-340-5p	0.875	[0.738, 1]
4	hsa-miR-328-3p, hsa-miR-485-3p, hsa-miR-339-5p, hsa-miR-340-5p	0.875	[0.738, 1]
5	hsa-miR-182-5p, hsa-miR-328-3p, hsa-miR-485-3p, hsa-miR-339-5p, hsa-miR-340-5p	0.875	[0.738, 1]
3	hsa-miR-486-5p, hsa-miR-339-5p, hsa-miR-340-5p	0.875	[0.738, 1]
4	hsa-miR-543, hsa-miR-486-5p, hsa-miR-339-5p, hsa-miR-340-5p	0.875	[0.738, 1]
5	hsa-miR-543, hsa-miR-328-3p, hsa-miR-486-5p, hsa-miR-339-5p, hsa-miR-340-5p	0.875	[0.738, 1]
5	hsa-miR-182-5p, hsa-miR-485-3p, hsa-miR-486-5p, hsa-miR-339-5p, hsa-miR-340-5p	0.875	[0.738, 1]
5	hsa-miR-328-3p, hsa-miR-485-3p, hsa-miR-486-5p, hsa-miR-339-5p, hsa-miR-340-5p	0.875	[0.738, 1]
2	hsa-miR-543, hsa-miR-182-5p	0.833	[0.682, 0.985]
2	hsa-miR-182-5p, hsa-miR-328-3p	0.833	[0.678, 0.989]
2	hsa-miR-182-5p, hsa-miR-485-3p	0.833	[0.678, 0.989]
3	hsa-miR-543, hsa-miR-328-3p, hsa-miR-486-5p	0.833	[0.682, 0.985]
3	hsa-miR-182-5p, hsa-miR-328-3p, hsa-miR-486-5p	0.833	[0.678, 0.989]
4	hsa-miR-543, hsa-miR-182-5p, hsa-miR-328-3p, hsa-miR-486-5p	0.833	[0.682, 0.985]
2	hsa-miR-485-3p, hsa-miR-486-5p	0.833	[0.682, 0.985]
4	hsa-miR-543, hsa-miR-182-5p, hsa-miR-485-3p, hsa-miR-486-5p	0.833	[0.678, 0.989]
1	hsa-miR-339-5p	0.833	[0.678, 0.989]
2	hsa-miR-543, hsa-miR-339-5p	0.833	[0.678, 0.989]
2	hsa-miR-328-3p, hsa-miR-339-5p	0.833	[0.678, 0.989]
3	hsa-miR-182-5p, hsa-miR-486-5p, hsa-miR-339-5p	0.833	[0.678, 0.989]
4	hsa-miR-182-5p, hsa-miR-328-3p, hsa-miR-486-5p, hsa-miR-339-5p	0.833	[0.678, 0.989]
5	hsa-miR-543, hsa-miR-182-5p, hsa-miR-328-3p, hsa-miR-486-5p, hsa-miR-339-5p	0.833	[0.678, 0.989]
5	hsa-miR-543, hsa-miR-182-5p, hsa-miR-485-3p, hsa-miR-486-5p, hsa-miR-339-5p	0.833	[0.682, 0.985]
5	hsa-miR-182-5p, hsa-miR-328-3p, hsa-miR-485-3p, hsa-miR-486-5p, hsa-miR-339-5p	0.833	[0.678, 0.989]
4	hsa-miR-543, hsa-miR-328-3p, hsa-miR-486-5p, hsa-miR-340-5p	0.833	[0.678, 0.989]
2	hsa-miR-339-5p, hsa-miR-340-5p	0.833	[0.678, 0.989]
3	hsa-miR-182-5p, hsa-miR-339-5p, hsa-miR-340-5p	0.833	[0.678, 0.989]
4	hsa-miR-182-5p, hsa-miR-486-5p, hsa-miR-339-5p, hsa-miR-340-5p	0.833	[0.678, 0.989]
5	hsa-miR-543, hsa-miR-182-5p, hsa-miR-486-5p, hsa-miR-339-5p, hsa-miR-340-5p	0.833	[0.678, 0.989]
5	hsa-miR-182-5p, hsa-miR-328-3p, hsa-miR-486-5p, hsa-miR-339-5p, hsa-miR-340-5p	0.833	[0.678, 0.989]
6	hsa-miR-543, hsa-miR-182-5p, hsa-miR-328-3p, hsa-miR-486-5p, hsa-miR-339-5p, hsa-miR-340-5p	0.833	[0.678, 0.989]
6	hsa-miR-182-5p, hsa-miR-328-3p, hsa-miR-485-3p, hsa-miR-486-5p, hsa-miR-339-5p, hsa-miR-340-5p	0.833	[0.678, 0.989]
2	hsa-miR-543, hsa-miR-485-3p	0.792	[0.623, 0.96]
3	hsa-miR-543, hsa-miR-182-5p, hsa-miR-485-3p	0.792	[0.623, 0.96]
2	hsa-miR-543, hsa-miR-486-5p	0.792	[0.623, 0.96]
2	hsa-miR-182-5p, hsa-miR-486-5p	0.792	[0.623, 0.96]
2	hsa-miR-328-3p, hsa-miR-486-5p	0.792	[0.623, 0.96]
3	hsa-miR-543, hsa-miR-485-3p, hsa-miR-486-5p	0.792	[0.623, 0.96]
3	hsa-miR-182-5p, hsa-miR-328-3p, hsa-miR-339-5p	0.792	[0.623, 0.96]
2	hsa-miR-486-5p, hsa-miR-339-5p	0.792	[0.623, 0.96]
3	hsa-miR-182-5p, hsa-miR-486-5p, hsa-miR-340-5p	0.792	[0.623, 0.96]
3	hsa-miR-328-3p, hsa-miR-486-5p, hsa-miR-340-5p	0.792	[0.623, 0.96]
3	hsa-miR-328-3p, hsa-miR-339-5p, hsa-miR-340-5p	0.792	[0.623, 0.96]
4	hsa-miR-182-5p, hsa-miR-328-3p, hsa-miR-339-5p, hsa-miR-340-5p	0.792	[0.623, 0.96]
4	hsa-miR-328-3p, hsa-miR-486-5p, hsa-miR-339-5p, hsa-miR-340-5p	0.792	[0.623, 0.96]
2	hsa-miR-486-5p, hsa-miR-340-5p	0.75	[0.572, 0.928]
1	hsa-miR-543	0.708	[0.519, 0.897]
1	hsa-miR-182-5p	0.708	[0.519, 0.897]
1	hsa-miR-485-3p	0.708	[0.519, 0.897]
1	hsa-miR-486-5p	0.583	[0.377, 0.789]

## Sheet: Supp.Table 6A
Supplementary Table 6A: Differentially expressed miRNAs in serum exosomes from grade II-III glioma (GII-III; n=10) patients relative to matched healthy controls (HC; n=10).
Abbreviations: CPM, miRNA counts per million; FC, fold change; error rates estimated by LOO-CV, leave-one-out cross validation; AUROC, area under the receiver operator curve.
				P-values
miRNA	GII-III (mean CPM)	HC (mean CPM)	FC	Exact test	t-test	Wilcoxon	LOO-CV Error rate	AUROC	95% CI
106b-3p	2728.6	1048.2	2.6	3.2e-05	0.0001	0.001	0.133	0.93	0.82, 1
185-5p	26247.7	9788.3	2.6	1.6e-06	0.0002	0.0002	0.128	0.95	0.86, 1
629-5p	847.4	318.6	2.6	0.00014	0.012	0.009	0.151	0.84	0.62, 1
134-5p	1129	491.5	2.3	0.009	0.029	0.023	0.215	0.8	0.60, 1
486-5p	15795.8	6893.8	2.3	0.003	0.016	0.007	0.203	0.85	0.67, 1
17-5p	5245.2	2411.6	2.1	0.001	0.031	0.002	0.172	0.89	0.75, 1
182-5p	1432	644.9	2.1	0.00022	0.002	0.001	0.129	0.92	0.79, 1
378a-3p	1696.9	766.1	2.1	0.00019	0.001	0.0003	0.14	0.94	0.84, 1
210-3p	269.2	125.8	2.1	0.005	0.026	0.036	0.215	0.78	0.55, 1
370-3p	922.7	416.4	2.1	0.012	0.047	0.029	0.226	0.79	0.57, 1
93-5p	6138.2	2904	2.1	0.00038	0.013	0.001	0.165	0.91	0.78, 1
103a-3p	25386.6	11855.6	2.1	0.001	0.024	0.004	0.192	0.87	0.71, 1
1307-3p	3445.7	1740.1	2	0.017	0.017	0.036	0.209	0.78	0.52, 1
152-3p	1901.9	963.3	2	0.004	0.001	0.004	0.165	0.87	0.70, 1
339-5p	119.6	233.4	-2	0.001	0.005	0.009	0.194	0.84	0.66, 1
340-5p	1920.7	3937.9	-2	2.2e-05	0.003	0.002	0.162	0.89	0.75, 1
98-5p	953.4	1969.3	-2	3e-05	0.001	0.0001	0.124	0.96	0.89, 1
7a-3p	79.9	192.7	-2.5	0.00013	0.01	0.007	0.203	0.85	0.68, 1
7d-3p	914.3	2194.8	-2.5	5.8e-05	0.001	0.0002	0.142	0.95	0.86, 1
126-5p	1388.1	3115.9	-2.5	5.2e-05	0.008	0.004	0.184	0.87	0.70, 1
374b-5p	78	186	-2.5	0.0003	0.012	0.005	0.201	0.86	0.70, 1
335-3p	102.7	260.1	-2.6	0.00048	0.003	0.003	0.19	0.88	0.73, 1
130b-5p	87.5	313.7	-3.2	3.2e-06	0.001	0.0001	0.117	0.96	0.89, 1

[truncated: 1 more sheets: Supp.Table 6B]
